# Supplementary material for: PLCG2 is associated with the inflammatory response and is induced by amyloid plaques in Alzheimer’s disease
Source: Genome Med. 2022 Feb 18;14:17. doi: 10.1186/s13073-022-01022-0 (PMC8857783; doi:10.1186/s13073-022-01022-0)
Supplement: Supplementary file 1 — Additional file 1: Table S1: PLCG2 expression levels in different brain regions. Table S2: Levels of plaque mean density, and the expression levels of PLCG2, AIF1, and TMEM119 in MSBB cohort. Table S3: Differential expression analysis from CN with 25th-percentile PLCG2 gene expression levels and 75th-percentile PLCG2 gene expression levels. Table S4: Differential expression analysis of mouse data. Table S5: Co-expression analysis of PLCG2 in human microglia scRNA-seq analysis. [file 13073_2022_1022_MOESM1_ESM.xlsx]

## Sheet: Table S1
Table S1. PLCG2 expression levels in different brain regions
ID	Sex	Diagnosis_indicator_MSBB (0=CN, 0.5=MCI, >0.5=LOAD), ROSMAP (cogdx 1=CN, cogdx 4=AD)	APOE4_status	Age	PLCG2	Brain_region	Cohort
11263_TCX	F	CONTROL	0	58	2.697	TCX	Mayo
11265_TCX	F	CONTROL	0	59	2.216	TCX	Mayo
11266_TCX	F	CONTROL	1	76	2.32	TCX	Mayo
11288_TCX	F	CONTROL	0	82	1.679	TCX	Mayo
11289_TCX	F	CONTROL	1	88	2.356	TCX	Mayo
11293_TCX	F	CONTROL	0	75	3.432	TCX	Mayo
11311_TCX	F	CONTROL	0	86	2.726	TCX	Mayo
11314_TCX	F	CONTROL	0	88	2.378	TCX	Mayo
11317_TCX	F	CONTROL	0	79	3.691	TCX	Mayo
11319_TCX	F	CONTROL	0	89	2.392	TCX	Mayo
11320_TCX	F	CONTROL	0	68	1.688	TCX	Mayo
11321_TCX	F	CONTROL	0	88	3.356	TCX	Mayo
11322_TCX	F	CONTROL	0	90	1.858	TCX	Mayo
11323_TCX	F	CONTROL	0	90	1.196	TCX	Mayo
11325_TCX	F	CONTROL	0	87	3.102	TCX	Mayo
11337_TCX	F	CONTROL	0	84	3.998	TCX	Mayo
11340_TCX	F	CONTROL	0	90	3.205	TCX	Mayo
11341_TCX	F	CONTROL	0	86	3.129	TCX	Mayo
11385_TCX	M	CONTROL	1	76	2.722	TCX	Mayo
11386_TCX	M	CONTROL	0	65	1.91	TCX	Mayo
11389_TCX	M	CONTROL	0	76	3.624	TCX	Mayo
11391_TCX	M	CONTROL	0	86	0.876	TCX	Mayo
11393_TCX	M	CONTROL	0	71	3.26	TCX	Mayo
11394_TCX	M	CONTROL	0	61	2.426	TCX	Mayo
11395_TCX	M	CONTROL	0	68	2.991	TCX	Mayo
11397_TCX	M	CONTROL	0	75	3.176	TCX	Mayo
11398_TCX	M	CONTROL	0	74	4.803	TCX	Mayo
11399_TCX	M	CONTROL	0	79	2.524	TCX	Mayo
11400_TCX	M	CONTROL	1	83	2.216	TCX	Mayo
11417_TCX	M	CONTROL	0	80	3.129	TCX	Mayo
11422_TCX	M	CONTROL	0	63	2.703	TCX	Mayo
11428_TCX	M	CONTROL	0	73	2.461	TCX	Mayo
11429_TCX	M	CONTROL	0	79	2.972	TCX	Mayo
11430_TCX	M	CONTROL	0	89	2.474	TCX	Mayo
11431_TCX	M	CONTROL	0	85	3.146	TCX	Mayo
11463_TCX	M	CONTROL	0	80	2.779	TCX	Mayo
11465_TCX	M	CONTROL	0	82	3.3	TCX	Mayo
11468_TCX	M	CONTROL	0	74	3.215	TCX	Mayo
11469_TCX	M	CONTROL	0	81	1.606	TCX	Mayo
11470_TCX	M	CONTROL	0	73	2.888	TCX	Mayo
11472_TCX	M	CONTROL	1	86	2.442	TCX	Mayo
11474_TCX	M	CONTROL	0	83	2.098	TCX	Mayo
11476_TCX	M	CONTROL	0	82	3.201	TCX	Mayo
11485_TCX	M	CONTROL	0	85	2.529	TCX	Mayo
1919_TCX	F	CONTROL	0	87	1.328	TCX	Mayo
1924_TCX	F	CONTROL	0	90	0.689	TCX	Mayo
1926_TCX	F	CONTROL	0	88	2.119	TCX	Mayo
1929_TCX	M	CONTROL	0	90	2.15	TCX	Mayo
1931_TCX	F	CONTROL	0	90	1.762	TCX	Mayo
1932_TCX	F	CONTROL	0	85	0.408	TCX	Mayo
1933_TCX	F	CONTROL	1	90	3.114	TCX	Mayo
1935_TCX	F	CONTROL	0	88	1.703	TCX	Mayo
1936_TCX	F	CONTROL	0	89	1.508	TCX	Mayo
1937_TCX	F	CONTROL	0	86	1.228	TCX	Mayo
1940_TCX	M	CONTROL	0	90	1.895	TCX	Mayo
1941_TCX	M	CONTROL	0	89	1.424	TCX	Mayo
1942_TCX	F	CONTROL	0	87	2.35	TCX	Mayo
1943_TCX	M	CONTROL	1	88	2.395	TCX	Mayo
1944_TCX	F	CONTROL	1	90	2.138	TCX	Mayo
1945_TCX	M	CONTROL	0	90	0.995	TCX	Mayo
1951_TCX	F	CONTROL	1	86	2.524	TCX	Mayo
1952_TCX	F	CONTROL	0	90	2.143	TCX	Mayo
1955_TCX	F	CONTROL	0	87	2.19	TCX	Mayo
1956_TCX	M	CONTROL	0	90	1.607	TCX	Mayo
1959_TCX	F	CONTROL	0	90	2.064	TCX	Mayo
1960_TCX	F	CONTROL	0	90	2.107	TCX	Mayo
1963_TCX	M	CONTROL	0	90	2.001	TCX	Mayo
1964_TCX	M	CONTROL	0	90	1.776	TCX	Mayo
7095_TCX	M	CONTROL	0	90	0.511	TCX	Mayo
7098_TCX	F	CONTROL	0	90	1.156	TCX	Mayo
7099_TCX	M	CONTROL	0	90	2.979	TCX	Mayo
1005_TCX	F	AD	0	90	2.303	TCX	Mayo
1010_TCX	M	AD	0	63	2.48	TCX	Mayo
1015_TCX	M	AD	1	77	1.607	TCX	Mayo
1019_TCX	F	AD	1	86	3.377	TCX	Mayo
1029_TCX	F	AD	0	69	2.539	TCX	Mayo
1034_TCX	F	AD	0	88	3.215	TCX	Mayo
1036_TCX	M	AD	0	90	2.884	TCX	Mayo
1045_TCX	F	AD	0	90	2.362	TCX	Mayo
1046_TCX	F	AD	0	72	2.86	TCX	Mayo
1047_TCX	M	AD	1	86	1.867	TCX	Mayo
1052_TCX	M	AD	0	90	1.657	TCX	Mayo
1058_TCX	M	AD	0	90	3.438	TCX	Mayo
1078_TCX	F	AD	0	85	2.418	TCX	Mayo
1085_TCX	F	AD	0	82	2.923	TCX	Mayo
1089_TCX	F	AD	2	77	2.739	TCX	Mayo
1098_TCX	F	AD	1	90	1.293	TCX	Mayo
1103_TCX	M	AD	0	76	2.29	TCX	Mayo
1104_TCX	F	AD	0	60	2.067	TCX	Mayo
1105_TCX	F	AD	1	90	2.561	TCX	Mayo
1114_TCX	M	AD	1	82	3.013	TCX	Mayo
1119_TCX	F	AD	1	70	3.206	TCX	Mayo
1121_TCX	F	AD	2	66	3.039	TCX	Mayo
1123_TCX	F	AD	0	83	3.307	TCX	Mayo
1129_TCX	F	AD	1	83	2.322	TCX	Mayo
1137_TCX	F	AD	0	82	1.595	TCX	Mayo
1166_TCX	M	AD	0	84	2.741	TCX	Mayo
1172_TCX	F	AD	0	90	2.685	TCX	Mayo
1183_TCX	M	AD	0	82	3.767	TCX	Mayo
1195_TCX	M	AD	2	65	2.331	TCX	Mayo
1200_TCX	F	AD	1	76	3.111	TCX	Mayo
1203_TCX	F	AD	0	89	2.555	TCX	Mayo
1214_TCX	M	AD	1	80	2.45	TCX	Mayo
1239_TCX	M	AD	0	87	3.174	TCX	Mayo
1271_TCX	F	AD	1	90	2.223	TCX	Mayo
1275_TCX	F	AD	0	89	0.133	TCX	Mayo
129_TCX	F	AD	1	89	3.285	TCX	Mayo
1302_TCX	M	AD	1	86	2	TCX	Mayo
134_TCX	F	AD	1	82	2.851	TCX	Mayo
135_TCX	F	AD	1	81	2.176	TCX	Mayo
141_TCX	F	AD	2	77	3.359	TCX	Mayo
142_TCX	F	AD	1	89	3.108	TCX	Mayo
149_TCX	F	AD	0	90	2.958	TCX	Mayo
731_TCX	M	AD	0	90	1.694	TCX	Mayo
732_TCX	F	AD	1	84	2.337	TCX	Mayo
736_TCX	M	AD	0	86	2.525	TCX	Mayo
742_TCX	F	AD	0	90	2.974	TCX	Mayo
744_TCX	M	AD	0	73	2.318	TCX	Mayo
746_TCX	M	AD	0	76	2.971	TCX	Mayo
751_TCX	M	AD	1	64	2.332	TCX	Mayo
766_TCX	F	AD	1	85	2.251	TCX	Mayo
775_TCX	M	AD	1	75	1.831	TCX	Mayo
777_TCX	M	AD	0	87	3.451	TCX	Mayo
783_TCX	F	AD	1	87	3.017	TCX	Mayo
786_TCX	M	AD	1	88	2.749	TCX	Mayo
787_TCX	F	AD	1	85	2.648	TCX	Mayo
791_TCX	F	AD	0	89	3.066	TCX	Mayo
797_TCX	M	AD	0	85	2.366	TCX	Mayo
812_TCX	F	AD	2	78	3.068	TCX	Mayo
813_TCX	M	AD	1	90	3.388	TCX	Mayo
816_TCX	M	AD	1	82	2.195	TCX	Mayo
828_TCX	M	AD	0	90	2.476	TCX	Mayo
834_TCX	M	AD	2	78	2.643	TCX	Mayo
843_TCX	F	AD	1	87	2.484	TCX	Mayo
850_TCX	F	AD	1	90	2.472	TCX	Mayo
851_TCX	F	AD	0	87	3.143	TCX	Mayo
859_TCX	F	AD	0	90	2.531	TCX	Mayo
871_TCX	F	AD	0	90	3.161	TCX	Mayo
886_TCX	F	AD	1	74	2.968	TCX	Mayo
892_TCX	M	AD	0	84	1.568	TCX	Mayo
894_TCX	M	AD	0	87	2.527	TCX	Mayo
896_TCX	F	AD	1	80	2.577	TCX	Mayo
933_TCX	F	AD	1	81	2.693	TCX	Mayo
946_TCX	F	AD	0	77	2.914	TCX	Mayo
948_TCX	F	AD	0	82	2.781	TCX	Mayo
952_TCX	F	AD	1	83	2.452	TCX	Mayo
962_TCX	M	AD	1	66	3.308	TCX	Mayo
966_TCX	F	AD	2	79	2.7	TCX	Mayo
976_TCX	F	AD	1	90	3.653	TCX	Mayo
981_TCX	F	AD	1	90	2.834	TCX	Mayo
991_TCX	M	AD	1	87	2.785	TCX	Mayo
11241_CER	M	CONTROL	0	90	1.781	CBE	Mayo
11263_CER	F	CONTROL	0	58	0.995	CBE	Mayo
11265_CER	F	CONTROL	0	59	0.871	CBE	Mayo
11266_CER	F	CONTROL	1	76	1.712	CBE	Mayo
11288_CER	F	CONTROL	0	82	1.072	CBE	Mayo
11294_CER	F	CONTROL	0	82	0.857	CBE	Mayo
11314_CER	F	CONTROL	0	88	1.594	CBE	Mayo
11317_CER	F	CONTROL	0	79	1.927	CBE	Mayo
11319_CER	F	CONTROL	0	89	1.524	CBE	Mayo
11320_CER	F	CONTROL	0	68	0.827	CBE	Mayo
11323_CER	F	CONTROL	0	90	-0.069	CBE	Mayo
11325_CER	F	CONTROL	0	87	1.522	CBE	Mayo
11326_CER	F	CONTROL	0	82	-0.246	CBE	Mayo
11337_CER	F	CONTROL	0	84	2.42	CBE	Mayo
11339_CER	F	CONTROL	1	75	-0.837	CBE	Mayo
11341_CER	F	CONTROL	0	86	1.758	CBE	Mayo
11342_CER	F	CONTROL	1	85	0.658	CBE	Mayo
11385_CER	M	CONTROL	1	76	1.52	CBE	Mayo
11389_CER	M	CONTROL	0	76	0.694	CBE	Mayo
11391_CER	M	CONTROL	0	86	0.398	CBE	Mayo
11393_CER	M	CONTROL	0	71	1.366	CBE	Mayo
11394_CER	M	CONTROL	0	61	1.151	CBE	Mayo
11395_CER	M	CONTROL	0	68	0.868	CBE	Mayo
11396_CER	M	CONTROL	0	78	1.384	CBE	Mayo
11397_CER	M	CONTROL	0	75	1.95	CBE	Mayo
11399_CER	M	CONTROL	0	79	1.281	CBE	Mayo
11400_CER	M	CONTROL	1	83	1.279	CBE	Mayo
11417_CER	M	CONTROL	0	80	1.113	CBE	Mayo
11422_CER	M	CONTROL	0	63	1.518	CBE	Mayo
11429_CER	M	CONTROL	0	79	0.297	CBE	Mayo
11430_CER	M	CONTROL	0	89	1.451	CBE	Mayo
11431_CER	M	CONTROL	0	85	1.989	CBE	Mayo
11432_CER	M	CONTROL	0	74	-1.242	CBE	Mayo
11463_CER	M	CONTROL	0	80	1.823	CBE	Mayo
11465_CER	M	CONTROL	0	82	1.7	CBE	Mayo
11468_CER	M	CONTROL	0	74	1.579	CBE	Mayo
11469_CER	M	CONTROL	0	81	-0.138	CBE	Mayo
11470_CER	M	CONTROL	0	73	0.298	CBE	Mayo
11472_CER	M	CONTROL	1	86	1.324	CBE	Mayo
11474_CER	M	CONTROL	0	83	1.568	CBE	Mayo
11476_CER	M	CONTROL	0	82	2.138	CBE	Mayo
11485_CER	M	CONTROL	0	85	0.509	CBE	Mayo
14549_CER	M	CONTROL	0	63	0.776	CBE	Mayo
14552_CER	M	CONTROL	0	75	0.967	CBE	Mayo
14553_CER	F	CONTROL	0	83	0.796	CBE	Mayo
1919_CER	F	CONTROL	0	87	0.888	CBE	Mayo
1924_CER	F	CONTROL	0	90	-0.647	CBE	Mayo
1926_CER	F	CONTROL	0	88	1.249	CBE	Mayo
1929_CER	M	CONTROL	0	90	0.508	CBE	Mayo
1931_CER	F	CONTROL	0	90	0.742	CBE	Mayo
1932_CER	F	CONTROL	0	85	-0.145	CBE	Mayo
1933_CER	F	CONTROL	1	90	1.473	CBE	Mayo
1934_CER	M	CONTROL	0	89	1.75	CBE	Mayo
1935_CER	F	CONTROL	0	88	-0.697	CBE	Mayo
1936_CER	F	CONTROL	0	89	1.361	CBE	Mayo
1937_CER	F	CONTROL	0	86	0.697	CBE	Mayo
1938_CER	F	CONTROL	0	90	0.743	CBE	Mayo
1940_CER	M	CONTROL	0	90	0.482	CBE	Mayo
1941_CER	M	CONTROL	0	89	1.6	CBE	Mayo
1942_CER	F	CONTROL	0	87	1.047	CBE	Mayo
1943_CER	M	CONTROL	1	88	0.915	CBE	Mayo
1944_CER	F	CONTROL	1	90	0.445	CBE	Mayo
1945_CER	M	CONTROL	0	90	0.395	CBE	Mayo
1951_CER	F	CONTROL	1	86	-0.635	CBE	Mayo
1952_CER	F	CONTROL	0	90	1.559	CBE	Mayo
1953_CER	F	CONTROL	0	86	-0.217	CBE	Mayo
1955_CER	F	CONTROL	0	87	1.329	CBE	Mayo
1956_CER	M	CONTROL	0	90	0.359	CBE	Mayo
1958_CER	F	CONTROL	0	90	0.827	CBE	Mayo
1960_CER	F	CONTROL	0	90	0.71	CBE	Mayo
1963_CER	M	CONTROL	0	90	0.638	CBE	Mayo
1964_CER	M	CONTROL	0	90	0.446	CBE	Mayo
1000_CER	F	AD	1	90	1.754	CBE	Mayo
1010_CER	M	AD	0	63	0.961	CBE	Mayo
1015_CER	M	AD	1	77	0.901	CBE	Mayo
1019_CER	F	AD	1	86	1.55	CBE	Mayo
1027_CER	M	AD	0	86	1.336	CBE	Mayo
1029_CER	F	AD	0	69	0.863	CBE	Mayo
1034_CER	F	AD	0	88	1.417	CBE	Mayo
1036_CER	M	AD	0	90	0.784	CBE	Mayo
1045_CER	F	AD	0	90	1.599	CBE	Mayo
1046_CER	F	AD	0	72	1.6	CBE	Mayo
1052_CER	M	AD	0	90	1.5	CBE	Mayo
1058_CER	M	AD	0	90	1.311	CBE	Mayo
1059_CER	F	AD	1	83	1.488	CBE	Mayo
1078_CER	F	AD	0	85	0.457	CBE	Mayo
1085_CER	F	AD	0	82	1.109	CBE	Mayo
1089_CER	F	AD	2	77	1.368	CBE	Mayo
1098_CER	F	AD	1	90	0.282	CBE	Mayo
1103_CER	M	AD	0	76	0.433	CBE	Mayo
1104_CER	F	AD	0	60	1.13	CBE	Mayo
1105_CER	F	AD	1	90	1.431	CBE	Mayo
1114_CER	M	AD	1	82	0.989	CBE	Mayo
1119_CER	F	AD	1	70	2.568	CBE	Mayo
1129_CER	F	AD	1	83	1.297	CBE	Mayo
1137_CER	F	AD	0	82	0.988	CBE	Mayo
1146_CER	F	AD	0	90	1.576	CBE	Mayo
1159_CER	M	AD	0	65	1.463	CBE	Mayo
1166_CER	M	AD	0	84	0.861	CBE	Mayo
1172_CER	F	AD	0	90	1.398	CBE	Mayo
1183_CER	M	AD	0	82	2.291	CBE	Mayo
1200_CER	F	AD	1	76	1.454	CBE	Mayo
1214_CER	M	AD	1	80	1.041	CBE	Mayo
1239_CER	M	AD	0	87	1.117	CBE	Mayo
1258_CER	M	AD	1	90	0.681	CBE	Mayo
1271_CER	F	AD	1	90	0.803	CBE	Mayo
1282_CER	F	AD	1	89	2.675	CBE	Mayo
1302_CER	M	AD	1	86	1.242	CBE	Mayo
134_CER	F	AD	1	82	1.48	CBE	Mayo
135_CER	F	AD	1	81	0.842	CBE	Mayo
141_CER	F	AD	2	77	1.442	CBE	Mayo
142_CER	F	AD	1	89	0.95	CBE	Mayo
149_CER	F	AD	0	90	0.884	CBE	Mayo
716_CER	F	AD	0	90	0.672	CBE	Mayo
719_CER	F	AD	0	88	2.118	CBE	Mayo
731_CER	M	AD	0	90	0.22	CBE	Mayo
732_CER	F	AD	1	84	1.003	CBE	Mayo
736_CER	M	AD	0	86	0.99	CBE	Mayo
744_CER	M	AD	0	73	1.099	CBE	Mayo
746_CER	M	AD	0	76	1.247	CBE	Mayo
751_CER	M	AD	1	64	0.541	CBE	Mayo
766_CER	F	AD	1	85	1.777	CBE	Mayo
775_CER	M	AD	1	75	1.561	CBE	Mayo
777_CER	M	AD	0	87	1.509	CBE	Mayo
783_CER	F	AD	1	87	0.574	CBE	Mayo
785_CER	F	AD	1	90	0.383	CBE	Mayo
786_CER	M	AD	1	88	0.954	CBE	Mayo
787_CER	F	AD	1	85	1.115	CBE	Mayo
791_CER	F	AD	0	89	1.465	CBE	Mayo
797_CER	M	AD	0	85	0.533	CBE	Mayo
801_CER	M	AD	1	84	1.571	CBE	Mayo
812_CER	F	AD	2	78	-0.183	CBE	Mayo
813_CER	M	AD	1	90	0.979	CBE	Mayo
816_CER	M	AD	1	82	0.945	CBE	Mayo
834_CER	M	AD	2	78	1.308	CBE	Mayo
849_CER	M	AD	0	64	1.114	CBE	Mayo
851_CER	F	AD	0	87	1.954	CBE	Mayo
871_CER	F	AD	0	90	1.061	CBE	Mayo
886_CER	F	AD	1	74	1.518	CBE	Mayo
892_CER	M	AD	0	84	-0.503	CBE	Mayo
894_CER	M	AD	0	87	1.369	CBE	Mayo
896_CER	F	AD	1	80	0.652	CBE	Mayo
931_CER	F	AD	0	90	1.629	CBE	Mayo
933_CER	F	AD	1	81	1.364	CBE	Mayo
937_CER	F	AD	1	67	0.14	CBE	Mayo
946_CER	F	AD	0	77	1.455	CBE	Mayo
948_CER	F	AD	0	82	0.804	CBE	Mayo
952_CER	F	AD	1	83	0.175	CBE	Mayo
966_CER	F	AD	2	79	1.217	CBE	Mayo
976_CER	F	AD	1	90	1.588	CBE	Mayo
991_CER	M	AD	1	87	0.105	CBE	Mayo
hB_RNA_9231	F	0.5	0	90	2.454	BM44	MSBB
hB_RNA_8555	M	3	0	85	3.255	BM44	MSBB
hB_RNA_16215	F	0.5	1	90	2.972	BM44	MSBB
hB_RNA_16345	M	3	1	85	3.465	BM44	MSBB
hB_RNA_16935	F	3	0	90	3.19	BM44	MSBB
hB_RNA_16065	M	2	0	84	2.319	BM44	MSBB
hB_RNA_17145	M	4	0	90	3.484	BM44	MSBB
hB_RNA_8875	M	5	1	87	2.921	BM44	MSBB
hB_RNA_16555	F	1	0	90	3.129	BM44	MSBB
hB_RNA_4456	M	1	0	79	3.46	BM44	MSBB
hB_RNA_17105	M	3	0	73	3.311	BM44	MSBB
hB_RNA_4701	F	2	0	87	2.905	BM44	MSBB
hB_RNA_16845	F	2	1	90	2.938	BM44	MSBB
hB_RNA_16565	F	0.5	1	90	2.871	BM44	MSBB
hB_RNA_16145	F	2	1	87	2.619	BM44	MSBB
hB_RNA_8375	M	0.5	0	74	1.719	BM44	MSBB
hB_RNA_16265	M	1	0	66	2.43	BM44	MSBB
hB_RNA_16355	F	0	0	90	3.284	BM44	MSBB
hB_RNA_16955	F	2	0	90	2.643	BM44	MSBB
hB_RNA_17095	F	1	0	90	2.694	BM44	MSBB
hB_RNA_8665	F	0	0	90	1.425	BM44	MSBB
hB_RNA_17155	M	5	1	82	3.614	BM44	MSBB
hB_RNA_5151	F	2	0	90	2.176	BM44	MSBB
hB_RNA_16435	M	2	1	90	3.197	BM44	MSBB
hB_RNA_17035	M	0	0	70	2.418	BM44	MSBB
hB_RNA_4331	F	1	0	90	2.411	BM44	MSBB
hB_RNA_8495	M	2	2	78	3.12	BM44	MSBB
hB_RNA_16405	M	2	0	90	3.25	BM44	MSBB
hB_RNA_17135	M	5	0	74	2.072	BM44	MSBB
hB_RNA_8455	M	5	0	69	3.594	BM44	MSBB
hB_RNA_4351	F	5	0	74	2.256	BM44	MSBB
hB_RNA_4361	F	5	0	86	2.406	BM44	MSBB
hB_RNA_16245	F	0.5	1	90	2.595	BM44	MSBB
hB_RNA_8905	M	3	0	83	3.449	BM44	MSBB
hB_RNA_16785	F	5	0	84	3.055	BM44	MSBB
hB_RNA_16625	F	4	0	90	2.316	BM44	MSBB
hB_RNA_16235	F	5	1	82	3.275	BM44	MSBB
hB_RNA_20672	F	4	0	90	3.706	BM44	MSBB
hB_RNA_4403	F	2	0	90	3.16	BM44	MSBB
hB_RNA_16165	F	3	0	87	3.319	BM44	MSBB
hB_RNA_4389	M	3	1	80	4.116	BM44	MSBB
hB_RNA_16445	M	1	0	90	3.084	BM44	MSBB
hB_RNA_8945	M	5	0	90	3.58	BM44	MSBB
hB_RNA_4442	F	4	1	90	3.838	BM44	MSBB
hB_RNA_16485	M	5	0	81	3.031	BM44	MSBB
hB_RNA_16475	M	4	0	90	3.3	BM44	MSBB
hB_RNA_16385	F	1	0	84	1.987	BM44	MSBB
hB_RNA_4461	F	3	0	90	3.349	BM44	MSBB
hB_RNA_4474	M	1	1	87	2.94	BM44	MSBB
hB_RNA_16885	F	4	0	90	3.51	BM44	MSBB
hB_RNA_4498	M	2	0	74	3.36	BM44	MSBB
hB_RNA_16015	F	5	0	65	4.073	BM44	MSBB
hB_RNA_4520	F	0	1	82	2.783	BM44	MSBB
hB_RNA_4521	M	3	1	88	3.914	BM44	MSBB
hB_RNA_16125	F	0	0	85	2.771	BM44	MSBB
hB_RNA_8825	F	3	1	90	2.852	BM44	MSBB
hB_RNA_16995	F	3	0	90	3.221	BM44	MSBB
hB_RNA_9015	F	3	1	81	2.854	BM44	MSBB
hB_RNA_8865	F	3	0	90	3.984	BM44	MSBB
hB_RNA_4565	F	5	0	88	3.856	BM44	MSBB
hB_RNA_16835	F	4	1	90	3.66	BM44	MSBB
hB_RNA_4573	F	2	0	90	3.125	BM44	MSBB
hB_RNA_16155	F	2	0	86	3.253	BM44	MSBB
hB_RNA_16825	F	3	0	90	3.499	BM44	MSBB
hB_RNA_8745	F	3	1	85	2.799	BM44	MSBB
hB_RNA_17025	F	4	0	90	3.323	BM44	MSBB
hB_RNA_8775	F	5	1	85	2.854	BM44	MSBB
hB_RNA_4611	M	3	1	84	3.159	BM44	MSBB
hB_RNA_8725	F	3	0	90	2.749	BM44	MSBB
hB_RNA_4649	F	5	0	90	2.943	BM44	MSBB
hB_RNA_8465	F	3	0	90	3.346	BM44	MSBB
hB_RNA_8715	F	5	0	90	3.374	BM44	MSBB
hB_RNA_17115	F	2	0	90	2.73	BM44	MSBB
hB_RNA_16035	F	3	0	74	2.661	BM44	MSBB
hB_RNA_9035	F	3	1	90	4.163	BM44	MSBB
hB_RNA_4674	F	3	0	90	3.167	BM44	MSBB
hB_RNA_17085	F	1	0	81	3.576	BM44	MSBB
hB_RNA_4688	M	3	0	74	3.206	BM44	MSBB
hB_RNA_16975	M	0.5	1	64	2.863	BM44	MSBB
hB_RNA_16225	F	5	0	85	3.227	BM44	MSBB
hB_RNA_16985	F	1	0	83	2.964	BM44	MSBB
hB_RNA_16685	F	3	1	90	3.551	BM44	MSBB
hB_RNA_4746	F	4	1	83	2.939	BM44	MSBB
hB_RNA_16185	F	4	0	90	2.801	BM44	MSBB
hB_RNA_4761	M	0.5	1	74	2.921	BM44	MSBB
hB_RNA_16695	M	0	0	70	2.584	BM44	MSBB
hB_RNA_8885	F	3	0	90	3.004	BM44	MSBB
hB_RNA_4827	F	3	0	79	2.196	BM44	MSBB
hB_RNA_4831	M	3	1	80	2.872	BM44	MSBB
hB_RNA_4312	F	3	2	72	3.497	BM44	MSBB
hB_RNA_16375	M	0	0	85	3.032	BM44	MSBB
hB_RNA_17015	M	0.5	0	90	2.816	BM44	MSBB
hB_RNA_16255	F	2	0	90	2.591	BM44	MSBB
hB_RNA_16025	F	2	0	83	2.879	BM44	MSBB
hB_RNA_16775	F	4	0	90	2.709	BM44	MSBB
hB_RNA_8735	F	4	0	90	3.537	BM44	MSBB
hB_RNA_16665	F	4	0	90	3.26	BM44	MSBB
hB_RNA_16705	F	0	0	90	2.692	BM44	MSBB
hB_RNA_16725	M	2	0	83	2.184	BM44	MSBB
hB_RNA_16605	F	2	1	90	2.928	BM44	MSBB
hB_RNA_8415	F	1	1	90	3.277	BM44	MSBB
hB_RNA_8845	F	3	0	90	3.538	BM44	MSBB
hB_RNA_16175	M	1	1	76	2.79	BM44	MSBB
hB_RNA_8975	F	5	0	89	3.675	BM44	MSBB
hB_RNA_16915	F	1	0	90	3.382	BM44	MSBB
hB_RNA_17005	F	0	0	90	2.198	BM44	MSBB
hB_RNA_16865	M	0.5	0	84	2.896	BM44	MSBB
hB_RNA_8535	F	3	0	88	3.13	BM44	MSBB
hB_RNA_16855	M	0.5	1	73	2.637	BM44	MSBB
hB_RNA_8325	F	4	0	88	3.226	BM44	MSBB
hB_RNA_16115	M	3	0	85	3.44	BM44	MSBB
hB_RNA_16675	F	1	1	88	2.863	BM44	MSBB
hB_RNA_4961	M	0	0	90	3.478	BM44	MSBB
hB_RNA_16765	F	4	0	90	2.941	BM44	MSBB
hB_RNA_16755	M	0.5	1	88	2.802	BM44	MSBB
hB_RNA_16715	F	0	0	61	2.314	BM44	MSBB
hB_RNA_16745	F	0.5	0	83	2.843	BM44	MSBB
hB_RNA_16515	M	0.5	1	66	2.948	BM44	MSBB
hB_RNA_5051	M	0	0	88	2.787	BM44	MSBB
hB_RNA_9227	M	2	0	78	3.232	BM44	MSBB
hB_RNA_16505	M	0.5	0	61	2.874	BM44	MSBB
hB_RNA_9228	F	0.5	0	86	3.829	BM44	MSBB
hB_RNA_8655	M	3	0	84	3.893	BM44	MSBB
hB_RNA_16595	F	0	0	78	2.514	BM44	MSBB
hB_RNA_16535	M	2	0	86	2.394	BM44	MSBB
hB_RNA_8305	F	4	1	84	2.794	BM44	MSBB
hB_RNA_5041	M	0	0	79	2.881	BM44	MSBB
hB_RNA_16335	F	0	0	90	3.102	BM44	MSBB
hB_RNA_8595	F	0	0	82	3.09	BM44	MSBB
hB_RNA_8565	F	3	1	90	2.875	BM44	MSBB
hB_RNA_16425	M	1	0	84	3.373	BM44	MSBB
hB_RNA_5141	F	1	2	75	2.901	BM44	MSBB
hB_RNA_16075	F	0.5	0	90	2.943	BM44	MSBB
hB_RNA_8955	F	0	1	87	3.493	BM44	MSBB
hB_RNA_16545	F	2	0	90	4.084	BM44	MSBB
hB_RNA_9025	F	0	0	90	2.485	BM44	MSBB
hB_RNA_9154	F	0.5	0	90	2.26	BM22	MSBB
hB_RNA_7865	M	3	0	85	2.934	BM22	MSBB
BM_22_136	F	0.5	1	90	3.082	BM22	MSBB
BM_22_163	M	3	1	85	2.972	BM22	MSBB
BM_22_198	M	2	0	84	2.48	BM22	MSBB
hB_RNA_9159	F	0.5	0	90	3.735	BM22	MSBB
hB_RNA_8045	F	5	1	87	3.666	BM22	MSBB
BM_22_269	F	1	0	90	2.951	BM22	MSBB
hB_RNA_9163	M	1	0	79	3.318	BM22	MSBB
BM_22_92	M	3	0	73	4.745	BM22	MSBB
hB_RNA_9214	F	2	0	87	3.102	BM22	MSBB
BM_22_172	F	5	1	84	4.819	BM22	MSBB
BM_22_115	F	2	1	90	2.744	BM22	MSBB
BM_22_159	F	0.5	1	90	3.242	BM22	MSBB
BM_22_238	F	2	1	87	3.939	BM22	MSBB
hB_RNA_9179	M	3	0	90	3.713	BM22	MSBB
hB_RNA_7705	M	0.5	0	74	1.414	BM22	MSBB
BM_22_66	M	1	0	66	2.637	BM22	MSBB
BM_22_90	F	0	0	90	3.304	BM22	MSBB
hB_RNA_9186	F	2	1	90	3.8	BM22	MSBB
BM_22_120	F	1	0	90	3.04	BM22	MSBB
BM_22_38	M	5	1	74	3.403	BM22	MSBB
hB_RNA_7685	F	0	0	90	1.821	BM22	MSBB
BM_22_36	M	5	1	82	3.716	BM22	MSBB
hB_RNA_9161	F	2	0	90	2.773	BM22	MSBB
hB_RNA_7695	F	0	0	89	2.298	BM22	MSBB
BM_22_53	F	4	1	84	3.398	BM22	MSBB
BM_22_234	M	0	0	70	2.585	BM22	MSBB
BM_22_112	F	1	0	90	2.443	BM22	MSBB
hB_RNA_7945	M	2	2	78	2.993	BM22	MSBB
BM_22_148	M	2	0	90	3.373	BM22	MSBB
BM_22_40	M	5	0	74	2.771	BM22	MSBB
hB_RNA_8095	M	5	0	69	3.901	BM22	MSBB
BM_22_94	F	5	0	74	3.445	BM22	MSBB
BM_22_117	F	0.5	0	88	3.056	BM22	MSBB
BM_22_230	F	0.5	1	90	2.817	BM22	MSBB
hB_RNA_10332	M	3	0	83	2.809	BM22	MSBB
BM_22_183	F	5	0	84	3.038	BM22	MSBB
BM_22_47	F	4	0	90	2.258	BM22	MSBB
BM_22_96	F	5	1	82	3.151	BM22	MSBB
BM_22_255	F	4	0	90	4.278	BM22	MSBB
hB_RNA_9150	F	2	0	90	3.195	BM22	MSBB
BM_22_110	F	3	0	87	4.848	BM22	MSBB
hB_RNA_9148	M	3	1	80	3.764	BM22	MSBB
hB_RNA_9152	F	3	1	80	3.503	BM22	MSBB
hB_RNA_8075	M	5	2	64	4.169	BM22	MSBB
hB_RNA_8185	M	5	0	90	3.067	BM22	MSBB
BM_22_37	M	5	0	81	3.202	BM22	MSBB
BM_22_91	M	4	0	90	3.704	BM22	MSBB
BM_22_177	F	1	0	84	2.748	BM22	MSBB
hB_RNA_9164	F	3	0	90	3.585	BM22	MSBB
BM_22_95	M	1	1	87	2.679	BM22	MSBB
BM_22_167	F	4	0	90	4.316	BM22	MSBB
hB_RNA_9166	M	2	0	74	3.221	BM22	MSBB
BM_22_119	F	5	0	65	4.787	BM22	MSBB
hB_RNA_9169	F	0	1	82	2.61	BM22	MSBB
hB_RNA_9172	F	0.5	0	90	2.963	BM22	MSBB
BM_22_72	F	3	0	90	2.407	BM22	MSBB
hB_RNA_8155	F	3	1	81	2.995	BM22	MSBB
hB_RNA_10302	F	3	1	83	3.588	BM22	MSBB
hB_RNA_10282	F	3	0	90	3.648	BM22	MSBB
BM_22_32	F	4	1	90	3.643	BM22	MSBB
BM_22_74	F	2	0	86	2.883	BM22	MSBB
BM_22_133	F	3	0	90	3.767	BM22	MSBB
hB_RNA_10232_resequenced	F	3	1	85	2.854	BM22	MSBB
hB_RNA_9218	M	1	1	72	3.379	BM22	MSBB
hB_RNA_8115	F	5	1	85	2.894	BM22	MSBB
hB_RNA_8215	F	5	0	90	3.073	BM22	MSBB
hB_RNA_9220	M	3	1	84	2.727	BM22	MSBB
hB_RNA_9221	F	0	1	84	3.699	BM22	MSBB
hB_RNA_10242_resequenced	F	3	0	90	2.354	BM22	MSBB
hB_RNA_9209	M	1	0	90	3.652	BM22	MSBB
hB_RNA_7795	F	3	0	90	3.304	BM22	MSBB
BM_22_67	F	3	0	74	2.511	BM22	MSBB
hB_RNA_12211_resequenced	F	3	1	90	4.385	BM22	MSBB
hB_RNA_9211	F	3	0	90	3.247	BM22	MSBB
BM_22_75	F	1	0	81	2.694	BM22	MSBB
hB_RNA_9212	M	3	0	74	3.673	BM22	MSBB
BM_22_102	M	0.5	1	64	3.065	BM22	MSBB
BM_22_189	M	2	0	78	2.805	BM22	MSBB
BM_22_262	F	5	0	85	3.372	BM22	MSBB
BM_22_69	F	1	0	83	3.467	BM22	MSBB
BM_22_2	F	3	1	90	3.564	BM22	MSBB
BM_22_108	F	3	1	84	4.653	BM22	MSBB
BM_22_89	F	4	0	90	2.579	BM22	MSBB
BM_22_113	M	0	0	70	3.425	BM22	MSBB
hB_RNA_8125	M	5	2	73	3.501	BM22	MSBB
hB_RNA_9175	F	0	1	90	3.482	BM22	MSBB
hB_RNA_8295_resequenced	F	3	0	90	3.125	BM22	MSBB
hB_RNA_9177	M	3	1	80	3.432	BM22	MSBB
hB_RNA_9178	F	2	0	90	3.277	BM22	MSBB
BM_22_63	F	3	2	72	4.966	BM22	MSBB
BM_22_152	M	0	0	85	2.886	BM22	MSBB
BM_22_61	F	2	0	90	2.966	BM22	MSBB
BM_22_76	F	2	0	83	2.67	BM22	MSBB
BM_22_156	F	4	0	90	3.332	BM22	MSBB
hB_RNA_8135	F	4	0	90	2.947	BM22	MSBB
BM_22_144	F	4	0	90	3.123	BM22	MSBB
BM_22_14	F	0	0	90	2.537	BM22	MSBB
BM_22_100	M	2	0	83	2.764	BM22	MSBB
BM_22_62	F	2	1	90	2.848	BM22	MSBB
hB_RNA_7665	F	1	1	90	3.261	BM22	MSBB
hB_RNA_9145	F	0	0	89	2.894	BM22	MSBB
hB_RNA_12201_resequenced	F	3	0	90	3.304	BM22	MSBB
hB_RNA_8225	F	5	0	89	3.252	BM22	MSBB
hB_RNA_9143	M	0.5	0	68	3.672	BM22	MSBB
BM_22_88	F	1	0	90	2.626	BM22	MSBB
BM_22_170	F	0	0	90	2.276	BM22	MSBB
BM_22_243	M	0.5	0	84	3.148	BM22	MSBB
hB_RNA_7955	F	3	0	88	2.935	BM22	MSBB
hB_RNA_8055	F	4	0	88	3.742	BM22	MSBB
BM_22_80	F	1	1	88	2.932	BM22	MSBB
BM_22_158	F	4	0	90	3.398	BM22	MSBB
hB_RNA_7875	F	3	0	89	3.209	BM22	MSBB
BM_22_165	M	0.5	1	88	2.596	BM22	MSBB
BM_22_65	F	0	0	61	2.855	BM22	MSBB
BM_22_175	F	0.5	0	83	3.224	BM22	MSBB
BM_22_1111	M	0.5	1	66	3.465	BM22	MSBB
hB_RNA_9204	M	0	0	88	2.472	BM22	MSBB
hB_RNA_9205	M	2	0	78	2.843	BM22	MSBB
BM_22_22	M	0.5	0	61	3.17	BM22	MSBB
hB_RNA_9156	F	0.5	0	86	3.175	BM22	MSBB
hB_RNA_9157	F	0.5	0	86	3.089	BM22	MSBB
hB_RNA_7815	M	3	0	84	3.509	BM22	MSBB
BM_22_222	F	0	0	78	3.213	BM22	MSBB
BM_22_18	M	2	0	86	2.711	BM22	MSBB
hB_RNA_9203	M	0	0	79	2.917	BM22	MSBB
BM_22_124	F	0	0	90	3.27	BM22	MSBB
hB_RNA_7725	F	0	0	82	3.066	BM22	MSBB
hB_RNA_10262	F	3	1	90	2.945	BM22	MSBB
BM_22_139	M	1	0	84	2.904	BM22	MSBB
hB_RNA_9198	F	0	0	85	3.394	BM22	MSBB
hB_RNA_9160	F	1	2	75	2.861	BM22	MSBB
BM_22_195	F	0.5	0	90	2.735	BM22	MSBB
hB_RNA_7745	F	0	1	87	2.928	BM22	MSBB
BM_22_181	F	2	0	90	4.513	BM22	MSBB
hB_RNA_7715	F	0	0	90	2.533	BM22	MSBB
BM_36_354	F	0.5	0	90	2.709	BM36	MSBB
hB_RNA_11142	M	3	0	85	3.553	BM36	MSBB
BM_36_376	F	1	1	90	2.565	BM36	MSBB
BM_36_377	M	3	1	85	2.909	BM36	MSBB
BM_36_375	F	3	0	90	3.812	BM36	MSBB
BM_36_278	M	2	0	84	2.717	BM36	MSBB
BM_36_388	M	4	0	90	3.847	BM36	MSBB
hB_RNA_10672_resequenced	M	5	1	87	2.719	BM36	MSBB
BM_36_398	F	1	0	90	3.45	BM36	MSBB
BM_36_345	F	4	0	90	3.291	BM36	MSBB
BM_36_352	F	2	1	90	3.243	BM36	MSBB
BM_36_486	F	0.5	1	90	3.02	BM36	MSBB
BM_36_304	F	2	1	87	3.807	BM36	MSBB
BM_36_465	M	4	0	62	3.656	BM36	MSBB
BM_36_545	M	3	0	90	3.799	BM36	MSBB
hB_RNA_11042	M	0.5	0	74	1.791	BM36	MSBB
BM_36_371	M	1	0	66	2.964	BM36	MSBB
BM_36_362	F	2	0	90	3	BM36	MSBB
BM_36_370	F	0	1	90	3.512	BM36	MSBB
hB_RNA_10972	F	0	0	90	1.869	BM36	MSBB
BM_36_410	F	2	0	90	3.2	BM36	MSBB
BM_36_317	F	4	1	84	4.138	BM36	MSBB
BM_36_419	M	0	0	70	2.449	BM36	MSBB
BM_36_363	F	1	0	90	2.589	BM36	MSBB
BM_36_365	M	2	0	90	3.751	BM36	MSBB
BM_36_314	M	5	0	74	2.318	BM36	MSBB
BM_36_482	F	0.5	0	88	2.855	BM36	MSBB
BM_36_441	F	5	0	86	2.245	BM36	MSBB
BM_36_424	F	0.5	1	90	2.52	BM36	MSBB
hB_RNA_10762	M	3	0	83	2.952	BM36	MSBB
BM_36_423	F	5	0	84	3.052	BM36	MSBB
BM_36_476	F	5	1	82	3.38	BM36	MSBB
BM_36_299	F	4	0	90	3.706	BM36	MSBB
BM_36_422	F	5	0	84	4.233	BM36	MSBB
BM_36_393	F	2	0	90	3.386	BM36	MSBB
BM_36_386	M	1	0	90	3.721	BM36	MSBB
BM_36_540	F	4	1	90	4.045	BM36	MSBB
BM_36_394	M	4	0	90	3.338	BM36	MSBB
BM_36_490	F	1	0	84	2.889	BM36	MSBB
BM_36_366	M	1	1	87	2.814	BM36	MSBB
BM_36_297	M	2	0	74	3.772	BM36	MSBB
BM_36_499	F	0	0	85	3.501	BM36	MSBB
BM_36_368	F	3	0	90	3.639	BM36	MSBB
hB_RNA_10962	F	3	1	81	3.4	BM36	MSBB
hB_RNA_10472	F	3	1	83	3.936	BM36	MSBB
hB_RNA_10462	F	3	0	90	3.94	BM36	MSBB
BM_36_493	F	2	0	86	3.061	BM36	MSBB
BM_36_543	F	3	0	90	3.915	BM36	MSBB
BM_36_302	F	4	0	90	4.411	BM36	MSBB
hB_RNA_10662_resequenced	F	5	1	85	3.336	BM36	MSBB
hB_RNA_10583_resequenced	F	5	0	90	3.217	BM36	MSBB
hB_RNA_12292_resequenced	F	5	0	90	3.281	BM36	MSBB
BM_36_384	M	1	0	90	3.248	BM36	MSBB
hB_RNA_10832_resequenced	F	3	0	90	3.527	BM36	MSBB
hB_RNA_10642_resequenced	F	5	0	90	3.948	BM36	MSBB
BM_36_502	F	2	0	90	3.225	BM36	MSBB
BM_36_544	F	3	0	74	3.438	BM36	MSBB
BM_36_425	F	1	0	81	3.815	BM36	MSBB
BM_36_382	M	3	0	74	3.564	BM36	MSBB
BM_36_509	M	0.5	1	64	3.222	BM36	MSBB
BM_36_374	M	2	0	78	2.879	BM36	MSBB
BM_36_455	F	5	0	85	4.201	BM36	MSBB
BM_36_312	F	1	0	83	3.496	BM36	MSBB
BM_36_305	F	3	1	90	3.476	BM36	MSBB
BM_36_466	F	4	0	90	3.399	BM36	MSBB
hB_RNA_10632_resequenced	M	5	2	73	3.671	BM36	MSBB
hB_RNA_10617_resequenced	F	3	0	90	3.401	BM36	MSBB
BM_36_1107	M	3	1	80	3.31	BM36	MSBB
BM_36_525	F	2	0	90	3.336	BM36	MSBB
BM_36_412	M	0	0	85	2.533	BM36	MSBB
BM_36_413	M	0.5	0	90	2.756	BM36	MSBB
BM_36_403	F	2	0	83	3.452	BM36	MSBB
BM_36_307	F	4	0	90	3.513	BM36	MSBB
hB_RNA_10682_resequenced	F	4	0	90	3.762	BM36	MSBB
BM_36_361	F	4	0	90	4.336	BM36	MSBB
BM_36_397	F	0	0	90	2.196	BM36	MSBB
hB_RNA_11052	F	1	1	90	3.78	BM36	MSBB
hB_RNA_10482	F	3	0	90	3.571	BM36	MSBB
BM_36_339	M	1	1	76	3.973	BM36	MSBB
BM_36_405	F	1	0	90	4.071	BM36	MSBB
BM_36_335	F	0	0	90	2.797	BM36	MSBB
BM_36_458	M	0.5	0	84	3.018	BM36	MSBB
BM_36_448	F	0	0	73	2.758	BM36	MSBB
BM_36_450	M	0.5	1	73	2.986	BM36	MSBB
hB_RNA_10882_resequenced	F	4	0	88	3.894	BM36	MSBB
BM_36_471	M	3	0	85	4.046	BM36	MSBB
BM_36_406	F	1	1	88	3.61	BM36	MSBB
BM_36_322	M	0	0	90	3.589	BM36	MSBB
BM_36_298	F	4	0	90	3.859	BM36	MSBB
hB_RNA_10442	F	3	0	85	3.284	BM36	MSBB
BM_36_528	F	0	0	61	2.898	BM36	MSBB
BM_36_435	F	0.5	0	83	2.857	BM36	MSBB
BM_36_358	M	0.5	1	66	2.964	BM36	MSBB
BM_36_326	M	0	0	88	2.521	BM36	MSBB
hB_RNA_12322_resequenced	M	2	0	78	3.594	BM36	MSBB
BM_36_356	M	0.5	0	61	3.449	BM36	MSBB
hB_RNA_12282_resequenced	F	0.5	0	86	4.191	BM36	MSBB
hB_RNA_10722	M	3	0	84	3.633	BM36	MSBB
BM_36_531	F	0	0	78	3.034	BM36	MSBB
hB_RNA_10622	F	4	1	84	2.664	BM36	MSBB
BM_36_351	M	0	0	79	3.018	BM36	MSBB
BM_36_286	F	0	0	90	3.501	BM36	MSBB
hB_RNA_10552_resequenced	F	3	1	90	3.21	BM36	MSBB
BM_36_449	M	1	0	84	3.13	BM36	MSBB
BM_36_379	F	1	2	75	2.189	BM36	MSBB
BM_36_378	F	0.5	0	90	2.778	BM36	MSBB
hB_RNA_11062	F	0	1	87	3.384	BM36	MSBB
hB_RNA_11072	F	0	0	90	2.448	BM36	MSBB
BM_10_649	F	1	0	90	3.159	BM10	MSBB
BM_10_656	F	0.5	0	90	2.588	BM10	MSBB
hB_RNA_13102	M	3	0	85	2.595	BM10	MSBB
BM_10_681	F	1	1	90	2.237	BM10	MSBB
BM_10_659	F	0.5	1	90	2.692	BM10	MSBB
BM_10_686	M	3	1	85	3.05	BM10	MSBB
BM_10_689	M	2	0	84	2.248	BM10	MSBB
BM_10_807	F	0.5	0	90	3.014	BM10	MSBB
BM_10_562	M	4	0	90	3.465	BM10	MSBB
hB_RNA_12794	M	5	1	87	2.906	BM10	MSBB
BM_10_756	M	1	0	79	2.756	BM10	MSBB
BM_10_773	M	3	0	73	3.116	BM10	MSBB
BM_10_678	F	2	0	87	2.665	BM10	MSBB
BM_10_605	F	5	1	84	4.055	BM10	MSBB
BM_10_654	F	3	1	88	2.358	BM10	MSBB
BM_10_800	F	2	1	90	2.823	BM10	MSBB
BM_10_617	F	0.5	1	90	3.226	BM10	MSBB
BM_10_582	F	2	1	87	2.626	BM10	MSBB
BM_10_786	M	3	0	90	3.356	BM10	MSBB
hB_RNA_12545	M	0.5	0	74	1.295	BM10	MSBB
BM_10_670	M	1	0	66	2.628	BM10	MSBB
BM_10_720	F	0	0	90	2.882	BM10	MSBB
BM_10_736	F	2	0	90	2.91	BM10	MSBB
hB_RNA_13640	F	2	1	90	2.586	BM10	MSBB
BM_10_710	F	1	0	90	2.255	BM10	MSBB
hB_RNA_12433	F	0	0	90	2.059	BM10	MSBB
BM_10_648	F	2	0	90	2.182	BM10	MSBB
BM_10_647	M	0.5	0	90	4.045	BM10	MSBB
BM_10_672	M	2	1	90	2.491	BM10	MSBB
BM_10_752	F	5	1	85	3.612	BM10	MSBB
BM_10_548	F	4	1	84	2.92	BM10	MSBB
BM_10_787	M	0	0	70	2.815	BM10	MSBB
hB_RNA_13557	F	1	0	90	2.23	BM10	MSBB
hB_RNA_12917	M	2	2	78	2.678	BM10	MSBB
BM_10_732	M	2	0	90	2.418	BM10	MSBB
hB_RNA_13216	M	5	0	71	3.209	BM10	MSBB
BM_10_715	F	5	0	74	2.357	BM10	MSBB
BM_10_729	F	0.5	0	88	2.958	BM10	MSBB
BM_10_776	F	5	0	86	2.053	BM10	MSBB
BM_10_728	F	0.5	1	90	2.269	BM10	MSBB
hB_RNA_13039	M	3	0	83	3.152	BM10	MSBB
BM_10_731	F	5	0	84	2.483	BM10	MSBB
BM_10_572	F	4	0	90	4.302	BM10	MSBB
BM_10_810	F	5	1	82	2.668	BM10	MSBB
BM_10_730	F	4	0	90	3.229	BM10	MSBB
hB_RNA_13571	F	5	0	84	2.648	BM10	MSBB
BM_10_716	F	3	0	87	3.088	BM10	MSBB
BM_10_714	M	3	1	80	3.315	BM10	MSBB
BM_10_709	F	3	1	80	3.192	BM10	MSBB
BM_10_772	M	1	0	90	3.213	BM10	MSBB
hB_RNA_12944	M	5	0	90	3.272	BM10	MSBB
hB_RNA_13665	F	4	1	90	3.078	BM10	MSBB
BM_10_680	M	5	0	81	2.583	BM10	MSBB
BM_10_759	M	4	0	90	2.681	BM10	MSBB
BM_10_619	F	1	0	84	3.428	BM10	MSBB
BM_10_764	F	3	0	90	2.798	BM10	MSBB
hB_RNA_13677	M	1	1	87	2.668	BM10	MSBB
BM_10_755	F	4	0	90	3.519	BM10	MSBB
BM_10_668	M	2	0	74	2.795	BM10	MSBB
hB_RNA_13631	M	4	0	81	3.557	BM10	MSBB
BM_10_758	F	5	0	65	3.742	BM10	MSBB
hB_RNA_12454	M	3	1	88	3.432	BM10	MSBB
hB_RNA_13525	F	3	0	90	3.185	BM10	MSBB
BM_10_623	F	0	1	82	3.186	BM10	MSBB
BM_10_658	M	3	1	88	2.873	BM10	MSBB
BM_10_666	F	0	0	85	2.982	BM10	MSBB
hB_RNA_12994	F	3	1	90	2.855	BM10	MSBB
hB_RNA_13406	F	0.5	0	90	2.098	BM10	MSBB
BM_10_600	F	3	0	90	3.767	BM10	MSBB
hB_RNA_13086	F	3	1	81	2.652	BM10	MSBB
hB_RNA_13174	F	3	0	90	3.739	BM10	MSBB
BM_10_711	F	2	0	90	2.569	BM10	MSBB
BM_10_712	F	2	0	86	2.995	BM10	MSBB
BM_10_767	M	2	1	90	3.642	BM10	MSBB
BM_10_551	F	3	0	90	3.106	BM10	MSBB
hB_RNA_13068	F	3	1	85	2.562	BM10	MSBB
hB_RNA_13276	M	1	1	72	2.266	BM10	MSBB
BM_10_611	F	4	0	90	2.587	BM10	MSBB
hB_RNA_13018	F	5	1	85	2.801	BM10	MSBB
BM_10_738	M	3	1	84	2.428	BM10	MSBB
hB_RNA_13655	F	0	1	84	4.025	BM10	MSBB
hB_RNA_12662	F	3	0	90	2.573	BM10	MSBB
BM_10_581	F	5	0	90	3.165	BM10	MSBB
hB_RNA_12434	F	3	0	90	3.188	BM10	MSBB
hB_RNA_13210	F	5	0	90	3.555	BM10	MSBB
BM_10_615	F	2	0	90	2.868	BM10	MSBB
BM_10_609	F	3	0	74	4.074	BM10	MSBB
hB_RNA_13132	F	3	1	90	3.81	BM10	MSBB
BM_10_663	F	1	0	81	2.722	BM10	MSBB
hB_RNA_13465	M	3	0	74	3.142	BM10	MSBB
BM_10_664	M	0.5	1	64	2.729	BM10	MSBB
BM_10_682	M	2	0	78	2.276	BM10	MSBB
BM_10_707	F	5	0	85	2.475	BM10	MSBB
BM_10_604	F	1	0	83	3.519	BM10	MSBB
BM_10_610	F	3	1	90	3.761	BM10	MSBB
hB_RNA_13444	F	0	0	81	4.222	BM10	MSBB
BM_10_743	F	0	0	79	2.982	BM10	MSBB
hB_RNA_13512	F	4	1	83	2.732	BM10	MSBB
hB_RNA_13684	F	3	0	90	3.744	BM10	MSBB
BM_10_793	F	4	0	90	2.472	BM10	MSBB
hB_RNA_12444	F	5	1	84	3.803	BM10	MSBB
BM_10_744	M	0	0	70	2.525	BM10	MSBB
BM_10_579	F	3	0	79	2.911	BM10	MSBB
BM_10_809	M	3	1	80	2.416	BM10	MSBB
BM_10_651	F	2	0	90	3.173	BM10	MSBB
hB_RNA_13542	F	3	2	72	3.455	BM10	MSBB
BM_10_740	M	0	0	85	2.715	BM10	MSBB
BM_10_576	M	0.5	0	90	2.504	BM10	MSBB
BM_10_591	F	2	0	90	2.332	BM10	MSBB
BM_10_812	F	2	0	83	2.92	BM10	MSBB
BM_10_549	F	4	0	90	2.931	BM10	MSBB
BM_10_806	F	4	1	90	3.347	BM10	MSBB
BM_10_797	F	4	0	90	2.884	BM10	MSBB
BM_10_675	M	2	0	83	2.812	BM10	MSBB
BM_10_771	F	2	1	90	3.566	BM10	MSBB
hB_RNA_12852	F	1	1	90	3.557	BM10	MSBB
BM_10_719	F	0	0	81	3.424	BM10	MSBB
BM_10_811	F	0	0	89	2.438	BM10	MSBB
BM_10_768	M	1	1	76	3.199	BM10	MSBB
hB_RNA_12504	F	5	0	89	2.671	BM10	MSBB
BM_10_644	F	1	0	90	3.145	BM10	MSBB
BM_10_602	F	0	0	90	3.455	BM10	MSBB
BM_10_748	M	0.5	0	84	3.587	BM10	MSBB
BM_10_616	M	0.5	1	73	2.762	BM10	MSBB
hB_RNA_12954	F	4	0	88	3.53	BM10	MSBB
BM_10_589	M	3	0	85	3.285	BM10	MSBB
BM_10_643	F	1	1	88	2.614	BM10	MSBB
hB_RNA_13599	M	0	0	90	4.122	BM10	MSBB
BM_10_713	F	4	0	90	2.497	BM10	MSBB
hB_RNA_13007	F	3	0	89	2.979	BM10	MSBB
BM_10_630	M	0.5	1	88	2.854	BM10	MSBB
BM_10_703	F	0	0	61	2.534	BM10	MSBB
BM_10_584	F	0.5	0	83	3.26	BM10	MSBB
BM_10_697	M	0.5	1	66	2.436	BM10	MSBB
BM_10_808	M	0	0	88	2.349	BM10	MSBB
BM_10_702	M	2	0	78	2.59	BM10	MSBB
BM_10_701	M	0.5	0	61	3.01	BM10	MSBB
BM_10_650	F	0.5	0	86	3.146	BM10	MSBB
BM_10_706	F	0.5	0	86	2.619	BM10	MSBB
BM_10_645	M	2	0	86	3.01	BM10	MSBB
hB_RNA_12901	F	4	1	84	2.815	BM10	MSBB
BM_10_699	M	0	0	79	3.123	BM10	MSBB
BM_10_657	F	0	0	90	2.954	BM10	MSBB
hB_RNA_13193	F	0	0	82	2.467	BM10	MSBB
hB_RNA_12865	F	3	1	90	2.604	BM10	MSBB
BM_10_746	M	1	0	84	2.771	BM10	MSBB
BM_10_717	F	0	0	85	2.209	BM10	MSBB
hB_RNA_13201	F	4	1	90	3.183	BM10	MSBB
BM_10_685	F	1	2	75	2.125	BM10	MSBB
BM_10_660	F	0.5	0	90	2.409	BM10	MSBB
hB_RNA_12536	F	0	1	87	3.187	BM10	MSBB
BM_10_698	F	2	0	90	3.778	BM10	MSBB
hB_RNA_12638	F	0	0	90	2.117	BM10	MSBB
938_131101	M	1	0	83.5373	2.64	DLPFC	ROSMAP
289_120430	M	4	0	89.7139	1.422	DLPFC	ROSMAP
594_120522	M	4	1	90	1.578	DLPFC	ROSMAP
170_120423	M	1	1	81.5797	2.182	DLPFC	ROSMAP
303_120430	M	1	0	83.2526	1.117	DLPFC	ROSMAP
158_120423	M	1	0	82.9651	0.859	DLPFC	ROSMAP
176_120424	M	1	0	90	0.667	DLPFC	ROSMAP
237_120426	M	4	1	85.7769	1.913	DLPFC	ROSMAP
618_120524	M	1	0	74.9843	1.567	DLPFC	ROSMAP
672_120530	M	4	2	88.4682	1.528	DLPFC	ROSMAP
269_120430	M	1	0	89.8617	2.123	DLPFC	ROSMAP
188_120424	M	4	1	90	1.201	DLPFC	ROSMAP
384_120503	M	4	0	84.6379	2.398	DLPFC	ROSMAP
83_120417	M	1	0	76.3094	1.548	DLPFC	ROSMAP
187_120424	M	1	1	85.9795	2.051	DLPFC	ROSMAP
471_120514	M	4	1	90	1.79	DLPFC	ROSMAP
456_120507	M	1	0	78.6749	2.768	DLPFC	ROSMAP
925_131031	M	4	0	82.371	2.072	DLPFC	ROSMAP
464_120514	M	1	0	77.7331	1.853	DLPFC	ROSMAP
694_120605	M	1	0	87.7536	2.486	DLPFC	ROSMAP
412_120503	M	4	0	90	1.402	DLPFC	ROSMAP
314_120501	M	1	0	87.8686	2.47	DLPFC	ROSMAP
671_120530	M	1	0	86.8966	2.273	DLPFC	ROSMAP
111_120418	M	1	0	85.4976	1.672	DLPFC	ROSMAP
812_130702	M	1	0	83.3046	3.033	DLPFC	ROSMAP
829_130725	M	1	0	90	1.625	DLPFC	ROSMAP
638_120524	M	1	0	83.8713	2.32	DLPFC	ROSMAP
65_120417	M	1	0	76.6954	-0.087	DLPFC	ROSMAP
54_120417	M	4	1	90	2.384	DLPFC	ROSMAP
332_120501	M	1	0	86.5051	0.319	DLPFC	ROSMAP
104_120418	M	4	1	87.384	2.574	DLPFC	ROSMAP
383_120503	M	4	0	87.5674	1.215	DLPFC	ROSMAP
07_120410	M	1	0	84.9884	1.067	DLPFC	ROSMAP
633_120524	M	1	0	84.3039	1.609	DLPFC	ROSMAP
168_120423	M	1	0	74.2943	1.009	DLPFC	ROSMAP
12_120410	M	4	1	83.1321	0.847	DLPFC	ROSMAP
120_120418	M	1	0	71.6249	1.803	DLPFC	ROSMAP
60_120417	M	1	1	82.8857	2.41	DLPFC	ROSMAP
350_120501	M	4	2	90	1.97	DLPFC	ROSMAP
433_120507	M	1	0	86.2314	1.236	DLPFC	ROSMAP
474_120514	M	1	0	83.7289	2.017	DLPFC	ROSMAP
153_120423	M	1	0	90	2.539	DLPFC	ROSMAP
241_120426	M	4	1	85.8289	2.217	DLPFC	ROSMAP
185_120424	M	4	0	90	1.665	DLPFC	ROSMAP
231_120425	M	4	0	88.961	1.074	DLPFC	ROSMAP
182_120424	M	1	0	81.1116	1.384	DLPFC	ROSMAP
321_120501	M	4	1	89.0267	1.265	DLPFC	ROSMAP
45_120416	M	1	0	90	2.594	DLPFC	ROSMAP
434_120507	M	4	0	87.2389	2.144	DLPFC	ROSMAP
351_120501	M	1	0	74.601	0.977	DLPFC	ROSMAP
183_120424	M	1	0	90	2.464	DLPFC	ROSMAP
807_130701	M	4	0	90	3.241	DLPFC	ROSMAP
861_130911	M	4	0	90	2.318	DLPFC	ROSMAP
377_120503	M	1	0	87.6851	1.086	DLPFC	ROSMAP
323_120501	M	4	1	86.5873	1.45	DLPFC	ROSMAP
82_120417	M	1	1	77.1773	2.358	DLPFC	ROSMAP
286_120430	M	4	0	89.0459	1.87	DLPFC	ROSMAP
162_120423	M	4	0	80.3149	1.761	DLPFC	ROSMAP
58_120417	M	4	0	84.3723	1.177	DLPFC	ROSMAP
165_120423	M	4	0	90	-0.641	DLPFC	ROSMAP
171_120423	M	4	1	90	1.163	DLPFC	ROSMAP
940_131101	M	1	1	86.2697	2.18	DLPFC	ROSMAP
483_120515	M	1	0	71.6605	0.614	DLPFC	ROSMAP
174_120424	M	1	0	67.3703	2.27	DLPFC	ROSMAP
403_120503	M	1	1	85.8179	2.268	DLPFC	ROSMAP
08_120410	M	1	1	78.3244	0.878	DLPFC	ROSMAP
531_120516	M	4	0	87.4196	2.484	DLPFC	ROSMAP
520_120515	F	4	0	90	1.758	DLPFC	ROSMAP
595_120522	F	1	0	79.6824	2.565	DLPFC	ROSMAP
885_130923	F	1	1	90	2.822	DLPFC	ROSMAP
515_120515	F	4	0	90	1.813	DLPFC	ROSMAP
26_120411	M	1	0	84.8241	1.582	DLPFC	ROSMAP
121_120418	M	1	0	90	1.484	DLPFC	ROSMAP
329_120501	M	1	0	77.3196	2.051	DLPFC	ROSMAP
355_120501	M	4	1	90	2.083	DLPFC	ROSMAP
461_120514	M	1	0	85.8344	1.885	DLPFC	ROSMAP
70_120417	M	4	0	86.193	0.842	DLPFC	ROSMAP
713_120531	M	1	0	90	1.858	DLPFC	ROSMAP
19_120411	M	1	0	84.2081	1.159	DLPFC	ROSMAP
296_120430	M	1	1	81.9384	2.083	DLPFC	ROSMAP
630_120524	F	4	1	90	2.119	DLPFC	ROSMAP
371_120502	M	4	0	85.3552	1.711	DLPFC	ROSMAP
142_120419	M	1	0	72.4298	2.073	DLPFC	ROSMAP
128_120419	M	1	0	85.2019	1.104	DLPFC	ROSMAP
245_120426	M	1	0	76.8186	1.508	DLPFC	ROSMAP
949_131107	F	1	0	89.3032	2.424	DLPFC	ROSMAP
468_120514	F	1	0	90	2.562	DLPFC	ROSMAP
493_120515	M	4	0	90	1.828	DLPFC	ROSMAP
899_131010	F	1	0	90	2.931	DLPFC	ROSMAP
824_130725	M	1	0	90	2.609	DLPFC	ROSMAP
96_120417	F	1	1	89.7933	1.072	DLPFC	ROSMAP
536_120516	F	4	0	90	2.161	DLPFC	ROSMAP
508_120515	F	1	0	87.2854	2.009	DLPFC	ROSMAP
186_120424	F	4	0	90	1.437	DLPFC	ROSMAP
318_120501	F	4	1	85.024	1.03	DLPFC	ROSMAP
604_120523	F	4	0	90	1.723	DLPFC	ROSMAP
695_120605	F	4	1	87.6687	2.348	DLPFC	ROSMAP
220_120425	F	4	1	90	1.148	DLPFC	ROSMAP
04_120405	F	1	0	90	2.53	DLPFC	ROSMAP
145_120419	F	4	0	83.2663	1.095	DLPFC	ROSMAP
193_120424	F	4	0	80.9062	1.104	DLPFC	ROSMAP
881_130918	F	4	1	90	1.668	DLPFC	ROSMAP
56_120417	F	4	1	89.1581	1.475	DLPFC	ROSMAP
703_120605	F	4	1	90	2.326	DLPFC	ROSMAP
66_120417	F	1	1	75.8522	1.86	DLPFC	ROSMAP
73_120417	F	4	0	90	0.803	DLPFC	ROSMAP
410_120503	F	4	0	90	1.622	DLPFC	ROSMAP
97_120417	F	4	0	84.3477	1.376	DLPFC	ROSMAP
871_130911	F	4	1	90	1.445	DLPFC	ROSMAP
419_120507	F	4	0	90	2.214	DLPFC	ROSMAP
607_120523	F	4	0	88.7912	1.977	DLPFC	ROSMAP
94_120417	F	4	0	87.9918	1.701	DLPFC	ROSMAP
614_120523	F	1	0	79.6304	1.238	DLPFC	ROSMAP
680_120604	F	1	0	90	2.585	DLPFC	ROSMAP
560_120517	F	4	1	84.8077	2.227	DLPFC	ROSMAP
138_120419	F	1	0	86.2478	1.324	DLPFC	ROSMAP
846_130830	F	4	0	90	2.526	DLPFC	ROSMAP
36_120416	F	4	1	87.8604	1.292	DLPFC	ROSMAP
197_120424	F	4	1	83.1622	1.723	DLPFC	ROSMAP
15_120410	F	1	0	82.1437	-0.073	DLPFC	ROSMAP
74_120417	F	1	0	89.7358	1.087	DLPFC	ROSMAP
431_120507	F	4	0	87.8467	1.567	DLPFC	ROSMAP
643_120524	F	1	0	90	2.347	DLPFC	ROSMAP
181_120424	F	4	0	88.6434	1.63	DLPFC	ROSMAP
101_120418	F	4	1	84.4709	2.066	DLPFC	ROSMAP
677_120604	F	1	0	71.9589	2.321	DLPFC	ROSMAP
805_130701	F	1	0	86.0862	2.009	DLPFC	ROSMAP
550_120517	F	4	0	88.4271	2.86	DLPFC	ROSMAP
549_120517	F	4	0	90	2.446	DLPFC	ROSMAP
364_120502	F	4	0	90	1.753	DLPFC	ROSMAP
673_120530	F	1	1	86.8118	1.313	DLPFC	ROSMAP
656_120529	F	4	0	90	1.241	DLPFC	ROSMAP
715_120531	F	4	0	90	1.334	DLPFC	ROSMAP
244_120426	F	4	0	90	2.429	DLPFC	ROSMAP
415_120503	F	1	0	90	0.785	DLPFC	ROSMAP
283_120430	F	1	0	72.6653	0.567	DLPFC	ROSMAP
575_120521	F	4	0	90	1.85	DLPFC	ROSMAP
588_120522	F	1	0	90	1.534	DLPFC	ROSMAP
24_120411	F	4	0	90	2.297	DLPFC	ROSMAP
406_120503	F	4	0	90	1.977	DLPFC	ROSMAP
89_120417	F	4	0	90	0.812	DLPFC	ROSMAP
78_120417	F	4	0	90	1.956	DLPFC	ROSMAP
76_120417	F	4	1	87.2416	1.359	DLPFC	ROSMAP
722_120531	F	1	0	83.4305	0.787	DLPFC	ROSMAP
134_120419	F	4	0	90	2.108	DLPFC	ROSMAP
602_120523	F	4	1	90	2.205	DLPFC	ROSMAP
670_120530	F	1	1	88.7912	2.118	DLPFC	ROSMAP
154_120423	F	4	0	90	1.862	DLPFC	ROSMAP
368_120502	F	1	0	78.1465	1.893	DLPFC	ROSMAP
516_120515	F	4	0	89.7276	2.214	DLPFC	ROSMAP
578_120521	F	4	0	90	1.736	DLPFC	ROSMAP
494_120515	F	4	1	90	1.855	DLPFC	ROSMAP
589_120522	F	1	0	90	2.131	DLPFC	ROSMAP
708_120531	F	4	0	90	0.99	DLPFC	ROSMAP
125_120419	F	1	0	86.9103	1.514	DLPFC	ROSMAP
259_120426	F	4	0	90	2.417	DLPFC	ROSMAP
88_120417	F	1	0	86.9788	2.205	DLPFC	ROSMAP
160_120423	F	4	0	89.6591	2.106	DLPFC	ROSMAP
255_120426	F	4	0	90	1.918	DLPFC	ROSMAP
242_120426	F	1	0	71.3101	1.636	DLPFC	ROSMAP
212_120424	F	1	0	90	2.535	DLPFC	ROSMAP
689_120604	F	4	1	80.7365	2.001	DLPFC	ROSMAP
894_130923	F	1	0	90	2.414	DLPFC	ROSMAP
561_120517	F	1	2	85.3799	2.152	DLPFC	ROSMAP
52_120416	F	4	0	90	2.361	DLPFC	ROSMAP
131_120419	F	1	0	85.1636	1.308	DLPFC	ROSMAP
668_120530	F	1	1	82.0342	1.621	DLPFC	ROSMAP
497_120515	F	4	1	88.1834	2.11	DLPFC	ROSMAP
152_120419	F	1	0	84.7529	2.516	DLPFC	ROSMAP
702_120605	F	1	0	79.1786	1.663	DLPFC	ROSMAP
532_120516	F	4	0	90	3.31	DLPFC	ROSMAP
923_131031	F	4	1	86.1821	2.442	DLPFC	ROSMAP
905_131010	F	4	1	90	3.001	DLPFC	ROSMAP
705_120605	F	4	0	90	1.699	DLPFC	ROSMAP
204_120424	F	4	0	77.7988	1.075	DLPFC	ROSMAP
847_130830	F	4	1	82.4038	1.866	DLPFC	ROSMAP
02_120405	F	4	1	90	1.926	DLPFC	ROSMAP
287_120430	F	4	0	90	1.334	DLPFC	ROSMAP
707_120531	F	4	0	90	2.436	DLPFC	ROSMAP
815_130702	F	1	0	90	1.979	DLPFC	ROSMAP
367_120502	F	4	0	87.9316	1.046	DLPFC	ROSMAP
397_120503	F	4	0	90	1.665	DLPFC	ROSMAP
596_120522	F	1	1	90	1.044	DLPFC	ROSMAP
386_120503	F	1	0	77.2266	1.812	DLPFC	ROSMAP
366_120502	F	4	1	90	2.554	DLPFC	ROSMAP
272_120430	F	1	1	89.41	1.705	DLPFC	ROSMAP
28_120411	F	4	1	90	1.104	DLPFC	ROSMAP
290_120430	F	1	0	79.1157	2.236	DLPFC	ROSMAP
150_120419	F	1	1	81.911	2.34	DLPFC	ROSMAP
796_130701	F	4	1	86.0616	1.393	DLPFC	ROSMAP
47_120416	F	4	0	90	1.303	DLPFC	ROSMAP
280_120430	F	4	0	90	1.556	DLPFC	ROSMAP
358_120502	F	1	0	82.935	2.69	DLPFC	ROSMAP
132_120419	F	4	0	90	1.387	DLPFC	ROSMAP
345_120501	F	1	0	83.3676	1.553	DLPFC	ROSMAP
179_120424	F	1	0	84.1615	1.842	DLPFC	ROSMAP
79_120417	F	1	0	81.859	2.067	DLPFC	ROSMAP
557_120517	F	4	0	90	1.482	DLPFC	ROSMAP
260_120426	F	1	0	85.9165	2.672	DLPFC	ROSMAP
523_120515	F	4	0	89.3936	2.304	DLPFC	ROSMAP
688_120604	F	1	1	81.18	2.077	DLPFC	ROSMAP
934_131101	F	1	0	77.3142	2.212	DLPFC	ROSMAP
378_120503	F	1	0	81.8152	2.546	DLPFC	ROSMAP
270_120430	F	1	0	80.8542	2.017	DLPFC	ROSMAP
393_120503	F	4	0	84.4408	2.215	DLPFC	ROSMAP
484_120515	F	1	0	83.2909	2.1	DLPFC	ROSMAP
146_120419	F	1	0	90	1.31	DLPFC	ROSMAP
109_120418	F	1	0	86.9103	0.988	DLPFC	ROSMAP
781_130528	F	4	0	90	1.573	DLPFC	ROSMAP
463_120514	F	1	0	85.4839	1.953	DLPFC	ROSMAP
568_120521	F	4	1	89.5797	2.692	DLPFC	ROSMAP
573_120521	F	1	1	85.0951	2.155	DLPFC	ROSMAP
57_120417	F	1	0	86.5134	1.503	DLPFC	ROSMAP
229_120425	F	4	0	90	1.244	DLPFC	ROSMAP
64_120417	F	1	0	90	2.063	DLPFC	ROSMAP
510_120515	F	4	0	89.4784	3.319	DLPFC	ROSMAP
214_120425	F	4	0	90	0.972	DLPFC	ROSMAP
567_120521	F	1	0	87.2006	1.538	DLPFC	ROSMAP
646_120524	F	4	1	89.8782	2.662	DLPFC	ROSMAP
587_120522	F	1	0	75.8467	1.232	DLPFC	ROSMAP
649_120529	F	4	1	80.6872	2.857	DLPFC	ROSMAP
657_120529	M	4	1	86.193	1.762	DLPFC	ROSMAP
721_120531	F	4	0	72.3997	2.334	DLPFC	ROSMAP
122_120418	F	1	0	76.9008	1.556	DLPFC	ROSMAP
322_120501	F	1	0	81.3251	1.982	DLPFC	ROSMAP
451_120507	F	1	1	83.1102	1.986	DLPFC	ROSMAP
300_120430	F	4	0	90	2.028	DLPFC	ROSMAP
44_120416	F	4	1	76.3587	2.217	DLPFC	ROSMAP
495_120515	F	1	1	89.1034	1.968	DLPFC	ROSMAP
958_131107	M	4	0	90	2.488	DLPFC	ROSMAP
360_120502	F	1	0	84.7502	1.446	DLPFC	ROSMAP
922_131031	M	4	1	86.1684	1.75	DLPFC	ROSMAP
691_120605	F	1	0	90	2.65	DLPFC	ROSMAP
582_120521	F	4	0	90	2.723	DLPFC	ROSMAP
945_131107	F	4	2	89.3744	3.167	DLPFC	ROSMAP
678_120604	F	1	0	90	1.735	DLPFC	ROSMAP
942_131101	M	4	0	79.2006	2.457	DLPFC	ROSMAP
203_120424	F	4	0	90	1.038	DLPFC	ROSMAP
687_120604	F	4	0	89.9001	1.845	DLPFC	ROSMAP
564_120517	M	1	0	76.386	1.847	DLPFC	ROSMAP
937_131101	F	1	0	86.037	3.07	DLPFC	ROSMAP
599_120523	F	1	0	90	1.739	DLPFC	ROSMAP
768_130523	F	1	0	90	2.02	DLPFC	ROSMAP
279_120430	F	1	0	90	2.153	DLPFC	ROSMAP
820_130725	M	4	1	87.1294	2.31	DLPFC	ROSMAP
426_120507	M	1	0	87.2799	1.946	DLPFC	ROSMAP
425_120507	F	4	1	87.8357	2.181	DLPFC	ROSMAP
353_120501	F	4	0	89.5387	2.921	DLPFC	ROSMAP
234_120425	F	1	0	76.2847	1.32	DLPFC	ROSMAP
826_130725	F	1	0	90	2.118	DLPFC	ROSMAP
634_120524	F	1	0	77.1636	2.014	DLPFC	ROSMAP
339_120501	M	1	0	87.9288	2.178	DLPFC	ROSMAP
547_120516	M	1	0	82.6913	1.881	DLPFC	ROSMAP
927_131031	F	1	0	90	1.218	DLPFC	ROSMAP
502_120515	F	1	0	84.8323	1.797	DLPFC	ROSMAP
526_120515	F	4	0	89.9576	2.24	DLPFC	ROSMAP
936_131101	F	4	0	90	1.905	DLPFC	ROSMAP
626_120524	M	1	0	89.0869	2.731	DLPFC	ROSMAP
941_131101	F	4	1	89.2731	3.144	DLPFC	ROSMAP
787_130530	F	1	0	88.6379	2.939	DLPFC	ROSMAP
950_131107	F	1	0	90	2.636	DLPFC	ROSMAP
482_120514	M	4	0	84.7009	1.77	DLPFC	ROSMAP
617_120524	M	4	1	90	2.2	DLPFC	ROSMAP
676_120604	M	4	1	90	2.546	DLPFC	ROSMAP
613_120523	F	4	0	90	2.425	DLPFC	ROSMAP
243_120426	M	4	1	89.6427	1.278	DLPFC	ROSMAP
605_120523	F	1	0	89.4483	2.053	DLPFC	ROSMAP
405_120503	F	1	0	89.0513	1.198	DLPFC	ROSMAP
253_120426	F	1	0	83.6906	2.606	DLPFC	ROSMAP
102_120418	M	1	0	89.0459	2.405	DLPFC	ROSMAP
251_120426	F	4	0	90	1.698	DLPFC	ROSMAP
537_120516	F	4	1	90	2.698	DLPFC	ROSMAP
430_120507	M	1	0	90	2.343	DLPFC	ROSMAP
133_120419	M	1	1	89.3525	1.622	DLPFC	ROSMAP
310_120430	F	4	0	90	2.474	DLPFC	ROSMAP
485_120515	M	4	0	90	2.477	DLPFC	ROSMAP
77_120417	F	4	0	88.0328	2.327	DLPFC	ROSMAP
363_120502	M	4	1	90	1.879	DLPFC	ROSMAP
34_120416	F	4	1	90	1.336	DLPFC	ROSMAP
72_120417	F	1	0	80.0575	0.89	DLPFC	ROSMAP
254_120426	F	4	1	88.7748	3.019	DLPFC	ROSMAP
935_131101	F	4	0	87.948	2.164	DLPFC	ROSMAP
542_120516	F	1	0	86.6475	1.434	DLPFC	ROSMAP
369_120502	M	4	0	90	2.09	DLPFC	ROSMAP
326_120501	F	4	1	86.8118	1.926	DLPFC	ROSMAP
831_130725	M	1	0	90	1.599	DLPFC	ROSMAP
327_120501	M	4	1	90	1.957	DLPFC	ROSMAP
228_120425	F	4	1	90	2.22	DLPFC	ROSMAP
389_120503	F	4	1	90	1.351	DLPFC	ROSMAP
706_120605	F	4	0	90	2.374	DLPFC	ROSMAP
720_120531	F	4	0	90	2.017	DLPFC	ROSMAP
685_120604	F	4	0	90	2.995	DLPFC	ROSMAP
911_131031	F	4	0	90	3.073	DLPFC	ROSMAP
543_120516	F	1	0	90	1.272	DLPFC	ROSMAP
637_120524	M	4	0	90	2.073	DLPFC	ROSMAP
11_120410	F	1	0	85.0732	1.709	DLPFC	ROSMAP
252_120426	M	4	0	90	2.145	DLPFC	ROSMAP
334_120501	F	1	0	90	2.121	DLPFC	ROSMAP
359_120502	F	4	1	90	0.836	DLPFC	ROSMAP
274_120430	M	1	0	90	3.002	DLPFC	ROSMAP
03_120405	F	1	0	90	0.434	DLPFC	ROSMAP
340_120501	F	1	1	87.655	2.57	DLPFC	ROSMAP
507_120515	F	4	0	90	2.853	DLPFC	ROSMAP
352_120501	M	1	0	81.6181	1.605	DLPFC	ROSMAP
173_120424	F	4	0	84.6653	2.625	DLPFC	ROSMAP
545_120516	M	4	0	90	1.709	DLPFC	ROSMAP
23_120411	F	4	0	90	2.445	DLPFC	ROSMAP
292_120430	F	4	0	90	1.74	DLPFC	ROSMAP
554_120517	F	4	0	87.3265	2.017	DLPFC	ROSMAP
498_120515	M	1	0	86.7023	2.348	DLPFC	ROSMAP
669_120530	F	1	0	86.2943	1.78	DLPFC	ROSMAP
331_120501	F	1	0	86.1109	2.467	DLPFC	ROSMAP
629_120524	M	4	1	90	2.515	DLPFC	ROSMAP
704_120605	F	4	0	87.2224	2.321	DLPFC	ROSMAP
398_120503	F	4	0	89.3087	2.476	DLPFC	ROSMAP
124_120419	M	1	0	85.6016	2.147	DLPFC	ROSMAP
408_120503	F	1	0	89.013	1.549	DLPFC	ROSMAP
356_120501	F	4	1	90	1.376	DLPFC	ROSMAP
459_120514	F	4	1	90	2.431	DLPFC	ROSMAP
603_120523	M	1	1	90	1.471	DLPFC	ROSMAP
698_120605	M	1	1	90	2.237	DLPFC	ROSMAP
427_120507	M	4	1	90	1.688	DLPFC	ROSMAP
202_120424	F	4	1	86.2751	2.561	DLPFC	ROSMAP
407_120503	M	4	1	84.846	0.865	DLPFC	ROSMAP
213_120425	F	1	0	75.9945	2.96	DLPFC	ROSMAP
951_131107	M	1	0	80.8898	1.945	DLPFC	ROSMAP
232_120425	F	4	1	90	1.752	DLPFC	ROSMAP
487_120515	M	1	0	72.7201	1.074	DLPFC	ROSMAP
540_120516	M	4	0	90	2.821	DLPFC	ROSMAP
462_120514	F	1	0	84.1588	1.632	DLPFC	ROSMAP
486_120515	F	4	1	90	2.95	DLPFC	ROSMAP
505_120515	F	1	0	86.204	2.406	DLPFC	ROSMAP
472_120514	F	4	0	90	1.717	DLPFC	ROSMAP
569_120521	F	1	0	90	3.204	DLPFC	ROSMAP
775_130528	F	4	0	90	2.627	DLPFC	ROSMAP
435_120507	F	4	0	89.9932	2.047	DLPFC	ROSMAP
929_131031	F	4	0	77.9493	1.069	DLPFC	ROSMAP
452_120507	F	4	0	89.18	1.995	DLPFC	ROSMAP
525_120515	F	1	0	81.2156	1.316	DLPFC	ROSMAP
584_120522	M	4	0	88.1123	1.738	DLPFC	ROSMAP
682_120604	F	1	0	90	2.244	DLPFC	ROSMAP
420_120507	F	4	1	83.5756	1.794	DLPFC	ROSMAP
926_131031	F	1	1	90	0.811	DLPFC	ROSMAP
506_120515	F	1	0	88.5065	3.275	DLPFC	ROSMAP
309_120430	M	4	0	90	1.746	DLPFC	ROSMAP
221_120425	F	1	0	90	2.209	DLPFC	ROSMAP
385_120503	F	1	0	84.731	1.602	DLPFC	ROSMAP
895_130923	F	1	0	90	2.611	DLPFC	ROSMAP
305_120430	M	1	0	84.0246	2.048	DLPFC	ROSMAP
458_120507	M	4	1	79.3073	2.421	DLPFC	ROSMAP
606_120523	F	4	0	89.2183	1.552	DLPFC	ROSMAP
556_120517	M	4	1	89.2375	2.362	DLPFC	ROSMAP
481_120514	F	1	1	90	2.138	DLPFC	ROSMAP
291_120430	F	1	1	90	2.178	DLPFC	ROSMAP
469_120514	M	4	0	90	2.069	DLPFC	ROSMAP
470_120514	M	1	0	78.2341	0.65	DLPFC	ROSMAP
501_120515	M	1	0	85.911	1.726	DLPFC	ROSMAP
258_120426	M	4	1	84.0301	1.828	DLPFC	ROSMAP
399_120503	F	1	0	90	1.964	DLPFC	ROSMAP
551_120517	F	1	0	77.796	1.731	DLPFC	ROSMAP
298_120430	M	1	0	78.5188	2.214	DLPFC	ROSMAP
887_130923	F	1	0	84.4764	2.617	DLPFC	ROSMAP
511_120515	F	4	0	90	2.202	DLPFC	ROSMAP
767_130523	F	4	1	90	2.107	DLPFC	ROSMAP
534_120516	M	1	0	90	2.533	DLPFC	ROSMAP
325_120501	M	1	0	85.358	1.612	DLPFC	ROSMAP
647_120529	F	1	0	90	1.616	DLPFC	ROSMAP
347_120501	M	4	0	90	2.29	DLPFC	ROSMAP
444_120507	F	4	0	90	2.15	DLPFC	ROSMAP
509_120515	F	4	1	88.5284	2.505	DLPFC	ROSMAP
943_131101	F	4	1	90	2.413	DLPFC	ROSMAP
591_120522	F	4	0	90	2.227	DLPFC	ROSMAP
701_120605	F	1	0	87.7235	2.216	DLPFC	ROSMAP
724_120605	F	4	0	90	2.12	DLPFC	ROSMAP
776_130528	F	4	0	77.3142	1.214	DLPFC	ROSMAP
711_120531	F	4	0	90	2.247	DLPFC	ROSMAP
718_120531	M	1	0	85.0185	1.34	DLPFC	ROSMAP
653_120529	F	1	0	90	2.542	DLPFC	ROSMAP
952_131107	M	4	1	89.0459	2.464	DLPFC	ROSMAP
628_120524	M	4	1	75.9781	1.017	DLPFC	ROSMAP
882_130918	F	1	0	80.4353	2.73	DLPFC	ROSMAP
600_120523	F	1	0	88.0876	1.374	DLPFC	ROSMAP
429_120507	F	4	0	90	0.875	DLPFC	ROSMAP
492_120515	M	4	0	84.3203	1.713	DLPFC	ROSMAP
522_120515	F	1	1	78.4449	2.237	DLPFC	ROSMAP
778_130528	F	1	0	88.3915	2.021	DLPFC	ROSMAP
635_120524	M	4	0	88.9446	2.166	DLPFC	ROSMAP
654_120529	F	4	0	89.117	3.284	DLPFC	ROSMAP
834_130729	M	1	0	90	2.374	DLPFC	ROSMAP
460_120514	F	1	0	90	2.14	DLPFC	ROSMAP
663_120530	F	4	0	90	1.763	DLPFC	ROSMAP
553_120517	F	4	0	85.2786	2.306	DLPFC	ROSMAP
644_120524	F	4	1	90	1.612	DLPFC	ROSMAP
844_130830	M	1	0	89.5387	0.976	DLPFC	ROSMAP
559_120517	F	1	0	90	1.792	DLPFC	ROSMAP
593_120522	F	1	0	84.3066	1.766	DLPFC	ROSMAP
769_130523	F	4	1	90	3.037	DLPFC	ROSMAP
285_120430	F	1	0	90	0.934	DLPFC	ROSMAP
302_120430	F	4	0	90	1.739	DLPFC	ROSMAP
714_120531	F	4	0	89.9384	1.543	DLPFC	ROSMAP
662_120530	F	1	0	87.4196	2.351	DLPFC	ROSMAP
238_120426	M	4	0	90	2.411	DLPFC	ROSMAP
538_120516	F	4	0	90	2.482	DLPFC	ROSMAP
884_130923	F	4	0	85.1335	2.483	DLPFC	ROSMAP
391_120503	F	1	0	89.3032	1.664	DLPFC	ROSMAP
956_131107	F	4	0	82.2423	2.227	DLPFC	ROSMAP
664_120530	F	1	0	90	1.644	DLPFC	ROSMAP
440_120507	F	4	0	90	1.345	DLPFC	ROSMAP
196_120424	M	4	1	82.7132	2.284	DLPFC	ROSMAP
583_120522	M	1	0	85.796	2.314	DLPFC	ROSMAP
424_120507	M	4	1	82.8556	1.959	DLPFC	ROSMAP
489_120515	F	4	1	80.0328	1.774	DLPFC	ROSMAP
946_131107	F	1	1	81.3279	1.922	DLPFC	ROSMAP

## Sheet: Table S2
Tabl S2. Levels of plaque mean density, and the expression levels of PLCG2, AIF1, and TMEM119 in MSBB cohort.
sample	Sex	CDR (0=CN, 0.5=MCI, >0.5=LOAD)	PlaqueMean	Age	PLCG2	AIF1	TMEM119	apoe4	brain_region
BM_10_608	F	5	8.88	90	4.06553	2.88621	3.6061	1	BM10
BM_10_643	F	1	2.33	88	2.61363	3.0772	3.08817	1	BM10
BM_10_672	M	2	4.82	90	2.49072	2.75376	2.66356	1	BM10
BM_10_596	F	2	10.4	79	2.57645	1.45861	2.53338	1	BM10
BM_10_582	F	2	25.36	87	2.62567	1.8887	2.80017	1	BM10
BM_10_623	F	0	7.16	82	3.1864	2.15191	2.84157	1	BM10
hB_RNA_13542	F	3	17.52	72	3.4554	3.0481	3.43194	1	BM10
BM_10_809	M	3	7.12	80	2.41569	3.16776	3.29704	1	BM10
BM_10_810	F	5	3.76	82	2.66783	3.50528	3.00388	1	BM10
BM_10_658	M	3	5.36	88	2.87266	1.67388	2.53638	1	BM10
BM_10_731	F	5	14.32	84	2.48281	3.37668	2.07118	1	BM10
hB_RNA_13655	F	0	0	84	4.02541	2.82628	3.3281	1	BM10
BM_10_548	F	4	17.6	84	2.91969	2.63765	3.09708	1	BM10
hB_RNA_13512	F	4	9.52	83	2.7316	2.18412	2.8645	1	BM10
BM_10_768	M	1	8.32	76	3.19894	2.74083	3.11148	1	BM10
BM_10_782	F	1	0	78	2.96769	2.49376	3.33282	1	BM10
BM_10_610	F	3	3.6	90	3.76091	3.77415	3.7136	1	BM10
BM_10_654	F	3	11.12	88	2.35822	1.81225	2.31814	1	BM10
hB_RNA_13640	F	2	9.36	90	2.58579	1.68094	2.89454	1	BM10
BM_10_588	M	0.5	0	74	3.28371	2.36755	3.45774	1	BM10
BM_10_616	M	0.5	0	73	2.76225	2.37179	3.11654	1	BM10
BM_10_800	F	2	7.07	90	2.82261	2.0927	2.80124	1	BM10
BM_10_806	F	4	5.59	90	3.34664	1.15163	3.1891	1	BM10
BM_10_561	F	5	42	90	3.9155	2.83643	3.54466	1	BM10
BM_10_668	M	2	41.44	74	2.79452	2.63306	2.86086	1	BM10
BM_10_630	M	0.5	5.52	88	2.85449	3.3483	2.26215	1	BM10
BM_10_752	F	5	15.22	85	3.61193	2.1525	3.0548	1	BM10
BM_10_679	F	2	20.24	78	3.32865	4.46085	3.24619	1	BM10
BM_10_597	F	0	6.32	79	3.14195	2.22056	2.79088	1	BM10
BM_10_635	F	0.5	13.76	87	2.90131	3.01378	3.48627	1	BM10
BM_10_725	M	0.5	5.2	79	2.75663	2.78194	2.25838	1	BM10
hB_RNA_13276	M	1	18.64	72	2.26582	1.14296	0.558	1	BM10
BM_10_605	F	5	15.68	84	4.05459	3.42323	4.07273	1	BM10
hB_RNA_13589	F	0.5	9.12	85	2.88099	3.40455	2.79985	1	BM10
BM_10_767	M	2	18.8	90	3.64206	3.15663	2.11481	1	BM10
hB_RNA_13665	F	4	20.46	90	3.07815	2.98403	3.27648	1	BM10
BM_10_664	M	0.5	9.04	64	2.72864	3.69826	2.69826	1	BM10
BM_10_718	F	1	0.81	71	2.98663	1.85734	2.61223	1	BM10
hB_RNA_13677	M	1	18.56	87	2.6685	3.19699	2.13506	1	BM10
BM_10_749	F	0	2.26	73	2.83265	2.47131	3.5204	1	BM10
BM_10_709	F	3	6.51	80	3.19238	2.28165	3.44514	1	BM10
BM_10_617	F	0.5	3.75	90	3.2256	2.30089	2.97284	1	BM10
BM_10_546	F	4	4.88	90	2.53989	0.95493	2.34979	1	BM10
BM_10_792	M	0	1.84	78	2.75972	1.84545	2.9779	1	BM10
BM_10_771	F	2	2.88	90	3.56643	2.59068	3.87361	1	BM10
BM_22_80	F	1	2.33	88	2.93184	2.8006	2.74218	1	BM22
BM_22_173	F	2	10.4	79	2.633	1.64617	2.67217	1	BM22
BM_22_238	F	2	25.36	87	3.93894	1.36202	3.64495	1	BM22
BM_22_32	F	4	4.96	90	3.64292	2.65563	3.57763	1	BM22
hB_RNA_9169	F	0	7.16	82	2.61008	1.26612	2.32057	1	BM22
BM_22_63	F	3	17.52	72	4.96591	3.57956	4.17584	1	BM22
hB_RNA_9177	M	3	7.12	80	3.43179	3.11296	3.75371	1	BM22
BM_22_96	F	5	3.76	82	3.1511	3.32578	3.33838	1	BM22
BM_22_36	M	5	16.64	82	3.71574	3.62894	3.98403	1	BM22
BM_22_183	F	5	14.32	84	3.03794	3.23409	3.49099	1	BM22
hB_RNA_9221	F	0	0	84	3.69881	3.78735	3.87884	1	BM22
BM_22_53	F	4	17.6	84	3.39809	3.37733	3.41856	1	BM22
BM_22_270	F	1	0	78	2.74492	1.50206	3.0546	1	BM22
BM_22_2	F	3	3.6	90	3.56373	3.76682	3.38539	1	BM22
hB_RNA_9186	F	2	9.36	90	3.80023	3.00803	4.09342	1	BM22
BM_22_108	F	3	5.92	84	4.65265	2.69329	3.96077	1	BM22
BM_22_115	F	2	7.07	90	2.74393	2.26688	3.36121	1	BM22
BM_22_130	F	5	42	90	4.63757	2.63757	3.97515	1	BM22
hB_RNA_9166	M	2	41.44	74	3.22053	2.66952	3.30934	1	BM22
BM_22_165	M	0.5	5.52	88	2.59556	2.56201	2.03526	1	BM22
hB_RNA_9175	F	0	4.88	90	3.48166	2.97229	3.76284	1	BM22
BM_22_38	M	5	26	74	3.40296	3.47452	3.80572	1	BM22
BM_22_6	F	2	20.24	78	3.90548	4.41785	3.89075	1	BM22
BM_22_203	F	0	6.32	79	2.4717	1.69209	2.37016	1	BM22
BM_22_213	F	0.5	13.76	87	2.69793	2.75039	3.62486	1	BM22
BM_22_15	M	0.5	5.2	79	3.19361	2.66918	2.80129	1	BM22
hB_RNA_9218	M	1	18.64	72	3.37881	1.86223	2.33616	1	BM22
BM_22_172	F	5	15.68	84	4.81855	3.53193	5.19406	1	BM22
BM_22_102	M	0.5	9.04	64	3.06533	2.45652	2.80702	1	BM22
BM_22_111	F	1	0.81	71	2.6442	1.41071	3.04675	1	BM22
BM_22_95	M	1	18.56	87	2.67886	3.56722	2.56722	1	BM22
BM_22_114	F	0	2.26	73	2.52967	2.58311	3.39421	1	BM22
hB_RNA_9152	F	3	6.51	80	3.50291	2.31849	4.2786	1	BM22
BM_22_159	F	0.5	3.75	90	3.24156	2.17444	3.00452	1	BM22
BM_22_86	F	4	4.88	90	2.26312	2.56147	2.86103	1	BM22
hB_RNA_9195	M	0	1.84	78	2.1068	1.85223	2.9382	1	BM22
BM_22_62	F	2	2.88	90	2.84804	2.13882	2.84804	1	BM22
BM_36_406	F	1	2.33	88	3.61022	2.94809	3.0985	1	BM36
BM_36_515	F	2	10.4	79	2.51235	1.8922	2.24584	1	BM36
BM_36_304	F	2	25.36	87	3.80729	2.86723	4.42396	1	BM36
BM_36_1107	M	3	7.12	80	3.30999	3.14288	3.82569	1	BM36
BM_36_476	F	5	3.76	82	3.38026	3.90382	3.36008	1	BM36
BM_36_423	F	5	14.32	84	3.05195	3.15886	2.702	1	BM36
BM_36_317	F	4	17.6	84	4.13795	4.06078	3.89284	1	BM36
BM_36_339	M	1	8.32	76	3.97315	3.56487	3.94235	1	BM36
BM_36_411	F	1	0	78	2.32136	2.18196	2.85479	1	BM36
BM_36_305	F	3	3.6	90	3.4762	4.38309	3.19866	1	BM36
BM_36_341	M	0.5	0	74	2.95716	2.10916	2.77212	1	BM36
BM_36_450	M	0.5	0	73	2.98638	2.68772	2.65858	1	BM36
BM_36_352	F	2	7.07	90	3.24331	2.86479	3.50865	1	BM36
BM_36_418	F	5	42	90	4.6363	2.91127	4.22297	1	BM36
BM_36_297	M	2	41.44	74	3.77241	3.31673	3.87861	1	BM36
BM_36_328	F	2	20.24	78	3.84596	4.37321	3.87744	1	BM36
BM_36_483	F	0	6.32	79	1.8204	2.06552	1.79344	1	BM36
BM_36_399	M	0.5	5.2	79	2.95212	2.16485	2.71845	1	BM36
BM_36_540	F	4	20.46	90	4.04514	3.29307	3.78468	1	BM36
BM_36_370	F	0	0	90	3.51199	3.56609	3.53025	1	BM36
BM_36_509	M	0.5	9.04	64	3.22247	3.95944	3.24519	1	BM36
BM_36_395	F	1	0.81	71	3.28901	1.65554	3.09806	1	BM36
BM_36_366	M	1	18.56	87	2.81412	3.89754	2.55109	1	BM36
BM_36_520	F	0	2.26	73	2.27021	2.53673	2.91657	1	BM36
BM_36_486	F	0.5	3.75	90	3.02028	2.86062	2.99253	1	BM36
BM_36_320	F	4	4.88	90	1.89976	2.55426	3.02751	1	BM36
BM_36_467	M	0	1.84	78	3.32713	2.31715	3.33705	1	BM36
hB_RNA_4489	F	5	8.88	90	4.21292	3.11806	4.12505	1	BM44
hB_RNA_16675	F	1	2.33	88	2.86304	3.09471	2.97923	1	BM44
hB_RNA_16435	M	2	4.82	90	3.19682	2.93744	3.62775	1	BM44
hB_RNA_17075	F	2	10.4	79	2.26465	2.05192	2.43974	1	BM44
hB_RNA_16145	F	2	25.36	87	2.61917	1.86785	3.50786	1	BM44
hB_RNA_16835	F	4	4.96	90	3.65996	2.85957	3.9074	1	BM44
hB_RNA_4520	F	0	7.16	82	2.78251	2.36105	3.43633	1	BM44
hB_RNA_4312	F	3	17.52	72	3.4973	3.2387	3.80286	1	BM44
hB_RNA_4831	M	3	7.12	80	2.87223	3.37146	3.63122	1	BM44
hB_RNA_16235	F	5	3.76	82	3.27488	4.35289	3.94416	1	BM44
hB_RNA_4521	M	3	5.36	88	3.91356	2.228	4.21592	1	BM44
hB_RNA_17155	M	5	16.64	82	3.61393	3.79052	4.09506	1	BM44
hB_RNA_16785	F	5	14.32	84	3.05523	3.79967	3.54333	1	BM44
hB_RNA_4746	F	4	9.52	83	2.93902	3.15744	3.63946	1	BM44
hB_RNA_16175	M	1	8.32	76	2.78964	2.95804	3.45044	1	BM44
hB_RNA_16685	F	3	3.6	90	3.55122	4.74728	3.9571	1	BM44
hB_RNA_4761	M	0.5	0	74	2.92099	1.92099	2.38042	1	BM44
hB_RNA_16855	M	0.5	0	73	2.63652	3.00166	3.34317	1	BM44
hB_RNA_16845	F	2	7.07	90	2.93776	2.677	3.25286	1	BM44
hB_RNA_16795	F	5	42	90	3.45284	3.09552	3.53162	1	BM44
hB_RNA_4498	M	2	41.44	74	3.36028	3.01924	3.65667	1	BM44
hB_RNA_16755	M	0.5	5.52	88	2.80154	3.54936	2.48301	1	BM44
hB_RNA_16945	F	2	20.24	78	4.15272	4.95382	4.14907	1	BM44
hB_RNA_16285	F	0	6.32	79	2.62082	2.57192	3.22963	1	BM44
hB_RNA_16135	F	0.5	13.76	87	2.29162	3.45424	3.54644	1	BM44
hB_RNA_4731	F	0.5	9.12	85	3.2698	3.69661	3.24595	1	BM44
hB_RNA_4442	F	4	20.46	90	3.83846	3.68401	4.23878	1	BM44
hB_RNA_16975	M	0.5	9.04	64	2.86333	3.18118	2.89349	1	BM44
hB_RNA_16585	F	1	0.81	71	2.50089	1.74882	3.01396	1	BM44
hB_RNA_4474	M	1	18.56	87	2.93997	3.59205	2.93997	1	BM44
hB_RNA_16875	F	0	2.26	73	2.53474	3.08905	3.81179	1	BM44
hB_RNA_16565	F	0.5	3.75	90	2.87123	2.77812	2.97976	1	BM44
hB_RNA_16645	F	4	4.88	90	2.13658	2.96208	3.52629	1	BM44
hB_RNA_4774	M	0	1.84	78	2.58914	-0.218218	3.24121	1	BM44
hB_RNA_16605	F	2	2.88	90	2.92847	2.90224	4.18391	1	BM44
BM_10_609	F	3	27.04	74	4.07433	1.9159	2.69351	0	BM10
BM_10_764	F	3	12.4	90	2.79793	2.27	3.01366	0	BM10
BM_10_590	F	1	0	74	3.7758	1.64769	3.04197	0	BM10
BM_10_714	M	3	22.4	80	3.31497	3.59343	3.70418	0	BM10
BM_10_711	F	2	2.16	90	2.56896	3.37863	3.47693	0	BM10
BM_10_611	F	4	9.76	90	2.58749	2.05461	3.21427	0	BM10
BM_10_728	F	0.5	12.16	90	2.26924	3.93319	2.54162	0	BM10
BM_10_773	M	3	18.64	73	3.1161	2.66712	2.99362	0	BM10
hB_RNA_13375	F	0	0	79	2.11206	-0.472906	1.69702	0	BM10
hB_RNA_13599	M	0	0	90	4.12208	3.42395	2.78718	0	BM10
BM_10_604	F	1	3.6	83	3.51891	3.23953	2.81211	0	BM10
BM_10_747	F	1	0	76	2.95358	2.81608	2.98892	0	BM10
BM_10_753	M	5	17.61	79	2.48287	2.84714	1.90556	0	BM10
hB_RNA_13406	F	0.5	6.56	90	2.09754	0.992184	2.15724	0	BM10
hB_RNA_13571	F	5	20.4	84	2.64777	1.85259	2.9843	0	BM10
BM_10_593	M	0.5	0	90	2.08357	2.23167	2.87412	0	BM10
BM_10_811	F	0	0	89	2.43833	2.21092	2.83065	0	BM10
hB_RNA_13574	M	3	7.6	80	2.53768	2.25914	2.28561	0	BM10
BM_10_720	F	0	2.76	90	2.88249	1.98941	2.04003	0	BM10
BM_10_661	F	2	5.6	84	2.65896	2.74435	2.87126	0	BM10
BM_10_740	M	0	0	85	2.71456	3.8775	2.1452	0	BM10
BM_10_722	F	0.5	0	90	3.26748	4.03412	3.08816	0	BM10
BM_10_746	M	1	0	84	2.77123	1.86434	2.49993	0	BM10
BM_10_737	M	2	9.6	81	2.50476	1.99887	1.56446	0	BM10
BM_10_645	M	2	2.65	86	3.00962	1.92035	3.03819	0	BM10
BM_10_756	M	1	2.11	79	2.75599	2.6807	1.82754	0	BM10
BM_10_572	F	4	6.14	90	4.30243	3.08977	4.88005	0	BM10
BM_10_678	F	2	9.04	87	2.66546	1.30289	2.51346	0	BM10
BM_10_730	F	4	2.48	90	3.22948	3.54068	3.10395	0	BM10
BM_10_600	F	3	10.48	90	3.7673	3.35818	4.12093	0	BM10
BM_10_715	F	5	12.32	74	2.35731	3.00772	2.94835	0	BM10
BM_10_581	F	5	7.2	90	3.16529	3.08512	2.89444	0	BM10
BM_10_812	F	2	7.79	83	2.91976	1.54472	2.73455	0	BM10
BM_10_680	M	5	12.16	81	2.58308	2.51895	3.04441	0	BM10
BM_10_736	F	2	14	90	2.91022	1.9477	2.12173	0	BM10
BM_10_732	M	2	20.96	90	2.41753	2.7801	2.54091	0	BM10
BM_10_748	M	0.5	0	84	3.58713	4.01727	3.14656	0	BM10
BM_10_797	F	4	4.03	90	2.88361	2.34445	2.61123	0	BM10
BM_10_724	M	0	1.95	90	2.52811	2.35195	2.0159	0	BM10
hB_RNA_13465	M	3	18.88	74	3.14158	1.91157	3.09528	0	BM10
BM_10_755	F	4	9.36	90	3.51902	2.36846	3.60725	0	BM10
BM_10_744	M	0	0	70	2.52514	0.56167	1.19394	0	BM10
BM_10_716	F	3	14.29	87	3.08793	3.26261	3.1979	0	BM10
BM_10_676	F	2	2	90	1.89826	0.0357678	1.27678	0	BM10
BM_10_624	M	0.5	0	68	2.55963	1.93047	3.1195	0	BM10
BM_10_675	M	2	4.73	83	2.81228	2.66028	2.89028	0	BM10
BM_10_717	F	0	2.34	85	2.20868	1.12122	1.53626	0	BM10
hB_RNA_13351	F	2	7.76	86	3.63016	3.03648	3.29952	0	BM10
BM_10_562	M	4	17.9	90	3.4653	3.00587	3.20465	0	BM10
BM_10_759	M	4	0	90	2.68144	3.90008	3.37581	0	BM10
BM_10_615	F	2	0	90	2.86815	2.56859	2.79415	0	BM10
BM_10_631	M	0.5	0	69	2.55906	1.63014	2.95207	0	BM10
BM_10_663	F	1	7.2	81	2.72242	3.23882	3.14656	0	BM10
BM_10_743	F	0	0	79	2.98242	2.42603	2.36831	0	BM10
BM_10_651	F	2	8.32	90	3.17319	2.79034	3.8114	0	BM10
hB_RNA_13458	F	1	0	81	3.40141	2.47941	2.67994	0	BM10
BM_10_579	F	3	0	79	2.91115	2.0668	2.94722	0	BM10
BM_10_791	F	3	2.48	90	2.29544	2.96827	3.04489	0	BM10
BM_10_602	F	0	12.32	90	3.45468	3.02172	3.80133	0	BM10
BM_10_707	F	5	7.04	85	2.47454	2.85161	2.5653	0	BM10
BM_10_607	F	2	19.12	78	3.9888	3.33971	3.70471	0	BM10
BM_10_713	F	4	5.36	90	2.4966	3.73055	2.32413	0	BM10
BM_10_670	M	1	0	66	2.62838	2.55438	2.24506	0	BM10
BM_10_566	M	0.5	0	90	3.38919	2.74844	3.54913	0	BM10
BM_10_793	F	4	3.76	90	2.47192	3.12903	3.19775	0	BM10
BM_10_739	M	0	0	75	2.61829	2.42777	2.7463	0	BM10
hB_RNA_13525	F	3	4.88	90	3.18468	2.98845	3.54446	0	BM10
BM_10_719	F	0	4.8	81	3.42374	2.7304	3.28434	0	BM10
BM_10_629	F	0.5	9.12	89	2.97154	2.97154	3.52835	0	BM10
BM_10_710	F	1	5.52	90	2.25478	2.41175	2.3354	0	BM10
hB_RNA_13684	F	3	5.13	90	3.74372	1.93637	3.63681	0	BM10
BM_10_758	F	5	21.44	65	3.74165	2.47079	3.75459	0	BM10
BM_10_772	M	1	11.66	90	3.21332	3.59414	3.08779	0	BM10
BM_10_776	F	5	0	86	2.05316	2.02568	2.41271	0	BM10
BM_10_786	M	3	2.24	90	3.35625	3.70635	3.39633	0	BM10
hB_RNA_13444	F	0	4.24	81	4.2224	3.38768	2.86459	0	BM10
BM_10_729	F	0.5	7.76	88	2.95806	3.23268	3.02623	0	BM10
hB_RNA_13557	F	1	9.52	90	2.22969	0.987334	2.25914	0	BM10
BM_10_584	F	0.5	0	83	3.25965	3.07745	3.59618	0	BM10
BM_10_738	M	3	0	84	2.42843	2.14666	2.75964	0	BM10
BM_10_576	M	0.5	0	90	2.50389	1.96856	2.81423	0	BM10
BM_10_589	M	3	10.72	85	3.2845	3.05709	2.94747	0	BM10
BM_10_591	F	2	0	90	2.33172	2.23219	2.21143	0	BM10
BM_10_735	F	0	1.04	78	3.04267	2.55082	2.79874	0	BM10
BM_10_666	F	0	4.08	85	2.98232	3.50474	3.26705	0	BM10
BM_10_619	F	1	14.1	84	3.4278	2.72855	3.56443	0	BM10
hB_RNA_13500	F	1	0	90	4.37415	3.49279	4.63093	0	BM10
BM_10_644	F	1	7.01	90	3.14487	3.46441	3.34495	0	BM10
BM_10_551	F	3	7.84	90	3.10565	2.86465	3.92179	0	BM10
BM_10_712	F	2	0	86	2.99468	3.94929	2.98185	0	BM10
BM_10_803	M	0.5	0	77	2.61297	1.34549	1.635	0	BM10
BM_10_549	F	4	28.16	90	2.93051	2.32592	3.64389	0	BM10
BM_10_778	M	3	0	64	2.3423	1.82446	2.57448	0	BM10
hB_RNA_13631	M	4	0	81	3.55727	1.95954	2.53808	0	BM10
BM_10_780	M	0	0	73	2.685	2.61942	2.92107	0	BM10
hB_RNA_9150	F	2	2.72	90	3.19486	3.6099	3.95094	0	BM22
BM_22_67	F	3	27.04	74	2.51056	1.05599	2.45085	0	BM22
hB_RNA_9164	F	3	12.4	90	3.58454	2.97788	3.54082	0	BM22
hB_RNA_9148	M	3	22.4	80	3.76387	3.92017	4.46154	0	BM22
BM_22_116	F	5	2.11	78	2.77726	2.36698	2.77726	0	BM22
hB_RNA_9211	F	3	11.04	90	3.24744	2.99951	3.472	0	BM22
BM_22_230	F	0.5	12.16	90	2.81713	3.51975	3.17813	0	BM22
BM_22_92	M	3	18.64	73	4.74462	3.23873	3.9757	0	BM22
hB_RNA_9219	F	0	0	79	3.18217	1.5192	3.20103	0	BM22
BM_22_268	F	0	0	74	2.71711	1.36918	2.7924	0	BM22
BM_22_69	F	1	3.6	83	3.46716	3.22816	2.77359	0	BM22
BM_22_154	M	5	17.61	79	2.38188	3.1335	2.66199	0	BM22
hB_RNA_9172	F	0.5	6.56	90	2.96283	0.493346	2.57427	0	BM22
BM_22_138	M	0.5	0	90	2.40325	2.01498	2.87003	0	BM22
hB_RNA_9145	F	0	0	89	2.89442	2.2612	3.36073	0	BM22
hB_RNA_9224	M	3	7.6	80	2.8992	2.18038	3.00481	0	BM22
hB_RNA_9210	F	2	7.2	84	3.29345	2.34349	2.7667	0	BM22
BM_22_90	F	0	2.76	90	3.30445	2.26492	3.22428	0	BM22
BM_22_85	F	2	5.6	84	4.07345	3.29584	4.41627	0	BM22
BM_22_152	M	0	0	85	2.88642	3.55559	2.80117	0	BM22
BM_22_139	M	1	0	84	2.90435	1.10464	2.43722	0	BM22
hB_RNA_9206	M	2	9.6	81	2.25859	1.398	2.472	0	BM22
BM_22_18	M	2	2.65	86	2.71123	1.61436	2.74822	0	BM22
hB_RNA_9163	M	1	2.11	79	3.31838	3.30724	2.36211	0	BM22
BM_22_47	F	4	6.14	90	2.25799	1.72853	2.92542	0	BM22
hB_RNA_9214	F	2	9.04	87	3.10217	1.37178	2.84308	0	BM22
BM_22_255	F	4	2.48	90	4.27773	2.96918	4.02362	0	BM22
BM_22_72	F	3	10.48	90	2.40722	3.3266	3.37551	0	BM22
BM_22_94	F	5	12.32	74	3.44532	3.17176	4.07336	0	BM22
BM_22_76	F	2	7.79	83	2.66969	2.24227	3.08473	0	BM22
BM_22_37	M	5	12.16	81	3.20238	2.08107	3.30346	0	BM22
BM_22_148	M	2	20.96	90	3.37281	2.75543	3.7636	0	BM22
BM_22_243	M	0.5	0	84	3.14777	3.37972	3.43575	0	BM22
BM_22_144	F	4	4.03	90	3.12336	2.63273	3.49887	0	BM22
BM_22_231	M	0	1.95	90	2.54686	1.97655	2.75233	0	BM22
hB_RNA_9212	M	3	18.88	74	3.67319	2.39635	4.09679	0	BM22
BM_22_167	F	4	9.36	90	4.31581	2.25052	4.33483	0	BM22
hB_RNA_9209	M	1	3.04	90	3.6522	3.77912	4.29672	0	BM22
BM_22_113	M	0	0	70	3.42454	0.824623	2.93315	0	BM22
BM_22_110	F	3	14.29	87	4.84797	4.318	4.4133	0	BM22
hB_RNA_9143	M	0.5	0	68	3.6717	4.25882	4.13759	0	BM22
BM_22_40	M	5	16.6	74	2.77128	1.21987	1.49117	0	BM22
BM_22_100	M	2	4.73	83	2.76425	1.72361	2.80378	0	BM22
hB_RNA_9198	F	0	2.34	85	3.39413	1.53164	2.68691	0	BM22
hB_RNA_9217	F	2	7.76	86	3.50313	3.84063	4.39879	0	BM22
BM_22_91	M	4	0	90	3.7039	4.22008	3.91357	0	BM22
BM_22_174	M	0.5	0	69	2.65592	1.29517	2.46509	0	BM22
BM_22_75	F	1	7.2	81	2.6937	2.80691	3.39187	0	BM22
hB_RNA_9178	F	2	8.32	90	3.27673	2.78574	3.57629	0	BM22
hB_RNA_9138	F	1	0	81	3.54313	2.57267	3.11811	0	BM22
BM_22_123	F	3	2.48	90	2.59567	3.13949	3.22063	0	BM22
BM_22_170	F	0	12.32	90	2.2761	2.70625	3.3573	0	BM22
BM_22_262	F	5	7.04	85	3.37206	2.24531	2.97045	0	BM22
BM_22_106	F	2	19.12	78	3.9527	3.70759	4.10651	0	BM22
BM_22_158	F	4	5.36	90	3.39767	2.34705	2.82509	0	BM22
BM_22_66	M	1	0	66	2.63666	1.59818	2.59818	0	BM22
BM_22_166	M	0.5	0	90	3.02876	1.84532	2.95136	0	BM22
BM_22_89	F	4	3.76	90	2.5794	2.52629	3.09918	0	BM22
BM_22_267	M	0	0	75	2.70092	2.26164	2.78839	0	BM22
BM_22_229	F	0.5	9.12	89	2.78622	3.0453	3.30669	0	BM22
BM_22_120	F	1	5.52	90	3.03989	1.98545	3.03989	0	BM22
BM_22_143	F	0	0	62	2.36398	2.05732	2.61675	0	BM22
BM_22_119	F	5	21.44	65	4.78672	2.58794	4.77956	0	BM22
BM_22_222	F	0	0	78	3.21323	1.55718	2.81657	0	BM22
hB_RNA_9179	M	3	2.24	90	3.71282	4.34508	4.07739	0	BM22
BM_22_117	F	0.5	7.76	88	3.05552	3.60725	3.85389	0	BM22
BM_22_112	F	1	9.52	90	2.44286	2.07608	2.80543	0	BM22
BM_22_175	F	0.5	0	83	3.22367	2.05621	3.05621	0	BM22
hB_RNA_9220	M	3	0	84	2.72715	3.30034	3.52947	0	BM22
BM_22_61	F	2	0	90	2.96597	2.51531	2.81787	0	BM22
BM_22_177	F	1	14.1	84	2.74802	3.11059	3.44529	0	BM22
hB_RNA_9142	M	1	0	90	2.69327	2.06391	2.55577	0	BM22
BM_22_88	F	1	7.01	90	2.62601	2.74282	2.25097	0	BM22
BM_22_133	F	3	7.84	90	3.76704	3.16297	4.08593	0	BM22
BM_22_269	F	1	0	90	2.9509	2.86344	3.57769	0	BM22
BM_22_74	F	2	0	86	2.88341	3.93443	3.26635	0	BM22
BM_22_156	F	4	28.16	90	3.33197	2.153	3.51254	0	BM22
BM_22_14	F	0	5.36	90	2.53727	2.15025	2.80031	0	BM22
BM_22_272	M	3	0	64	2.00143	2.31746	2.94131	0	BM22
hB_RNA_9180	M	0	0	73	2.74518	1.84706	2.51691	0	BM22
BM_36_393	F	2	2.72	90	3.3861	3.5236	4.08047	0	BM36
BM_36_544	F	3	27.04	74	3.43835	1.66576	2.64558	0	BM36
BM_36_437	F	1	0	74	3.4508	2.26638	2.8802	0	BM36
BM_36_310	F	5	2.11	78	3.09647	2.23665	2.31465	0	BM36
BM_36_464	F	3	0	79	3.80191	2.28485	2.98146	0	BM36
BM_36_302	F	4	9.76	90	4.41149	4.00895	4.51437	0	BM36
BM_36_424	F	0.5	12.16	90	2.51987	3.14135	2.57431	0	BM36
BM_36_369	F	0	0	79	3.77143	2.79711	3.25809	0	BM36
BM_36_322	M	0	0	90	3.58899	3.64343	3.13647	0	BM36
BM_36_416	F	0	0	74	2.55159	1.86127	2.72377	0	BM36
BM_36_312	F	1	3.6	83	3.49624	3.42	3.21613	0	BM36
BM_36_290	M	5	17.61	79	2.52407	3.24192	2.32053	0	BM36
BM_36_422	F	5	20.4	84	4.23253	2.9165	3.56858	0	BM36
BM_36_472	M	0.5	0	90	3.0164	1.89302	2.42551	0	BM36
BM_36_534	F	2	5.6	84	2.99399	2.89369	3.16631	0	BM36
BM_36_448	F	0	0	73	2.75826	3.10706	2.65608	0	BM36
BM_36_412	M	0	0	85	2.53336	4.22441	2.74328	0	BM36
BM_36_487	F	0.5	0	90	3.84028	3.96084	3.67201	0	BM36
BM_36_449	M	1	0	84	3.12967	2.23838	2.71045	0	BM36
BM_36_537	M	2	9.6	81	2.62061	1.68773	2.53208	0	BM36
BM_36_299	F	4	2.48	90	3.70614	3.41523	3.68082	0	BM36
BM_36_368	F	3	10.48	90	3.63897	3.88619	3.93093	0	BM36
hB_RNA_12292_resequenced	F	5	7.2	90	3.28106	3.35847	3.23489	0	BM36
BM_36_403	F	2	7.79	83	3.45219	2.50177	3.16268	0	BM36
BM_36_362	F	2	14	90	3.00023	2.08904	2.77784	0	BM36
BM_36_365	M	2	20.96	90	3.75147	2.7871	3.74243	0	BM36
BM_36_458	M	0.5	0	84	3.01758	3.44118	2.66965	0	BM36
BM_36_361	F	4	4.03	90	4.33599	2.80688	3.80688	0	BM36
BM_36_480	M	0	1.95	90	2.58395	1.4389	2.13078	0	BM36
BM_36_382	M	3	18.88	74	3.56433	2.15751	3.58072	0	BM36
BM_36_384	M	1	3.04	90	3.24772	3.29079	3.59564	0	BM36
BM_36_400	M	0.5	0	68	2.14223	1.47344	2.29656	0	BM36
BM_36_314	M	5	16.6	74	2.31777	1.79581	1.03397	0	BM36
BM_36_383	F	2	7.76	86	4.07825	4.242	4.57257	0	BM36
BM_36_388	M	4	17.9	90	3.84656	4.14612	3.89744	0	BM36
BM_36_394	M	4	0	90	3.33826	3.75956	3.70223	0	BM36
BM_36_502	F	2	0	90	3.22511	2.31438	2.67052	0	BM36
BM_36_367	M	0.5	0	69	2.79396	1.26671	2.6711	0	BM36
BM_36_425	F	1	7.2	81	3.81453	3.04009	3.85825	0	BM36
BM_36_525	F	2	8.32	90	3.33573	2.52837	3.37113	0	BM36
hB_RNA_12362	F	1	0	81	3.10977	2.42579	3.13891	0	BM36
BM_36_517	F	3	2.48	90	2.92066	3.58517	3.42143	0	BM36
BM_36_335	F	0	12.32	90	2.79692	3.28419	3.40742	0	BM36
BM_36_455	F	5	7.04	85	4.20058	3.94996	3.67432	0	BM36
BM_36_465	M	4	24.69	62	3.65579	2.83393	3.34413	0	BM36
BM_36_507	F	2	19.12	78	4.43555	3.78456	3.76051	0	BM36
BM_36_298	F	4	5.36	90	3.85888	3.77315	3.25998	0	BM36
BM_36_371	M	1	0	66	2.96446	2.29203	2.3795	0	BM36
BM_36_430	M	0.5	0	90	2.37865	2.69747	3.19704	0	BM36
BM_36_466	F	4	3.76	90	3.39852	3.09822	3.26682	0	BM36
BM_36_345	F	4	16.64	90	3.29072	2.95124	3.60331	0	BM36
BM_36_428	M	0	0	75	2.40759	2.50171	2.30689	0	BM36
BM_36_440	F	0.5	9.12	89	3.68101	3.72473	3.466	0	BM36
BM_36_417	F	0	0	62	2.09788	0.868403	1.62513	0	BM36
BM_36_386	M	1	11.66	90	3.72123	4.07618	4.08211	0	BM36
BM_36_441	F	5	0	86	2.2453	2.1839	2.39731	0	BM36
BM_36_531	F	0	0	78	3.03394	2.30058	2.43809	0	BM36
BM_36_545	M	3	2.24	90	3.79878	4.08232	3.69299	0	BM36
BM_36_482	F	0.5	7.76	88	2.85459	3.58042	3.04897	0	BM36
BM_36_363	F	1	9.52	90	2.58946	2.80245	3.02485	0	BM36
BM_36_435	F	0.5	0	83	2.85717	3.39367	2.92073	0	BM36
BM_36_413	M	0.5	0	90	2.75595	2.20454	2.15391	0	BM36
BM_36_471	M	3	10.72	85	4.04551	3.42207	3.37451	0	BM36
BM_36_499	F	0	4.08	85	3.50071	2.82104	2.98955	0	BM36
BM_36_490	F	1	14.1	84	2.88892	3.40765	3.07112	0	BM36
BM_36_405	F	1	7.01	90	4.07121	3.19994	3.98535	0	BM36
BM_36_543	F	3	7.84	90	3.91533	3.3834	3.77528	0	BM36
BM_36_398	F	1	0	90	3.45016	3.38427	3.52545	0	BM36
BM_36_493	F	2	0	86	3.06076	3.65625	2.45985	0	BM36
BM_36_307	F	4	28.16	90	3.5128	2.5941	3.28692	0	BM36
BM_36_397	F	0	5.36	90	2.19633	2.43196	2.28653	0	BM36
BM_36_518	M	3	0	64	2.26109	2.22457	1.8699	0	BM36
BM_36_414	M	0	0	73	1.54796	1.74061	2.06253	0	BM36
hB_RNA_4403	F	2	2.72	90	3.1599	3.18738	4.02932	0	BM44
hB_RNA_16035	F	3	27.04	74	2.66125	1.56899	2.56899	0	BM44
hB_RNA_4461	F	3	12.4	90	3.34917	2.88476	3.66844	0	BM44
hB_RNA_4321	F	1	0	74	3.1463	1.54726	2.98336	0	BM44
hB_RNA_4389	M	3	22.4	80	4.11626	3.5313	4.46559	0	BM44
hB_RNA_16365	F	5	2.11	78	2.54876	1.94731	2.58118	0	BM44
hB_RNA_4573	F	2	2.16	90	3.12509	3.73046	4.09393	0	BM44
hB_RNA_17025	F	4	9.76	90	3.32262	2.86877	3.43908	0	BM44
hB_RNA_4674	F	3	11.04	90	3.16719	2.95038	3.58223	0	BM44
hB_RNA_16245	F	0.5	12.16	90	2.59503	3.40594	2.81387	0	BM44
hB_RNA_17105	M	3	18.64	73	3.31066	2.2913	3.36725	0	BM44
hB_RNA_4601	F	0	0	79	3.03321	1.51615	2.9801	0	BM44
hB_RNA_4961	M	0	0	90	3.47806	3.68451	3.09954	0	BM44
hB_RNA_16985	F	1	3.6	83	2.96445	2.73251	2.3937	0	BM44
hB_RNA_16275	M	0.5	0	90	2.29547	2.45302	3.22924	0	BM44
hB_RNA_4651	M	3	7.6	80	3.10106	1.6958	3.22782	0	BM44
hB_RNA_4663	F	2	7.2	84	2.45985	1.76797	2.34055	0	BM44
hB_RNA_16355	F	0	2.76	90	3.28352	2.42648	3.45344	0	BM44
hB_RNA_16375	M	0	0	85	3.0315	4.88362	3.61647	0	BM44
hB_RNA_4980	F	0.5	0	90	3.26853	4.22546	3.96243	0	BM44
hB_RNA_16425	M	1	0	84	3.37335	2.84868	3.52359	0	BM44
hB_RNA_16535	M	2	2.65	86	2.39448	2.33477	2.85745	0	BM44
hB_RNA_4456	M	1	2.11	79	3.45965	2.89918	2.5736	0	BM44
hB_RNA_16625	F	4	6.14	90	2.31552	2.85609	3.96163	0	BM44
hB_RNA_4701	F	2	9.04	87	2.90462	1.61922	2.90462	0	BM44
hB_RNA_20672	F	4	2.48	90	3.70625	3.40669	4.04688	0	BM44
hB_RNA_16995	F	3	10.48	90	3.22055	3.4646	3.95412	0	BM44
hB_RNA_4351	F	5	12.32	74	2.25582	3.18959	3.91879	0	BM44
hB_RNA_4649	F	5	7.2	90	2.94282	2.70578	3.0139	0	BM44
hB_RNA_16025	F	2	7.79	83	2.87875	2.87875	3.28426	0	BM44
hB_RNA_16485	M	5	12.16	81	3.03056	2.33206	3.60508	0	BM44
hB_RNA_16955	F	2	14	90	2.64293	2.32882	3.20683	0	BM44
hB_RNA_16405	M	2	20.96	90	3.24974	2.97722	3.92633	0	BM44
hB_RNA_16865	M	0.5	0	84	2.89602	3.57139	3.19625	0	BM44
hB_RNA_16665	F	4	4.03	90	3.25995	2.9168	3.66176	0	BM44
hB_RNA_16055	M	0	1.95	90	2.47396	2.70474	2.80176	0	BM44
hB_RNA_4688	M	3	18.88	74	3.2057	2.21841	3.88537	0	BM44
hB_RNA_16885	F	4	9.36	90	3.50989	2.73366	4.1109	0	BM44
hB_RNA_16695	M	0	0	70	2.58401	0.739659	2.36769	0	BM44
hB_RNA_16165	F	3	14.29	87	3.31932	3.54029	4.13941	0	BM44
hB_RNA_4951	M	0.5	0	68	1.88618	1.94758	2.4919	0	BM44
hB_RNA_17135	M	5	16.6	74	2.07165	1.84925	1.91637	0	BM44
hB_RNA_16725	M	2	4.73	83	2.18411	1.72467	2.3971	0	BM44
hB_RNA_4581	F	2	7.76	86	3.58329	3.90718	4.46577	0	BM44
hB_RNA_17145	M	4	17.9	90	3.48373	3.53517	3.80661	0	BM44
hB_RNA_16475	M	4	0	90	3.29995	4.51091	4.44035	0	BM44
hB_RNA_17115	F	2	0	90	2.73048	2.45562	3.25532	0	BM44
hB_RNA_16105	M	0.5	0	69	2.40456	1.86399	2.57449	0	BM44
hB_RNA_17085	F	1	7.2	81	3.57613	3.65585	3.92405	0	BM44
hB_RNA_4905	F	1	0	81	3.20978	2.62482	3.19881	0	BM44
hB_RNA_4827	F	3	0	79	2.19555	2.15312	2.75945	0	BM44
hB_RNA_17125	F	3	2.48	90	2.60781	3.38419	3.80461	0	BM44
hB_RNA_17005	F	0	12.32	90	2.1984	3.05995	3.0703	0	BM44
hB_RNA_16225	F	5	7.04	85	3.22701	3.20564	3.37795	0	BM44
hB_RNA_16395	F	2	19.12	78	3.68422	3.77349	4.3342	0	BM44
hB_RNA_16765	F	4	5.36	90	2.94139	3.95519	3.45688	0	BM44
hB_RNA_16265	M	1	0	66	2.42955	2.46234	3.031	0	BM44
hB_RNA_17055	M	0.5	0	90	2.67054	2.96122	3.24689	0	BM44
hB_RNA_16185	F	4	3.76	90	2.80129	3.22659	3.89439	0	BM44
hB_RNA_16045	M	0	0	75	2.49242	2.76965	3.06921	0	BM44
hB_RNA_17065	F	0.5	9.12	89	2.63953	3.03604	3.49242	0	BM44
hB_RNA_17095	F	1	5.52	90	2.69435	2.06781	2.9284	0	BM44
hB_RNA_16015	F	5	21.44	65	4.07263	2.40021	4.58343	0	BM44
hB_RNA_16445	M	1	11.66	90	3.08402	3.77539	3.72145	0	BM44
hB_RNA_4361	F	5	0	86	2.40636	2.40636	3.30327	0	BM44
hB_RNA_16595	F	0	0	78	2.51353	2.03354	2.58003	0	BM44
hB_RNA_4565	F	5	9.68	88	3.85604	2.77087	4.13885	0	BM44
hB_RNA_4331	F	1	9.52	90	2.41113	1.52006	2.60907	0	BM44
hB_RNA_16745	F	0.5	0	83	2.84277	3.33215	3.53465	0	BM44
hB_RNA_4611	M	3	0	84	3.15946	3.15946	3.91902	0	BM44
hB_RNA_17015	M	0.5	0	90	2.81631	2.78593	2.84605	0	BM44
hB_RNA_16115	M	3	10.72	85	3.4401	4.31529	3.63374	0	BM44
hB_RNA_16255	F	2	0	90	2.5907	2.55463	2.93735	0	BM44
hB_RNA_16125	F	0	4.08	85	2.77138	3.29448	3.34562	0	BM44
hB_RNA_16385	F	1	14.1	84	1.98652	3.04029	3.41745	0	BM44
hB_RNA_16915	F	1	7.01	90	3.38238	3.65184	3.75494	0	BM44
hB_RNA_16825	F	3	7.84	90	3.49875	3.96863	4.16323	0	BM44
hB_RNA_16555	F	1	0	90	3.12906	4.61374	4.24374	0	BM44
hB_RNA_16155	F	2	0	86	3.2527	3.86757	3.34064	0	BM44
hB_RNA_16775	F	4	28.16	90	2.70949	3.09651	3.70021	0	BM44
hB_RNA_16705	F	0	5.36	90	2.69165	2.43099	2.72698	0	BM44
hB_RNA_16195	M	3	0	64	1.8902	2.32409	2.37924	0	BM44
BM_10_698	F	2	2.05	90	3.77784	4.02332	3.23303		BM10
BM_10_650	F	0.5	0	86	3.14644	2.7518	2.87598		BM10
hB_RNA_13216	M	5	36	71	3.20905	3.07694	3.31338		BM10
hB_RNA_12434	F	3	8.92	90	3.18839	2.25793	3.22358		BM10
hB_RNA_12917	M	2	14.4	78	2.67775	2.23963	2.23963		BM10
hB_RNA_12545	M	0.5	0	74	1.29511	-0.62243	-1.47043		BM10
BM_10_686	M	3	23.03	85	3.04962	2.68189	2.14273		BM10
BM_10_683	F	3	11.92	90	3.85066	4.53189	3.93425		BM10
BM_10_692	M	2	8.56	68	2.07218	1.31318	2.13631		BM10
BM_10_706	F	0.5	8.71	86	2.61942	2.11162	1.91898		BM10
hB_RNA_12494	F	2	7.6	83	2.71495	2.5335	2.5918		BM10
hB_RNA_12444	F	5	21.76	84	3.8032	2.4378	2.95915		BM10
hB_RNA_12804	M	3	4.95	90	3.59099	4.01958	3.09829		BM10
hB_RNA_13068	F	3	2.19	85	2.56212	1.95946	2.3745		BM10
hB_RNA_12504	F	5	29.2	89	2.67083	3.67083	2.48049		BM10
hB_RNA_13262	M	0.5	4.26	74	3.50069	2.98722	3.76758		BM10
hB_RNA_13102	M	3	14.68	85	2.5953	2.81373	3.10432		BM10
hB_RNA_12693	F	3	1.24	90	2.45351	2.97485	1.21404		BM10
hB_RNA_12865	F	3	2.88	90	2.60354	2.99146	2.89444		BM10
BM_10_648	F	2	0	90	2.18226	2.20534	2.1107		BM10
BM_10_657	F	0	0	90	2.95366	2.7291	2.88717		BM10
BM_10_639	F	0.5	0	77	2.31057	2.29445	2.81872		BM10
hB_RNA_12664	F	2	29.76	90	2.65832	2.85388	2.82307		BM10
hB_RNA_13158	F	1	7.04	89	2.96986	2.37262	2.88163		BM10
hB_RNA_13193	F	0	3.36	82	2.46714	2.75212	1.77909		BM10
BM_10_702	M	2	12.58	78	2.59029	2.8717	3.25442		BM10
hB_RNA_12662	F	3	9.2	90	2.57333	3.53978	3.40651		BM10
BM_10_787	M	0	0	70	2.81481	2.10854	3.21816		BM10
BM_10_703	F	0	0	61	2.5342	2.29319	2.52026		BM10
hB_RNA_12994	F	3	5.28	90	2.85478	1.46872	2.48502		BM10
hB_RNA_12794	M	5	12.16	87	2.9063	2.7688	2.99531		BM10
hB_RNA_13132	F	3	8	90	3.81002	3.61625	3.89424		BM10
BM_10_660	F	0.5	4.89	90	2.40933	3.04552	2.73473		BM10
BM_10_682	M	2	0	78	2.27596	2.80434	2.3304		BM10
hB_RNA_13086	F	3	24.4	81	2.65248	2.10499	2.69733		BM10
hB_RNA_12901	F	4	2.62	84	2.81485	2.89357	3.08461		BM10
hB_RNA_12724	F	3	0.32	85	2.52434	1.63396	2.48586		BM10
hB_RNA_12720	F	3	5.416	82	2.50313	2.91101	1.93238		BM10
BM_10_690	F	2	0.76	90	2.75779	1.70804	3.24147		BM10
BM_10_681	F	1	5.96	90	2.23724	2.96368	3.19735		BM10
BM_10_689	M	2	11.57	84	2.24787	2.09586	2.92594		BM10
hB_RNA_12474	F	3	4.08	90	2.99079	2.267	2.52638		BM10
hB_RNA_12944	M	5	9.77143	90	3.27221	3.12847	3.62368		BM10
hB_RNA_12454	M	3	14.64	88	3.43225	3.28682	2.66869		BM10
BM_10_807	F	0.5	7.49	90	3.01401	1.88626	2.98935		BM10
hB_RNA_12986	M	5	25.28	88	2.5098	3.36275	3.28647		BM10
hB_RNA_12433	F	0	0	90	2.05925	1.46021	1.76507		BM10
BM_10_699	M	0	0.26	79	3.12342	3.16959	2.44769		BM10
BM_10_691	F	3	9.17	79	3.55005	0.443137	3.21843		BM10
BM_10_685	F	1	24.15	75	2.12475	3.31913	1.12475		BM10
BM_10_808	M	0	8.82	88	2.34854	1.19967	1.53409		BM10
BM_10_693	F	0	6.21	84	2.20322	2.41472	1.79659		BM10
hB_RNA_12536	F	0	4.38	87	3.18745	3.81158	2.70466		BM10
hB_RNA_13039	M	3	4.8	83	3.15197	3.2161	3.41136		BM10
BM_10_790	F	3	27.6	64	2.69248	1.93759	2.50237		BM10
BM_10_697	M	0.5	0	66	2.43555	2.32308	2.66822		BM10
BM_10_671	F	0.5	0	75	2.19536	3.0236	2.10422		BM10
hB_RNA_12582	F	3	8.99	90	2.65336	0.553822	2.50135		BM10
hB_RNA_12638	F	0	2.812	90	2.11722	2.28433	2.56974		BM10
BM_10_656	F	0.5	1.53	90	2.58752	2.11108	2.42882		BM10
hB_RNA_13007	F	3	1.98	89	2.97874	1.68456	2.70163		BM10
BM_10_647	M	0.5	0	90	4.04485	3.89471	3.79849		BM10
hB_RNA_12954	F	4	4.18	88	3.53011	3.53731	4.05117		BM10
BM_10_705	M	2	0	85	2.88327	3.05496	2.22097		BM10
BM_10_813	F	0.5	0	90	2.5048	2.39789	2.30231		BM10
hB_RNA_12924	M	0.5	0	66	1.7375	0.791944	0.560618		BM10
hB_RNA_13210	F	5	21.76	90	3.55473	3.34281	3.35191		BM10
BM_10_649	F	1	0	90	3.1592	1.88835	2.82422		BM10
hB_RNA_13018	F	5	18.88	85	2.80078	2.82298	3.09334		BM10
BM_10_701	M	0.5	5.05	61	3.01004	2.75728	2.57773		BM10
hB_RNA_13174	F	3	3.92	90	3.73893	3.97728	3.53514		BM10
hB_RNA_12852	F	1	8.48	90	3.557	3.11843	2.49986		BM10
hB_RNA_13201	F	4	9.17	90	3.18338	2.25614	3.06687		BM10
BM_10_659	F	0.5	0	90	2.69245	2.53491	3.26074		BM10
BM_22_181	F	2	2.05	90	4.51341	3.88747	4.28909		BM22
hB_RNA_9156	F	0.5	0	86	3.17468	2.89638	3.74267		BM22
hB_RNA_7795	F	3	8.92	90	3.30408	2.87164	4.01803		BM22
hB_RNA_7955	F	3	1.63	88	2.9348	1.74215	2.76769		BM22
hB_RNA_7945	M	2	14.4	78	2.99295	2.55237	2.78941		BM22
hB_RNA_7705	M	0.5	0	74	1.41374	0.689375	0.165813		BM22
hB_RNA_7905	M	4	7.04	82	3.42078	2.16802	3.31387		BM22
BM_22_163	M	3	23.03	85	2.97206	1.55703	2.49562		BM22
BM_22_151	M	2	8.56	68	2.24736	1.76819	3.44489		BM22
hB_RNA_10302	F	3	27.04	83	3.58752	1.65678	3.52715		BM22
BM_22_275	M	0.5	0	83	3.16318	3.24891	3.34289		BM22
hB_RNA_9157	F	0.5	8.71	86	3.08885	2.48845	3.22076		BM22
hB_RNA_7765	F	2	7.6	83	2.89551	3.38962	3.79016		BM22
hB_RNA_8135	F	4	17.44	90	2.94652	3.98716	3.81723		BM22
hB_RNA_7895	M	3	4.95	90	3.80906	4.7067	3.89536		BM22
hB_RNA_10232_resequenced	F	3	2.19	85	2.85379	1.45893	3.14699		BM22
hB_RNA_8225	F	5	29.2	89	3.25176	3.0935	3.90383		BM22
hB_RNA_7865	M	3	14.68	85	2.93359	2.66813	3.44816		BM22
hB_RNA_7885	F	3	1.24	90	2.5733	3.03163	2.20986		BM22
hB_RNA_10262	F	3	2.88	90	2.94532	4.02397	3.99423		BM22
hB_RNA_9161	F	2	0	90	2.77256	1.48715	2.3698		BM22
BM_22_124	F	0	0	90	3.27023	2.80156	3.25966		BM22
BM_22_137	F	0.5	0	77	2.40671	1.43842	2.2899		BM22
hB_RNA_8295_resequenced	F	3	6.4	90	3.12514	3.24747	4.09286		BM22
hB_RNA_7845	F	1	7.04	89	2.71505	2.44623	3.08242		BM22
hB_RNA_7725	F	0	3.36	82	3.06614	3.40101	2.64677		BM22
hB_RNA_9205	M	2	12.58	78	2.84274	3.26497	4.16467		BM22
hB_RNA_8075	M	5	35.28	64	4.16869	4.88616	4.85039		BM22
hB_RNA_10242_resequenced	F	3	9.2	90	2.35403	2.48528	3.15154		BM22
BM_22_234	M	0	0	70	2.58536	1.60015	3.30737		BM22
BM_22_65	F	0	0	61	2.855	2.1701	2.69921		BM22
hB_RNA_8045	F	5	12.16	87	3.66577	2.02834	3.95645		BM22
hB_RNA_10272	F	3	3.68	86	2.62289	2.78847	3.59334		BM22
hB_RNA_12211_resequenced	F	3	8	90	4.38548	3.8601	4.4589		BM22
BM_22_195	F	0.5	4.89	90	2.73464	2.8483	3.31961		BM22
BM_22_189	M	2	0	78	2.80501	2.57055	2.76849		BM22
hB_RNA_8155	F	3	24.4	81	2.99487	1.50944	3.50944		BM22
hB_RNA_10292	F	3	0.32	85	2.49821	2.35561	2.77532		BM22
hB_RNA_8095	M	5	33.6	69	3.90135	2.14332	3.85027		BM22
hB_RNA_10252_resequenced	F	3	5.416	82	2.28744	2.45737	2.24164		BM22
BM_22_161	F	2	0.76	90	3.85156	3.00205	4.13211		BM22
hB_RNA_12201_resequenced	F	3	12.32	90	3.30429	3.26024	4.13165		BM22
BM_22_198	M	2	11.57	84	2.47972	2.296	3.28707		BM22
BM_22_196	F	1	4.94	72	4.05549	4.60092	4.66366		BM22
hB_RNA_12191_resequenced	F	3	4.08	90	2.93904	2.70536	3.19757		BM22
hB_RNA_8185	M	5	9.77143	90	3.06716	4.0384	4.79651		BM22
hB_RNA_9159	F	0.5	7.49	90	3.73453	2.94603	3.67642		BM22
hB_RNA_8085	M	5	25.28	88	2.13759	3.44634	3.93555		BM22
hB_RNA_7685	F	0	0	90	1.82092	1.82092	2.64137		BM22
hB_RNA_9203	M	0	0.26	79	2.91669	2.38235	2.47857		BM22
hB_RNA_9160	F	1	24.15	75	2.86079	2.60925	2.53886		BM22
hB_RNA_9204	M	0	8.82	88	2.47237	2.80252	3.4199		BM22
BM_22_199	F	0	6.21	84	2.40346	2.97462	2.68922		BM22
hB_RNA_7745	F	0	4.38	87	2.92829	3.64332	3.60976		BM22
hB_RNA_10332	M	3	4.8	83	2.8087	2.72017	2.90824		BM22
BM_22_25	F	3	27.6	64	2.89267	1.96667	2.78225		BM22
BM_22_1111	M	0.5	0	66	3.46462	2.54708	2.69908		BM22
BM_22_157	M	1	8.61	84	3.78827	4.11842	4.49188		BM22
hB_RNA_7775	F	3	8.99	90	2.47533	0.96944	3.17107		BM22
hB_RNA_7715	F	0	2.812	90	2.53341	2.71728	3.43188		BM22
hB_RNA_9154	F	0.5	1.53	90	2.25962	2.16651	3.29304		BM22
hB_RNA_7875	F	3	1.98	89	3.20905	1.67854	3.40343		BM22
hB_RNA_8215	F	5	8.51282	90	3.07302	2.97991	3.89064		BM22
hB_RNA_8055	F	4	4.18	88	3.74202	3.92119	4.6497		BM22
hB_RNA_9155	F	0.5	0	90	2.32148	3.42102	3.09909		BM22
hB_RNA_7675	M	0.5	0	66	1.61828	1.53082	0.338171		BM22
hB_RNA_8115	F	5	18.88	85	2.89415	3.29691	3.8444		BM22
hB_RNA_7695	F	0	0	89	2.29812	0.871852	2.67921		BM22
hB_RNA_8125	M	5	33.84	73	3.50125	0.673436	3.2584		BM22
BM_22_22	M	0.5	5.05	61	3.17001	2.62485	2.72438		BM22
hB_RNA_10282	F	3	3.92	90	3.6478	4.32728	4.36204		BM22
hB_RNA_7665	F	1	8.48	90	3.26065	2.96403	3.79802		BM22
hB_RNA_7815	M	3	5.556	84	3.50908	3.41958	4.33644		BM22
BM_22_136	F	0.5	0	90	3.08214	2.01913	3.18905		BM22
hB_RNA_12282_resequenced	F	0.5	0	86	4.19065	3.59697	4.65481		BM36
hB_RNA_10832_resequenced	F	3	8.92	90	3.52692	2.55862	4.13309		BM36
hB_RNA_10392	F	3	6.72	90	2.97951	3.12352	3.55113		BM36
hB_RNA_11042	M	0.5	0	74	1.79075	0.603125	0.681127		BM36
BM_36_377	M	3	23.03	85	2.90864	2.09671	2.71339		BM36
BM_36_375	F	3	11.92	90	3.81202	2.89243	3.2039		BM36
BM_36_281	M	2	8.56	68	2.36796	1.65175	2.44926		BM36
hB_RNA_10472	F	3	27.04	83	3.93616	2.30876	4.01086		BM36
BM_36_350	M	0.5	0	83	3.57432	3.42475	3.15929		BM36
hB_RNA_10822_resequenced	F	2	7.6	83	2.97985	2.55871	3.33428		BM36
hB_RNA_10682_resequenced	F	4	17.44	90	3.76152	3.98565	3.95417		BM36
BM_36_510	M	0.5	4.26	74	4.04394	2.89338	3.6504		BM36
hB_RNA_11142	M	3	14.68	85	3.55337	3.38232	3.83716		BM36
hB_RNA_10552_resequenced	F	3	2.88	90	3.21045	4.30685	4.37122		BM36
BM_36_410	F	2	0	90	3.20045	1.58902	3.30174		BM36
BM_36_286	F	0	0	90	3.50103	2.99407	3.2571		BM36
BM_36_521	F	0.5	0	77	2.08734	2.73504	2.46585		BM36
hB_RNA_10742	F	2	29.76	90	2.5103	3.30385	2.49094		BM36
hB_RNA_10617_resequenced	F	3	6.4	90	3.40087	3.07254	4.48155		BM36
hB_RNA_12322_resequenced	M	2	12.58	78	3.59359	2.84671	4.51229		BM36
BM_36_419	M	0	0	70	2.44925	1.66224	2.64803		BM36
BM_36_528	F	0	0	61	2.89838	2.34995	2.74227		BM36
hB_RNA_10672_resequenced	M	5	12.16	87	2.71946	2.80827	3.87147		BM36
hB_RNA_10452	F	3	3.68	86	2.60141	2.64721	3.37513		BM36
BM_36_378	F	0.5	4.89	90	2.77839	2.97104	3.23953		BM36
BM_36_374	M	2	0	78	2.87941	2.60044	2.94148		BM36
hB_RNA_10962	F	3	24.4	81	3.40026	2.4468	3.71745		BM36
hB_RNA_10622	F	4	2.62	84	2.66417	3.11483	2.21671		BM36
hB_RNA_10442	F	3	0.32	85	3.28424	2.85437	3.99621		BM36
hB_RNA_10372	F	3	5.416	82	2.55993	3.32011	2.96519		BM36
BM_36_279	F	2	0.76	90	3.15232	1.81062	3.26553		BM36
hB_RNA_10482	F	3	12.32	90	3.57077	3.85787	4.23721		BM36
BM_36_376	F	1	5.96	90	2.56521	2.75786	3.05064		BM36
BM_36_278	M	2	11.57	84	2.71743	1.56769	2.88961		BM36
BM_36_373	F	1	4.94	72	3.74045	4.73246	3.83306		BM36
hB_RNA_10492	F	3	4.08	90	2.98439	3.31369	3.46717		BM36
hB_RNA_10892	M	5	25.28	88	2.03859	3.38477	3.50468		BM36
hB_RNA_10972	F	0	0	90	1.86933	1.86933	2.72659		BM36
BM_36_351	M	0	0.26	79	3.01782	2.84095	2.56531		BM36
BM_36_379	F	1	24.15	75	2.18926	2.82511	1.37635		BM36
BM_36_326	M	0	8.82	88	2.5209	2.39717	2.67093		BM36
BM_36_282	F	0	6.21	84	2.18551	2.72608	1.79647		BM36
hB_RNA_11062	F	0	4.38	87	3.38423	4.04364	3.50695		BM36
hB_RNA_10762	M	3	4.8	83	2.95207	3.65902	3.11253		BM36
BM_36_291	F	3	27.6	64	3.86044	2.50777	3.64528		BM36
BM_36_358	M	0.5	0	66	2.96423	2.86755	3.24277		BM36
BM_36_372	M	1	8.61	84	3.84043	4.62075	3.89638		BM36
hB_RNA_11132	F	3	8.99	90	2.74407	1.50886	3.3915		BM36
hB_RNA_11072	F	0	2.812	90	2.44776	2.85958	3.64041		BM36
BM_36_354	F	0.5	1.53	90	2.70934	2.36949	3.15085		BM36
hB_RNA_10583_resequenced	F	5	8.51282	90	3.21729	3.43707	4.06326		BM36
hB_RNA_10882_resequenced	F	4	4.18	88	3.89418	4.03669	4.93307		BM36
BM_36_408	M	2	0	85	2.95636	2.13856	2.98384		BM36
BM_36_538	F	0.5	0	90	2.40884	3.27609	2.7084		BM36
hB_RNA_10842_resequenced	M	0.5	0	66	2.08244	0.597009	0.734512		BM36
hB_RNA_10642_resequenced	F	5	21.76	90	3.94761	3.53258	3.90697		BM36
hB_RNA_10662_resequenced	F	5	18.88	85	3.33627	3.66363	4.62516		BM36
hB_RNA_10632_resequenced	M	5	33.84	73	3.6708	2.05413	3.62298		BM36
BM_36_356	M	0.5	5.05	61	3.44886	2.7047	3.11069		BM36
hB_RNA_10462	F	3	3.92	90	3.9404	4.70895	4.40862		BM36
hB_RNA_11052	F	1	8.48	90	3.77981	3.33729	4.15518		BM36
hB_RNA_10722	M	3	5.556	84	3.6335	3.88662	4.22503		BM36
hB_RNA_16545	F	2	2.05	90	4.08421	4.03433	4.1459		BM44
hB_RNA_9228	F	0.5	0	86	3.82947	3.57337	4.54719		BM44
hB_RNA_8465	F	3	8.92	90	3.34629	2.85389	4.27503		BM44
hB_RNA_8535	F	3	1.63	88	3.13047	2.05891	3.64388		BM44
hB_RNA_8495	M	2	14.4	78	3.12039	2.36325	3.22473		BM44
hB_RNA_8375	M	0.5	0	74	1.71882	0.29432	0.216317		BM44
hB_RNA_8635	M	4	7.04	82	4.35128	3.25817	4.38103		BM44
hB_RNA_16345	M	3	23.03	85	3.46527	2.73554	3.59683		BM44
hB_RNA_16935	F	3	11.92	90	3.19048	3.27537	3.66336		BM44
hB_RNA_16315	M	2	8.56	68	1.8463	1.63819	2.43842		BM44
hB_RNA_16415	M	0.5	0	83	2.61267	3.27769	2.77245		BM44
hB_RNA_8605	F	2	7.6	83	2.4743	1.89529	3.20649		BM44
hB_RNA_8735	F	4	17.44	90	3.53722	3.38087	4.10912		BM44
hB_RNA_8745	F	3	2.19	85	2.79901	1.5909	3.27208		BM44
hB_RNA_8975	F	5	29.2	89	3.67529	3.1278	3.89406		BM44
hB_RNA_5111	M	0.5	4.26	74	3.80767	2.16826	3.88567		BM44
hB_RNA_8555	M	3	14.68	85	3.25459	3.50395	3.35956		BM44
hB_RNA_8505	F	3	1.24	90	2.45371	2.31215	2.57022		BM44
hB_RNA_8565	F	3	2.88	90	2.87544	3.52046	3.77521		BM44
hB_RNA_5151	F	2	0	90	2.17647	1.47603	2.84061		BM44
hB_RNA_16335	F	0	0	90	3.1018	3.70348	3.60726		BM44
hB_RNA_16095	F	0.5	0	77	1.95905	2.42853	2.90246		BM44
hB_RNA_8885	F	3	6.4	90	3.00398	2.64425	4.53488		BM44
hB_RNA_8895	F	1	7.04	89	2.96955	2.01019	3.53142		BM44
hB_RNA_8595	F	0	3.36	82	3.08967	3.20305	2.84287		BM44
hB_RNA_9227	M	2	12.58	78	3.23192	2.76958	4.53039		BM44
hB_RNA_8725	F	3	9.2	90	2.74869	2.56708	4.20388		BM44
hB_RNA_17035	M	0	0	70	2.41818	2.49124	3.7661		BM44
hB_RNA_16715	F	0	0	61	2.31438	1.51107	2.21369		BM44
hB_RNA_8825	F	3	5.28	90	2.85164	0.28396	2.9844		BM44
hB_RNA_8875	M	5	12.16	87	2.92102	2.07928	4.11171		BM44
hB_RNA_8995	F	3	3.68	86	3.14364	2.32548	3.85234		BM44
hB_RNA_9035	F	3	8	90	4.16345	3.64458	4.36857		BM44
hB_RNA_16075	F	0.5	4.89	90	2.94303	3.04188	3.31127		BM44
hB_RNA_9015	F	3	24.4	81	2.85359	1.06772	3.24316		BM44
hB_RNA_8305	F	4	2.62	84	2.79365	2.17573	3.90123		BM44
hB_RNA_8765	F	3	0.32	85	2.52982	2.36632	3.39489		BM44
hB_RNA_8455	M	5	33.6	69	3.59421	1.84344	3.68216		BM44
hB_RNA_8625	F	3	5.416	82	2.25272	2.54971	2.62594		BM44
hB_RNA_16085	F	2	0.76	90	2.90371	2.31347	3.32924		BM44
hB_RNA_8845	F	3	12.32	90	3.53759	2.54687	4.31675		BM44
hB_RNA_16065	M	2	11.57	84	2.31896	2.80009	3.05593		BM44
hB_RNA_16005	F	1	4.94	72	3.84474	4.97499	4.5071		BM44
hB_RNA_8785	F	3	4.08	90	3.14985	2.01492	3.30828		BM44
hB_RNA_8945	M	5	9.77143	90	3.57976	3.72009	4.75828		BM44
hB_RNA_8665	F	0	0	90	1.4249	1.48149	3.00022		BM44
hB_RNA_5041	M	0	0.26	79	2.88057	2.08121	3.03258		BM44
hB_RNA_5141	F	1	24.15	75	2.90126	2.53405	2.57527		BM44
hB_RNA_5051	M	0	8.82	88	2.78677	3.05236	3.6245		BM44
hB_RNA_16205	F	0	6.21	84	2.18655	2.39805	2.16744		BM44
hB_RNA_8955	F	0	4.38	87	3.49338	2.88242	3.60886		BM44
hB_RNA_8905	M	3	4.8	83	3.44902	2.37206	3.45836		BM44
hB_RNA_16655	F	3	27.6	64	2.99415	2.30878	2.95731		BM44
hB_RNA_16515	M	0.5	0	66	2.9476	3.01006	3.24636		BM44
hB_RNA_16325	F	0.5	0	75	3.05236	3.62325	2.61379		BM44
hB_RNA_16305	M	1	8.61	84	4.0304	4.75461	4.9564		BM44
hB_RNA_8545	F	3	8.99	90	2.70371	1.21829	3.6453		BM44
hB_RNA_9025	F	0	2.812	90	2.48452	2.12783	3.70691		BM44
hB_RNA_9231	F	0.5	1.53	90	2.45432	2.21869	3.41424		BM44
hB_RNA_8325	F	4	4.18	88	3.22609	3.31148	4.34427		BM44
hB_RNA_16575	M	2	0	85	2.70548	2.71998	2.71998		BM44
hB_RNA_9230	F	0.5	0	90	2.66502	3.12222	3.29017		BM44
hB_RNA_8985	M	0.5	0	66	2.01079	0.304518	1.10098		BM44
hB_RNA_8715	F	5	21.76	90	3.37356	3.33028	4.10054		BM44
hB_RNA_8775	F	5	18.88	85	2.85414	2.33756	4.01313		BM44
hB_RNA_16505	M	0.5	5.05	61	2.87374	2.73723	3.10469		BM44
hB_RNA_8865	F	3	3.92	90	3.98374	4.02455	4.61525		BM44
hB_RNA_8415	F	1	8.48	90	3.27664	2.74453	3.47734		BM44
hB_RNA_8655	M	3	5.556	84	3.89335	3.21797	4.86613		BM44
hB_RNA_16215	F	0.5	0	90	2.97193	2.89462	3.7703		BM44

## Sheet: Table S3
Table S3. differential expression analysis from CN with 25th-percentile PLCG2 gene expression levels and 75th-percentile PLCG2 gene expression levels.
ensembl_geneid	entrezgene_id	hgnc_symbol	logFC	AveExpr	t	P.Value	adj.P.Val	B
ENSG00000175899	2	A2M	-0.572142	6.85005	6.96087	3.34e-10	5.43e-08	12.9764
ENSG00000127837	14	AAMP	-0.0231533	6.80921	0.269136	0.788368	0.900729	-6.58119
ENSG00000090861	16	AARS	-0.0504772	7.21377	0.748017	0.456169	0.679332	-6.34032
ENSG00000183044	18	ABAT	-0.0772247	7.24681	1.33723	0.184118	0.408058	-5.73789
ENSG00000165029	19	ABCA1	-0.383474	5.25137	4.30374	3.86e-05	0.000849294	1.81319
ENSG00000107331	20	ABCA2	-0.0214337	7.3746	0.479318	0.632738	0.804523	-6.50327
ENSG00000167972	21	ABCA3	0.010914	7.12942	-0.173884	0.862301	0.937063	-6.60211
ENSG00000131269	22	ABCB7	-0.246223	4.95379	3.32906	0.00121296	0.0132322	-1.40284
ENSG00000204574	23	ABCF1	0.0153103	6.39089	-0.245458	0.806595	0.909578	-6.58723
ENSG00000097007	25	ABL1	-0.0943464	6.46903	1.55411	0.123253	0.323115	-5.43322
ENSG00000143322	27	ABL2	0.0264843	6.50169	-0.449887	0.653746	0.818399	-6.51681
ENSG00000175164	28	ABO	-0.430306	4.00914	3.99162	0.000123775	0.00218365	0.717453
ENSG00000159842	29	ABR	-0.0211421	7.34328	0.427388	0.669997	0.828477	-6.52658
ENSG00000060971	30	ACAA1	-0.0842924	6.23235	0.903122	0.368587	0.604233	-6.21415
ENSG00000278540	31	ACACA	-0.100142	6.75348	1.21424	0.227455	0.460081	-5.89106
ENSG00000076555	32	ACACB	-0.227689	6.38569	2.53155	0.0128804	0.0743274	-3.53552
ENSG00000117054	34	ACADM	-0.240052	6.13186	2.75547	0.00694155	0.0479102	-2.9866
ENSG00000122971	35	ACADS	0.0239297	5.56548	-0.311886	0.755763	0.881412	-6.56888
ENSG00000196177	36	ACADSB	-0.0917232	5.86772	0.927374	0.355919	0.593367	-6.19231
ENSG00000072778	37	ACADVL	-0.0355483	7.30437	0.752463	0.453504	0.677236	-6.33703
ENSG00000075239	38	ACAT1	-0.118898	6.25745	1.48263	0.141253	0.350075	-5.53848
ENSG00000120437	39	ACAT2	-0.23732	5.12804	1.47254	0.143951	0.353604	-5.55295
ENSG00000108684	40	ASIC2	0.148902	5.80081	-2.13749	0.0349456	0.142656	-4.40085
ENSG00000110881	41	ASIC1	0.0400499	6.39207	-0.498547	0.619171	0.795916	-6.49397
ENSG00000087085	43	ACHE	0.173056	6.1373	-1.74891	0.0833117	0.253555	-5.12253
ENSG00000131473	47	ACLY	-0.141283	6.38622	1.31388	0.191832	0.418282	-5.76808
ENSG00000122729	48	ACO1	-0.191897	6.05533	2.70124	0.00808946	0.0536263	-3.12323
ENSG00000100412	50	ACO2	-0.143409	7.0046	1.76762	0.0801124	0.246522	-5.09087
ENSG00000161533	51	ACOX1	-0.141436	6.55159	1.97583	0.0508721	0.182873	-4.71732
ENSG00000143727	52	ACP1	-0.100006	6.25603	0.995675	0.321762	0.562815	-6.12775
ENSG00000134575	53	ACP2	0.137385	5.9457	-1.4503	0.15004	0.362582	-5.58452
ENSG00000107796	59	ACTA2	-0.2652	4.31983	2.24255	0.0270877	0.120865	-4.18301
ENSG00000075624	60	ACTB	0.402221	4.72547	-2.18191	0.0314094	0.13274	-4.30989
ENSG00000159251	70	ACTC1	0.120529	3.66922	-0.860579	0.391486	0.624199	-6.25109
ENSG00000184009	71	ACTG1	0.0161623	7.10294	-0.0893751	0.928959	0.970097	-6.61314
ENSG00000130402	81	ACTN4	-0.0026793	7.27393	0.0578503	0.953981	0.981074	-6.61545
ENSG00000136518	86	ACTL6A	-0.529594	4.29703	5.72994	1.02e-07	5.98e-06	7.46642
ENSG00000072110	87	ACTN1	-0.0165348	7.03231	0.231402	0.817465	0.914695	-6.59055
ENSG00000077522	88	ACTN2	0.0379807	6.50616	-0.373309	0.709692	0.854372	-6.54803
ENSG00000115170	90	ACVR1	-0.301776	5.12729	3.50681	0.000675481	0.008318	-0.863107
ENSG00000135503	91	ACVR1B	0.0477515	6.66676	-0.567774	0.571435	0.763591	-6.45745
ENSG00000121989	92	ACVR2A	-0.0655994	5.10137	0.728761	0.467816	0.690181	-6.35435
ENSG00000114739	93	ACVR2B	-0.13088	5.40311	1.8161	0.0722901	0.230514	-5.00736
ENSG00000139567	94	ACVRL1	-0.382008	5.49052	4.73491	7.08e-06	0.000211452	3.41804
ENSG00000119640	97	ACYP1	-0.105055	5.51039	1.15393	0.251224	0.486727	-5.96094
ENSG00000170634	98	ACYP2	-0.106287	6.25175	1.33724	0.184115	0.408058	-5.73788
ENSG00000196839	100	ADA	-0.21016	4.27257	1.84056	0.0685903	0.22298	-4.96442
ENSG00000151651	101	ADAM8	0.124186	4.49	-1.22045	0.225107	0.457358	-5.88368
ENSG00000137845	102	ADAM10	-0.238972	6.37381	3.5283	0.000628471	0.00786228	-0.796373
ENSG00000160710	103	ADAR	-0.0420123	7.21078	0.723312	0.471142	0.692807	-6.35826
ENSG00000197381	104	ADARB1	0.0651744	6.53223	-0.734455	0.464355	0.686968	-6.35024
ENSG00000185736	105	ADARB2	-0.177563	6.21509	2.14224	0.0345518	0.141538	-4.3912
ENSG00000164742	107	ADCY1	0.0131399	7.28595	-0.262083	0.793786	0.903271	-6.58305
ENSG00000078295	108	ADCY2	-0.0693278	7.13061	1.28868	0.200423	0.429338	-5.80007
ENSG00000138031	109	ADCY3	-0.151782	5.5228	1.30839	0.193679	0.420943	-5.77509
ENSG00000173175	111	ADCY5	-0.00358175	6.76016	0.0478799	0.961906	0.984377	-6.61597
ENSG00000174233	112	ADCY6	-0.0646594	6.09618	0.690935	0.491174	0.708278	-6.38086
ENSG00000121281	113	ADCY7	-0.590203	3.67263	3.9311	0.000154162	0.0026154	0.511854
ENSG00000155897	114	ADCY8	-0.152531	5.26749	1.55091	0.124017	0.324048	-5.43803
ENSG00000162104	115	ADCY9	-0.0463747	6.15648	0.582064	0.561807	0.756757	-6.44933
ENSG00000141433	116	ADCYAP1	0.215109	5.1147	-1.73675	0.0854471	0.257726	-5.14293
ENSG00000078549	117	ADCYAP1R1	-0.107702	7.04964	1.78482	0.0772605	0.241152	-5.06148
ENSG00000087274	118	ADD1	-0.0305569	7.33846	0.642871	0.521749	0.729397	-6.41252
ENSG00000075340	119	ADD2	0.0533637	7.03795	-0.707509	0.480862	0.700194	-6.36942
ENSG00000148700	120	ADD3	-0.180844	7.01707	2.85989	0.00513943	0.0384344	-2.71696
ENSG00000147872	123	PLIN2	-0.376497	5.2033	3.81682	0.000231995	0.00356406	0.129907
ENSG00000197894	128	ADH5	-0.239643	6.46991	2.86863	0.00500993	0.037665	-2.694
ENSG00000156110	132	ADK	-0.1343	5.37586	1.62475	0.107298	0.297097	-5.32457
ENSG00000148926	133	ADM	0.166205	4.51429	-0.919148	0.360184	0.59731	-6.19978
ENSG00000163485	134	ADORA1	0.114261	6.68963	-1.38159	0.170113	0.390925	-5.67915
ENSG00000170425	136	ADORA2B	-0.154896	4.93371	1.63059	0.106058	0.295048	-5.31538
ENSG00000282608	140	ADORA3	-0.967431	3.71705	6.51073	2.85e-09	2.98e-07	10.9103
ENSG00000144843	141	ADPRH	-0.895256	3.37595	6.68859	1.23e-09	1.5e-07	11.7205
ENSG00000143799	142	PARP1	-0.0959508	6.97736	1.64106	0.103863	0.291404	-5.29884
ENSG00000102699	143	PARP4	-0.491167	5.13541	6.57229	2.13e-09	2.37e-07	11.1898
ENSG00000171873	146	ADRA1D	0.538883	3.97622	-2.75816	0.00688869	0.047685	-2.97976
ENSG00000170214	147	ADRA1B	0.181699	4.72961	-1.01353	0.313201	0.553796	-6.11013
ENSG00000120907	148	ADRA1A	-0.478942	3.67171	3.41537	0.000915196	0.0105535	-1.14355
ENSG00000150594	150	ADRA2A	0.145952	4.41871	-0.972856	0.332924	0.57344	-6.14982
ENSG00000184160	152	ADRA2C	0.283438	4.72889	-3.53209	0.000620491	0.00778999	-0.784547
ENSG00000043591	153	ADRB1	-0.0292409	5.63312	0.363014	0.717345	0.858801	-6.55178
ENSG00000173020	156	GRK2	0.0334926	7.23438	-0.68086	0.497501	0.713258	-6.38768
ENSG00000100077	157	GRK3	-0.0178237	6.46176	0.175754	0.860835	0.936669	-6.60179
ENSG00000239900	158	ADSL	0.00289714	5.54857	-0.044348	0.964714	0.985304	-6.61613
ENSG00000035687	159	ADSS	-0.117043	5.81907	1.13235	0.26014	0.497126	-5.9851
ENSG00000196961	160	AP2A1	-0.0197352	7.04055	0.238733	0.811791	0.911648	-6.58884
ENSG00000183020	161	AP2A2	0.00765732	7.15415	-0.13097	0.896057	0.954764	-6.6086
ENSG00000100280	162	AP1B1	0.0150169	7.03876	-0.234296	0.815224	0.913317	-6.58988
ENSG00000006125	163	AP2B1	-0.0320665	7.27835	0.598889	0.550573	0.750126	-6.43951
ENSG00000166747	164	AP1G1	-0.157043	6.54728	1.78693	0.0769158	0.240497	-5.05785
ENSG00000106624	165	AEBP1	-0.240714	6.40691	2.35892	0.0202312	0.0998945	-3.9307
ENSG00000104964	166	TLE5	-0.0134883	7.25929	0.240015	0.8108	0.911417	-6.58854
ENSG00000223959	172	AFG3L1P	-0.00164599	6.03004	0.0272516	0.978312	0.990848	-6.61674
ENSG00000038002	175	AGA	-0.2236	4.51772	1.77123	0.079507	0.245782	-5.08473
ENSG00000157766	176	ACAN	-0.393127	3.63519	2.80089	0.00609656	0.0438984	-2.87036
ENSG00000204305	177	AGER	-0.10085	4.54102	1.1072	0.270807	0.508986	-6.01269
ENSG00000162688	178	AGL	-0.146376	5.67146	1.5721	0.11902	0.315891	-5.40598
ENSG00000101384	182	JAG1	-0.468299	5.44917	5.41311	4.12e-07	1.93e-05	6.13071
ENSG00000135744	183	AGT	-0.0979345	7.12328	1.3437	0.182025	0.405936	-5.72945
ENSG00000134817	187	APLNR	-0.662029	5.65445	3.87578	0.000188066	0.00305154	0.325948
ENSG00000101444	191	AHCY	0.0227097	6.01209	-0.287934	0.773981	0.892288	-6.576
ENSG00000106546	196	AHR	-0.125631	4.81841	1.25302	0.213059	0.443449	-5.84431
ENSG00000204472	199	AIF1	-0.977752	4.63853	6.9787	3.06e-10	5.16e-08	13.0592
ENSG00000112297	202	CRYBG1	-0.219368	4.19641	1.91775	0.0579374	0.19897	-4.82542
ENSG00000106992	203	AK1	0.10904	5.55893	-1.83639	0.0692092	0.224409	-4.97178
ENSG00000004455	204	AK2	-0.167337	6.12017	2.24344	0.0270285	0.120865	-4.18112
ENSG00000162433	205	AK4	-0.242268	6.40096	2.91357	0.00439034	0.0343143	-2.57502
ENSG00000142208	207	AKT1	-0.0678824	6.32981	0.815154	0.416881	0.646554	-6.28858
ENSG00000105221	208	AKT2	-0.00492355	7.08476	0.0942271	0.925113	0.968334	-6.6127
ENSG00000148218	210	ALAD	-0.0947874	6.83385	1.49665	0.137568	0.345055	-5.5182
ENSG00000023330	211	ALAS1	-0.133253	5.86289	1.05394	0.294398	0.533108	-6.06913
ENSG00000170017	214	ALCAM	-0.244525	6.43131	2.78808	0.00632479	0.0450148	-2.9033
ENSG00000101986	215	ABCD1	0.00862023	4.66621	-0.109865	0.912732	0.963318	-6.61112
ENSG00000165092	216	ALDH1A1	-0.204588	6.18992	2.30874	0.0229732	0.108494	-4.04091
ENSG00000111275	217	ALDH2	-0.0673005	7.22569	1.41004	0.161568	0.379422	-5.64051
ENSG00000137124	219	ALDH1B1	-0.0269248	4.83154	0.2419	0.809343	0.910503	-6.58809
ENSG00000184254	220	ALDH1A3	0.112932	4.69848	-1.31535	0.191337	0.417459	-5.76618
ENSG00000006534	221	ALDH3B1	-0.238818	4.0744	2.54585	0.0123955	0.0724127	-3.50169
ENSG00000143149	223	ALDH9A1	-0.332394	6.12539	3.54921	0.000585691	0.00743224	-0.731111
ENSG00000072210	224	ALDH3A2	-0.187446	6.44103	2.28169	0.0245831	0.112968	-4.09944
ENSG00000173208	225	ABCD2	-0.243769	4.94162	2.13606	0.0350648	0.143019	-4.40374
ENSG00000149925	226	ALDOA	-0.560518	5.67142	1.88679	0.0620298	0.207976	-4.88181
ENSG00000109107	230	ALDOC	-0.0489399	7.33621	0.899107	0.370711	0.6061	-6.21771
ENSG00000085662	231	AKR1B1	-0.0385547	6.55736	0.435719	0.663961	0.825222	-6.52302
ENSG00000171094	238	ALK	-0.0231033	4.0786	0.18528	0.853377	0.932692	-6.60008
ENSG00000108839	239	ALOX12	0.0280642	4.34877	-0.288339	0.773672	0.892081	-6.57588
ENSG00000012779	240	ALOX5	-1.02531	4.0004	6.69721	1.18e-09	1.49e-07	11.76
ENSG00000132965	241	ALOX5AP	-1.23247	3.61319	7.18275	1.14e-10	2.02e-08	14.0123
ENSG00000179477	242	ALOX12B	0.397462	3.26627	-2.15983	0.0331266	0.13733	-4.35532
ENSG00000262943	245	ALOX12P2	0.106993	4.86087	-1.87778	0.0632645	0.211066	-4.89805
ENSG00000179593	247	ALOX15B	0.226766	3.37959	-1.24869	0.214635	0.44555	-5.84961
ENSG00000162551	249	ALPL	-0.359557	5.71352	4.97525	2.65e-06	9.13e-05	4.35469
ENSG00000123505	262	AMD1	-0.142315	6.74917	1.80382	0.074209	0.234862	-5.02872
ENSG00000159461	267	AMFR	-0.154573	6.77679	1.66946	0.0980902	0.281216	-5.25344
ENSG00000104899	268	AMH	0.305949	4.84053	-2.34944	0.0207261	0.101332	-3.9517
ENSG00000116337	271	AMPD2	0.094438	6.73666	-1.22713	0.222594	0.454536	-5.87568
ENSG00000133805	272	AMPD3	-0.207661	5.43763	2.5893	0.0110205	0.0663812	-3.39783
ENSG00000078053	273	AMPH	0.0124203	6.72963	-0.107862	0.914317	0.963736	-6.61134
ENSG00000136717	274	BIN1	-0.0108377	7.34088	0.237731	0.812566	0.91201	-6.58908
ENSG00000145020	275	AMT	0.0155202	5.64961	-0.188332	0.85099	0.931768	-6.59952
ENSG00000240038	280	AMY2B	-0.0866206	5.93236	0.94143	0.348706	0.587223	-6.1794
ENSG00000091879	285	ANGPT2	-0.473267	4.98147	3.31162	0.00128324	0.0137863	-1.45459
ENSG00000029534	286	ANK1	0.177321	6.02729	-1.85183	0.06694	0.219244	-4.94446
ENSG00000145362	287	ANK2	-0.029715	7.34784	0.609102	0.543809	0.745577	-6.43341
ENSG00000151150	288	ANK3	-0.0389274	7.0901	0.68309	0.496097	0.712351	-6.38618
ENSG00000166825	290	ANPEP	-0.37394	4.00635	3.38787	0.00100164	0.0113559	-1.22672
ENSG00000151729	291	SLC25A4	-0.0247234	7.08753	0.328228	0.743411	0.87414	-6.56369
ENSG00000005022	292	SLC25A5	-0.126027	6.71358	1.26228	0.209725	0.439741	-5.83294
ENSG00000135046	301	ANXA1	-0.59734	4.90583	6.04546	2.46e-08	1.77e-06	8.83402
ENSG00000182718	302	ANXA2	-0.519671	5.49572	5.44355	3.61e-07	1.73e-05	6.25732
ENSG00000138772	306	ANXA3	-0.464946	4.99506	5.03747	2.04e-06	7.29e-05	4.60174
ENSG00000196975	307	ANXA4	-0.199688	5.43933	2.88847	0.0047271	0.0360559	-2.64166
ENSG00000164111	308	ANXA5	-0.461385	6.44446	5.73144	1.02e-07	5.96e-06	7.47282
ENSG00000197043	309	ANXA6	-0.0199715	7.21866	0.283532	0.777343	0.894343	-6.57725
ENSG00000138279	310	ANXA7	-0.137717	6.56149	1.53258	0.128473	0.331407	-5.46543
ENSG00000122359	311	ANXA11	-0.0153808	7.00513	0.243801	0.807874	0.910226	-6.58763
ENSG00000136250	313	AOAH	-0.899216	3.49823	7.92706	2.92e-12	8.44e-10	17.5544
ENSG00000131480	314	AOC2	0.0256664	4.00367	-0.23232	0.816755	0.914262	-6.59034
ENSG00000120868	317	APAF1	-0.0925481	5.65593	1.13741	0.258027	0.494775	-5.97947
ENSG00000164978	318	NUDT2	0.0762808	5.45578	-0.947153	0.345797	0.58497	-6.17408
ENSG00000107282	320	APBA1	-0.0278382	6.75243	0.287681	0.774174	0.892438	-6.57607
ENSG00000034053	321	APBA2	-0.0102665	7.21851	0.169193	0.865979	0.939195	-6.60291
ENSG00000166313	322	APBB1	0.0121133	7.28963	-0.226531	0.821241	0.916095	-6.59166
ENSG00000163697	323	APBB2	-0.228591	6.09271	2.9822	0.00357902	0.0296138	-2.39034
ENSG00000134982	324	APC	-0.169192	7.06322	2.52217	0.0132078	0.0755058	-3.55762
ENSG00000160224	326	AIRE	-0.103425	3.9492	0.646784	0.519223	0.728416	-6.41003
ENSG00000164062	327	APEH	0.0347184	6.27069	-0.36025	0.719404	0.860063	-6.55277
ENSG00000100823	328	APEX1	-0.0831506	6.27356	0.755277	0.451821	0.675483	-6.33494
ENSG00000110330	329	BIRC2	-0.227418	5.76292	2.86709	0.00503261	0.0377553	-2.69806
ENSG00000023445	330	BIRC3	-0.190422	4.08804	1.92563	0.0569323	0.196942	-4.81092
ENSG00000101966	331	XIAP	-0.027592	6.96959	0.523575	0.601709	0.784657	-6.48131
ENSG00000105290	333	APLP1	-0.00610678	7.37336	0.133819	0.893809	0.953815	-6.60822
ENSG00000084234	334	APLP2	-0.0396553	7.34141	0.777389	0.438727	0.665403	-6.31823
ENSG00000130208	341	APOC1	-0.365726	3.9663	2.76089	0.00683546	0.0474791	-2.97282
ENSG00000189058	347	APOD	-0.114214	7.21384	2.25554	0.0262327	0.118319	-4.15541
ENSG00000130203	348	APOE	-0.00838643	7.35671	0.189815	0.849831	0.931157	-6.59924
ENSG00000142192	351	APP	-0.092064	6.16412	0.311724	0.755886	0.881483	-6.56893
ENSG00000198931	353	APRT	0.0724789	5.6444	-0.867889	0.387491	0.620613	-6.24486
ENSG00000026103	355	FAS	-0.830579	4.15387	4.68642	8.61e-06	0.000247662	3.23259
ENSG00000146950	357	SHROOM2	0.00863243	5.81615	-0.0826097	0.934324	0.973165	-6.61372
ENSG00000240583	358	AQP1	-0.261071	5.87971	1.95314	0.0535395	0.189335	-4.7599
ENSG00000171885	361	AQP4	-0.0127828	7.17707	0.113784	0.909632	0.962177	-6.61069
ENSG00000086159	363	AQP6	-0.104919	2.99261	0.608172	0.544424	0.74613	-6.43397
ENSG00000169083	367	AR	-0.0345141	4.52704	0.430889	0.667457	0.827311	-6.52509
ENSG00000091262	368	ABCC6	-0.0980722	4.07469	1.08922	0.27862	0.517145	-6.03205
ENSG00000078061	369	ARAF	-0.208575	5.53605	2.83736	0.00548745	0.0404807	-2.77587
ENSG00000095139	372	ARCN1	-0.120268	6.59938	1.37226	0.17299	0.394552	-5.69166
ENSG00000113595	373	TRIM23	-0.138874	6.11451	1.37231	0.172974	0.394552	-5.69159
ENSG00000143761	375	ARF1	-0.0184785	7.3229	0.366207	0.714969	0.85757	-6.55063
ENSG00000134287	377	ARF3	-0.0234551	7.34309	0.460127	0.646404	0.814205	-6.5122
ENSG00000168374	378	ARF4	-0.214403	6.42648	2.2905	0.0240481	0.111377	-4.08044
ENSG00000175906	379	ARL4D	0.0993418	5.20612	-0.807699	0.421142	0.650295	-6.29454
ENSG00000004059	381	ARF5	0.0955194	6.50613	-0.835253	0.405525	0.636753	-6.27224
ENSG00000165527	382	ARF6	-0.197109	5.96842	2.24292	0.0270626	0.120865	-4.18221
ENSG00000081181	384	ARG2	-0.160265	3.95969	1.04923	0.296548	0.53539	-6.07399
ENSG00000067560	387	RHOA	-0.129331	7.13766	2.29303	0.0238961	0.111155	-4.07496
ENSG00000143878	388	RHOB	-0.0485832	7.29941	0.951936	0.343377	0.58325	-6.16962
ENSG00000155366	389	RHOC	-0.112012	6.07604	1.33265	0.185613	0.410166	-5.74386
ENSG00000115963	390	RND3	-0.106259	4.71155	0.991511	0.32378	0.564716	-6.13182
ENSG00000177105	391	RHOG	-0.16304	5.64817	2.26338	0.025728	0.117012	-4.13868
ENSG00000175220	392	ARHGAP1	0.017113	6.82172	-0.261483	0.794246	0.903577	-6.5832
ENSG00000089820	393	ARHGAP4	-0.254204	5.30853	3.33141	0.00120377	0.0131623	-1.39585
ENSG00000100852	394	ARHGAP5	-0.151232	7.06424	2.9772	0.00363306	0.0299558	-2.40391
ENSG00000047648	395	ARHGAP6	-0.501008	3.81204	4.13076	7.41e-05	0.00143074	1.19874
ENSG00000141522	396	ARHGDIA	0.00210456	6.63119	-0.0208565	0.983401	0.99273	-6.61689
ENSG00000111348	397	ARHGDIB	-0.452668	5.41453	6.10628	1.86e-08	1.41e-06	9.10157
ENSG00000242173	398	ARHGDIG	0.114912	7.1112	-1.81774	0.0720365	0.230026	-5.0045
ENSG00000120805	400	ARL1	-0.112998	6.36036	1.10948	0.269829	0.508059	-6.01022
ENSG00000213465	402	ARL2	0.229346	6.40505	-2.9164	0.0043538	0.0341474	-2.56748
ENSG00000138175	403	ARL3	0.00396697	6.71898	-0.0559473	0.955493	0.981807	-6.61555
ENSG00000143437	405	ARNT	-0.13975	5.93438	1.90231	0.0599484	0.203505	-4.85364
ENSG00000133794	406	ARNTL	-0.124693	5.9055	1.37649	0.17168	0.393249	-5.68599
ENSG00000137486	408	ARRB1	-0.118552	6.30878	1.46738	0.145347	0.35549	-5.56032
ENSG00000141480	409	ARRB2	-0.0332405	6.73151	0.467377	0.641226	0.810787	-6.50887
ENSG00000100299	410	ARSA	0.0133888	6.22165	-0.16848	0.866539	0.939658	-6.60303
ENSG00000113273	411	ARSB	-0.136434	4.93799	1.46911	0.144877	0.354894	-5.55785
ENSG00000101846	412	STS	0.0417529	5.87521	-0.339966	0.73458	0.869683	-6.55981
ENSG00000006756	414	ARSD	-0.0696956	5.04258	1.03262	0.304223	0.543972	-6.09096
ENSG00000157399	415	ARSE	-0.0325466	3.62894	0.379977	0.704752	0.851249	-6.54554
ENSG00000156219	419	ART3	-0.118938	5.16847	1.19349	0.235442	0.469137	-5.91549
ENSG00000099889	421	ARVCF	-0.00437029	6.26676	0.0464805	0.963018	0.984661	-6.61604
ENSG00000104763	427	ASAH1	-0.240431	6.67605	2.7236	0.00759681	0.0511357	-3.06719
ENSG00000139352	429	ASCL1	0.0239358	5.82614	-0.295881	0.767922	0.888707	-6.5737
ENSG00000141505	432	ASGR1	0.107729	5.33608	-1.60397	0.11181	0.304641	-5.35701
ENSG00000126522	435	ASL	0.120669	5.20554	-1.71331	0.0896905	0.266044	-5.18189
ENSG00000198356	439	GET3	0.0502951	6.42371	-0.498294	0.619349	0.796072	-6.49409
ENSG00000070669	440	ASNS	-0.0147911	6.82074	0.177201	0.859702	0.936046	-6.60153
ENSG00000108381	443	ASPA	-0.161545	5.81424	2.11859	0.0365514	0.147215	-4.43902
ENSG00000198363	444	ASPH	-0.148334	6.92206	2.10846	0.0374383	0.14951	-4.45935
ENSG00000130707	445	ASS1	0.0506266	6.0928	-0.48027	0.632063	0.803942	-6.50282
ENSG00000152092	460	ASTN1	-0.140872	6.80444	1.32241	0.188986	0.414388	-5.75711
ENSG00000140836	463	ZFHX3	-0.27554	5.64668	5.19212	1.06e-06	4.3e-05	5.22361
ENSG00000123268	466	ATF1	-0.298674	4.71512	3.85206	0.000204689	0.00324316	0.246816
ENSG00000162772	467	ATF3	-0.559641	4.56381	3.6702	0.000387443	0.00529656	-0.347735
ENSG00000128272	468	ATF4	-0.0254684	7.19902	0.50013	0.61806	0.794952	-6.49319
ENSG00000138363	471	ATIC	-0.0914324	6.20129	1.0954	0.275918	0.514358	-6.02543
ENSG00000149311	472	ATM	-0.289971	6.21027	4.62298	1.11e-05	0.000305556	2.99182
ENSG00000142599	473	RERE	-0.0269	7.1766	0.522171	0.602682	0.785135	-6.48204
ENSG00000177556	475	ATOX1	0.0352973	5.96307	-0.410527	0.682279	0.835952	-6.53358
ENSG00000163399	476	ATP1A1	-0.0264477	7.33006	0.47176	0.638105	0.808574	-6.50683
ENSG00000018625	477	ATP1A2	1.00373	6.69024	-4.05627	9.77e-05	0.00178309	0.939624
ENSG00000105409	478	ATP1A3	-0.93567	6.67645	3.91293	0.000164598	0.00273666	0.450568
ENSG00000143153	481	ATP1B1	-0.00421245	7.29331	0.0474977	0.962209	0.984522	-6.61599
ENSG00000129244	482	ATP1B2	-0.0295987	7.36208	0.651418	0.51624	0.727034	-6.40706
ENSG00000069849	483	ATP1B3	-0.138988	6.62875	1.68996	0.0940874	0.273749	-5.22021
ENSG00000196296	487	ATP2A1	0.158693	4.01263	-1.75907	0.0815614	0.24957	-5.10537
ENSG00000174437	488	ATP2A2	-0.0533425	7.31286	0.947032	0.345858	0.585003	-6.17419
ENSG00000074370	489	ATP2A3	-0.34545	3.82625	3.11961	0.00235416	0.0218133	-2.0098
ENSG00000070961	490	ATP2B1	-0.00729989	7.35492	0.16378	0.870228	0.941422	-6.6038
ENSG00000157087	491	ATP2B2	-0.000883559	7.30219	0.0164338	0.98692	0.994179	-6.61697
ENSG00000067842	492	ATP2B3	0.0889806	6.62231	-0.935194	0.351895	0.589831	-6.18515
ENSG00000058668	493	ATP2B4	-0.0923967	7.06824	1.32667	0.187578	0.412738	-5.75161
ENSG00000105675	495	ATP4A	-0.0310805	3.66009	0.20924	0.834677	0.923727	-6.59539
ENSG00000152234	498	ATP5F1A	-0.0614302	7.30828	1.01637	0.311855	0.552038	-6.10731
ENSG00000164904	501	ALDH7A1	-0.141519	6.82514	2.05099	0.0428286	0.163823	-4.57302
ENSG00000110955	506	ATP5F1B	-0.0556061	7.31736	0.934005	0.352505	0.590192	-6.18624
ENSG00000165629	509	ATP5F1C	-0.106763	6.71381	1.05036	0.296033	0.535043	-6.07283
ENSG00000099624	513	ATP5F1D	0.100255	7.16113	-1.72903	0.0868269	0.260563	-5.15583
ENSG00000124172	514	ATP5F1E	-0.0380039	6.96426	0.589406	0.556891	0.754808	-6.44508
ENSG00000116459	515	ATP5PB	-0.0852897	6.80517	1.07075	0.286804	0.525647	-6.05161
ENSG00000159199	516	ATP5MC1	0.0861207	6.64259	-0.956836	0.34091	0.580869	-6.16502
ENSG00000135390	517	ATP5MC2	-0.010235	7.12184	0.185757	0.853004	0.932484	-6.59999
ENSG00000154518	518	ATP5MC3	-0.0917654	6.89766	0.949863	0.344425	0.584114	-6.17155
ENSG00000169020	521	ATP5ME	0.227569	5.0057	-2.70988	0.00789582	0.0526448	-3.10163
ENSG00000154723	522	ATP5PF	-0.0730077	6.33473	0.87435	0.38398	0.617659	-6.23932
ENSG00000114573	523	ATP6V1A	-0.0438871	7.0592	0.531048	0.596539	0.781232	-6.47741
ENSG00000147416	526	ATP6V1B2	-0.0372533	7.27961	0.587908	0.557892	0.754869	-6.44595
ENSG00000155097	528	ATP6V1C1	-0.0562777	6.96375	0.594766	0.553316	0.752127	-6.44194
ENSG00000131100	529	ATP6V1E1	-0.0472122	7.21506	0.65101	0.516502	0.727128	-6.40732
ENSG00000117410	533	ATP6V0B	0.0316894	7.10536	-0.492941	0.623113	0.798496	-6.49672
ENSG00000213760	534	ATP6V1G2	-0.043285	6.86658	0.419354	0.675838	0.831671	-6.52995
ENSG00000033627	535	ATP6V0A1	0.010166	7.3266	-0.21017	0.833954	0.923219	-6.5952
ENSG00000071553	537	ATP6AP1	-0.0219429	7.13881	0.28037	0.779761	0.895886	-6.57813
ENSG00000165240	538	ATP7A	-0.471661	3.95792	4.34397	3.31e-05	0.000748946	1.95861
ENSG00000241837	539	ATP5PO	0.0686523	5.86327	-0.889663	0.375738	0.610703	-6.22603
ENSG00000123191	540	ATP7B	-0.210749	5.14432	2.45121	0.0159362	0.0850553	-3.72252
ENSG00000175054	545	ATR	-0.135754	5.40516	1.30567	0.1946	0.421883	-5.77857
ENSG00000085224	546	ATRX	-0.00720332	7.24242	0.169455	0.865774	0.93918	-6.60287
ENSG00000130294	547	KIF1A	0.16966	4.98069	-0.691887	0.490579	0.707722	-6.38021
ENSG00000148090	549	AUH	-0.14872	5.53792	1.369	0.174003	0.395877	-5.69601
ENSG00000115307	550	AUP1	-0.0227615	6.77528	0.40458	0.686632	0.839239	-6.53598
ENSG00000167601	558	AXL	-0.321064	6.10613	4.33662	3.4e-05	0.000767942	1.93196
ENSG00000160862	563	AZGP1	-0.368208	5.06544	2.99121	0.00348345	0.0290524	-2.36583
ENSG00000172232	566	AZU1	0.326756	3.93776	-2.93468	0.00412442	0.0328029	-2.51862
ENSG00000166710	567	B2M	-0.310278	7.13883	4.70186	8.09e-06	0.000236738	3.29152
ENSG00000002330	572	BAD	0.244193	5.14297	-2.7307	0.0074462	0.0504338	-3.04931
ENSG00000107262	573	BAG1	0.0262534	6.53741	-0.382599	0.702812	0.849922	-6.54455
ENSG00000181790	575	ADGRB1	0.0357365	7.22984	-0.714366	0.476631	0.696666	-6.36461
ENSG00000121753	576	ADGRB2	0.0176434	7.26892	-0.325769	0.745266	0.875255	-6.56449
ENSG00000135298	577	ADGRB3	-0.0150841	6.41509	0.185891	0.852899	0.932442	-6.59997
ENSG00000030110	578	BAK1	0.07869	5.03969	-1.17776	0.241629	0.475826	-5.93374
ENSG00000138376	580	BARD1	-0.221827	3.87275	2.17595	0.0318651	0.133985	-4.32219
ENSG00000087088	581	BAX	-0.0504485	5.64827	0.663064	0.508784	0.722051	-6.39949
ENSG00000174483	582	BBS1	0.034671	4.37595	-0.435444	0.66416	0.825255	-6.52314
ENSG00000125124	583	BBS2	-0.22222	6.76486	2.63378	0.00975717	0.0608973	-3.28994
ENSG00000140463	585	BBS4	-0.0929666	5.30554	1.09666	0.275369	0.513807	-6.02408
ENSG00000060982	586	BCAT1	-0.0208359	5.98207	0.247113	0.805317	0.909158	-6.58683
ENSG00000105552	587	BCAT2	0.0590219	6.36081	-1.00942	0.31516	0.555249	-6.11422
ENSG00000114200	590	BCHE	-0.655665	3.9035	5.10059	1.57e-06	5.96e-05	4.85426
ENSG00000083123	594	BCKDHB	-0.22992	5.37779	2.52292	0.0131814	0.0754301	-3.55587
ENSG00000110092	595	CCND1	-0.339011	5.29263	4.70889	7.87e-06	0.000230951	3.31839
ENSG00000171791	596	BCL2	-0.20464	5.70363	2.80519	0.00602164	0.0435685	-2.85927
ENSG00000171552	598	BCL2L1	0.0543373	6.68519	-0.80932	0.420213	0.649934	-6.29325
ENSG00000129473	599	BCL2L2	-0.0297992	7.10829	0.492442	0.623464	0.798496	-6.49696
ENSG00000069399	602	BCL3	-0.00409598	4.99818	0.0409312	0.967431	0.986327	-6.61628
ENSG00000113916	604	BCL6	-0.173173	6.71555	2.24263	0.0270823	0.120865	-4.18283
ENSG00000110987	605	BCL7A	0.100665	6.47221	-1.3068	0.194216	0.421358	-5.77712
ENSG00000116128	607	BCL9	-0.0613895	5.74595	0.743007	0.459184	0.68217	-6.34401
ENSG00000099822	610	HCN2	0.0289931	7.21275	-0.561015	0.576016	0.767116	-6.46123
ENSG00000186716	613	BCR	-0.0266356	7.0713	0.418626	0.676369	0.832097	-6.53025
ENSG00000074582	617	BCS1L	-0.00638223	5.55651	0.0777519	0.938178	0.975006	-6.61411
ENSG00000236824	618	BCYRN1	-0.548829	4.88672	2.4879	0.0144685	0.0795621	-3.63779
ENSG00000161267	622	BDH1	0.0967281	6.55324	-1.11307	0.268292	0.50675	-6.00631
ENSG00000176697	627	BDNF	0.0293903	3.88529	-0.189015	0.850456	0.931365	-6.59939
ENSG00000125864	631	BFSP1	0.218868	3.7284	-1.13731	0.258071	0.494775	-5.97958
ENSG00000182492	633	BGN	-0.270975	6.41543	3.74038	0.000303601	0.00440579	-0.120861
ENSG00000151746	636	BICD1	-0.102753	5.84039	1.3668	0.174692	0.396934	-5.69895
ENSG00000015475	637	BID	-0.0274052	6.44873	0.368016	0.713623	0.856627	-6.54997
ENSG00000057657	639	PRDM1	-0.0785285	3.94917	0.735302	0.463841	0.686787	-6.34963
ENSG00000197299	641	BLM	-0.451934	4.26114	5.54213	2.35e-07	1.22e-05	6.66985
ENSG00000108578	642	BLMH	-0.0617058	5.62539	0.791861	0.430278	0.658233	-6.30703
ENSG00000106605	644	BLVRA	-0.0294427	5.83023	0.289985	0.772416	0.891684	-6.57541
ENSG00000090013	645	BLVRB	0.0400127	5.83459	-0.420682	0.674871	0.831226	-6.5294
ENSG00000168283	648	BMI1	-0.219807	5.96711	2.69432	0.00824776	0.0543791	-3.1405
ENSG00000168487	649	BMP1	-0.0640908	5.51297	0.982615	0.328119	0.568971	-6.14045
ENSG00000125845	650	BMP2	-0.379751	3.2574	2.62872	0.0098938	0.0614789	-3.30228
ENSG00000125378	652	BMP4	0.0918726	4.29433	-0.79125	0.430632	0.658348	-6.30751
ENSG00000153162	654	BMP6	-1.08057	3.65446	6.61324	1.75e-09	2.02e-07	11.3762
ENSG00000101144	655	BMP7	-0.175779	6.19534	2.14506	0.0343194	0.14079	-4.38546
ENSG00000116985	656	BMP8B	-0.252859	4.41002	2.51883	0.0133263	0.07583	-3.56549
ENSG00000107779	657	BMPR1A	-0.229307	5.57923	3.20775	0.00178728	0.0177088	-1.75827
ENSG00000138696	658	BMPR1B	-0.338469	5.65181	3.21315	0.00175709	0.0174704	-1.74269
ENSG00000204217	659	BMPR2	-0.160714	6.75569	1.9233	0.0572279	0.197589	-4.81521
ENSG00000168495	661	POLR3D	0.0117347	5.54954	-0.160371	0.872906	0.942373	-6.60435
ENSG00000113734	662	BNIP1	-0.00865958	4.76887	0.105497	0.916189	0.964377	-6.61159
ENSG00000140299	663	BNIP2	-0.324433	5.69046	4.45005	2.19e-05	0.000543245	2.34639
ENSG00000176171	664	BNIP3	-0.0802316	6.93945	1.06611	0.288888	0.528166	-6.05647
ENSG00000104765	665	BNIP3L	-0.104814	6.82016	1.34232	0.182469	0.406255	-5.73125
ENSG00000176720	666	BOK	-0.0410706	6.10892	0.50324	0.615879	0.793776	-6.49164
ENSG00000151914	667	DST	-0.0555872	7.33585	1.21133	0.228564	0.461303	-5.89451
ENSG00000172331	669	BPGM	-0.122062	5.3453	1.35781	0.177516	0.400262	-5.71087
ENSG00000137274	670	BPHL	-0.0862054	4.94225	0.86719	0.387871	0.621024	-6.24546
ENSG00000012048	672	BRCA1	-0.189691	4.62153	3.12841	0.00229085	0.0213657	-1.98495
ENSG00000157764	673	BRAF	-0.098825	6.15568	1.03594	0.302676	0.542405	-6.08759
ENSG00000185650	677	ZFP36L1	-0.32274	6.84279	4.98464	2.54e-06	8.83e-05	4.39184
ENSG00000152518	678	ZFP36L2	-0.376767	6.013	4.16638	6.49e-05	0.0012805	1.32381
ENSG00000172270	682	BSG	-0.015469	7.38534	0.353865	0.72417	0.863402	-6.55503
ENSG00000130303	684	BST2	-0.316691	5.88892	3.42677	0.000881436	0.0102309	-1.10889
ENSG00000169814	686	BTD	-0.222642	4.66549	2.3604	0.0201553	0.099717	-3.92744
ENSG00000119138	687	KLF9	-0.13342	6.54595	1.37343	0.172626	0.394318	-5.69009
ENSG00000102554	688	KLF5	0.0192245	3.95101	-0.18616	0.852688	0.932428	-6.59992
ENSG00000145741	689	BTF3	-0.134852	6.89264	1.7807	0.0779361	0.242943	-5.06855
ENSG00000133639	694	BTG1	-0.233436	6.08479	3.20157	0.00182246	0.0179694	-1.7761
ENSG00000112578	705	BYSL	0.0650094	4.76554	-0.57814	0.564443	0.759082	-6.45158
ENSG00000100300	706	TSPO	-0.240172	5.5693	2.96386	0.00378103	0.0308692	-2.44004
ENSG00000108561	708	C1QBP	-0.0993566	6.3421	0.96391	0.337369	0.577407	-6.15834
ENSG00000149131	710	SERPING1	-0.18487	6.31872	2.23988	0.0272662	0.121215	-4.18865
ENSG00000281708	711	ERC2-IT1	0.157733	3.76294	-1.48729	0.14002	0.348547	-5.53176
ENSG00000173372	712	C1QA	-0.931182	5.83139	6.90729	4.32e-10	6.76e-08	12.7278
ENSG00000173369	713	C1QB	-0.948818	6.0027	6.77333	8.2e-10	1.13e-07	12.1094
ENSG00000159189	714	C1QC	-0.934728	5.76267	6.59109	1.95e-09	2.21e-07	11.2753
ENSG00000159403	715	C1R	-0.332601	5.63989	2.85145	0.00526739	0.0391636	-2.73908
ENSG00000182326	716	C1S	-0.32593	5.8455	2.90001	0.00456953	0.0352576	-2.6111
ENSG00000125730	718	C3	-0.874403	6.39235	9.12435	6.99e-15	5.2e-12	23.3918
ENSG00000171860	719	C3AR1	-1.4715	3.53041	10.2086	2.78e-17	3.58e-14	28.7324
ENSG00000244731	720	C4A	-0.839554	4.59927	4.05652	9.76e-05	0.00178309	0.940487
ENSG00000224389	721	C4B	-0.834269	4.5522	4.1872	6e-05	0.00121022	1.39729
ENSG00000149260	726	CAPN5	0.0849262	5.79679	-0.885534	0.377949	0.612344	-6.22963
ENSG00000106804	727	C5	-0.282641	4.40262	2.59956	0.0107168	0.064924	-3.3731
ENSG00000197405	728	C5AR1	-0.445918	4.12873	3.86934	0.000192447	0.00309072	0.30443
ENSG00000164823	734	OSGIN2	-0.229202	5.58681	2.65577	0.00918207	0.0587329	-3.23599
ENSG00000149823	738	VPS51	0.00141394	6.53062	-0.0137934	0.989022	0.995282	-6.61701
ENSG00000149792	740	MRPL49	-0.0380724	5.67113	0.438196	0.66217	0.824156	-6.52195
ENSG00000174276	741	ZNHIT2	0.285188	4.50524	-2.57886	0.0113377	0.0677813	-3.42292
ENSG00000066382	744	MPPED2	0.00763084	5.5698	-0.117627	0.906594	0.96089	-6.61024
ENSG00000124920	745	MYRF	-0.160772	6.83446	1.91742	0.0579793	0.199017	-4.82602
ENSG00000134825	746	TMEM258	0.00155827	5.44804	-0.0229729	0.981717	0.992228	-6.61685
ENSG00000134780	747	DAGLA	0.112635	6.08247	-0.862078	0.390665	0.623592	-6.24981
ENSG00000184922	752	FMNL1	0.0920404	6.18608	-1.12082	0.264993	0.503243	-5.99782
ENSG00000168675	753	LDLRAD4	-0.137832	6.19275	1.63973	0.104138	0.291772	-5.30093
ENSG00000183255	754	PTTG1IP	-0.26844	6.93394	4.17694	6.24e-05	0.00123945	1.36105
ENSG00000160226	755	CFAP410	0.0725071	4.79805	-0.840666	0.4025	0.633826	-6.26777
ENSG00000142188	757	TMEM50B	-0.146621	6.34935	2.0155	0.0464796	0.173073	-4.64178
ENSG00000186732	758	MPPED1	0.0822403	6.96716	-1.03611	0.302597	0.542367	-6.08741
ENSG00000104267	760	CA2	-0.412511	6.15507	4.47513	1.99e-05	0.000499205	2.43898
ENSG00000164879	761	CA3	0.0167956	3.48913	-0.22998	0.818567	0.915062	-6.59088
ENSG00000167434	762	CA4	0.187168	5.45077	-2.15825	0.0332525	0.137567	-4.35856
ENSG00000168748	766	CA7	0.174834	5.25371	-2.48845	0.0144471	0.0795378	-3.63649
ENSG00000178538	767	CA8	-0.301956	4.99423	3.21677	0.00173711	0.0173331	-1.73222
ENSG00000063180	770	CA11	-0.00556166	7.35359	0.121614	0.903443	0.959316	-6.60977
ENSG00000074410	771	CA12	0.207573	4.22311	-1.33742	0.184058	0.408058	-5.73765
ENSG00000141837	773	CACNA1A	0.0437905	7.23726	-0.975377	0.331679	0.572372	-6.14741
ENSG00000148408	774	CACNA1B	0.0800203	6.64914	-0.762669	0.447419	0.672531	-6.32941
ENSG00000151067	775	CACNA1C	0.0504098	6.43574	-0.648081	0.518388	0.727934	-6.4092
ENSG00000157388	776	CACNA1D	0.0922155	5.60809	-1.2366	0.219074	0.449946	-5.86429
ENSG00000198216	777	CACNA1E	0.0800823	6.63473	-0.935985	0.35149	0.589454	-6.18442
ENSG00000102001	778	CACNA1F	0.194208	3.72179	-1.46083	0.147132	0.358247	-5.56963
ENSG00000204580	780	DDR1	-0.139708	7.04679	2.28502	0.0243796	0.112347	-4.09226
ENSG00000153956	781	CACNA2D1	-0.0721428	6.51806	0.74906	0.455543	0.679115	-6.33955
ENSG00000067191	782	CACNB1	0.130124	6.92693	-1.64471	0.103105	0.2902	-5.29304
ENSG00000165995	783	CACNB2	0.00218847	6.21987	-0.0218119	0.982641	0.992513	-6.61687
ENSG00000167535	784	CACNB3	0.121986	6.81418	-1.48732	0.140013	0.348547	-5.53172
ENSG00000182389	785	CACNB4	-0.0184271	6.54618	0.23894	0.811631	0.911642	-6.58879
ENSG00000178537	788	SLC25A20	-0.211868	5.09955	2.66103	0.00904934	0.0582526	-3.22305
ENSG00000084774	790	CAD	-0.0390359	5.97728	0.492357	0.623524	0.798496	-6.497
ENSG00000104327	793	CALB1	-0.0447352	4.99223	0.275365	0.783592	0.89836	-6.57951
ENSG00000172137	794	CALB2	0.239224	5.47781	-1.88682	0.0620258	0.207976	-4.88176
ENSG00000122786	800	CALD1	-0.289852	6.74033	5.44407	3.6e-07	1.73e-05	6.25948
ENSG00000198668	801	CALM1	0.193091	4.82964	-0.893001	0.373956	0.609294	-6.2231
ENSG00000143933	805	CALM2	-0.0547641	7.09915	0.292167	0.770752	0.890768	-6.57478
ENSG00000160014	808	CALM3	-0.905952	6.03887	3.23221	0.00165421	0.0167424	-1.68747
ENSG00000179218	811	CALR	-0.117022	7.08694	1.6723	0.0975268	0.280298	-5.24885
ENSG00000128595	813	CALU	-0.173762	5.96363	2.47038	0.0151536	0.0820496	-3.67839
ENSG00000152495	814	CAMK4	0.10126	6.13637	-0.89804	0.371277	0.606745	-6.21866
ENSG00000070808	815	CAMK2A	-0.498078	5.40948	1.72877	0.0868725	0.260581	-5.15625
ENSG00000058404	816	CAMK2B	-0.320196	7.26258	2.48827	0.0144542	0.0795393	-3.63692
ENSG00000145349	817	CAMK2D	-0.0673954	6.56116	0.649905	0.517213	0.727452	-6.40803
ENSG00000148660	818	CAMK2G	-0.0155364	7.33373	0.332894	0.739897	0.872691	-6.56217
ENSG00000164615	819	CAMLG	-0.0326869	6.54537	0.380613	0.704281	0.850877	-6.5453
ENSG00000127022	821	CANX	-0.0749822	7.288	1.44857	0.150522	0.36294	-5.58696
ENSG00000042493	822	CAPG	-0.346694	5.49285	3.6408	0.000428728	0.00574859	-0.441803
ENSG00000014216	823	CAPN1	-0.00887207	6.83033	0.115205	0.908509	0.961875	-6.61052
ENSG00000162909	824	CAPN2	-0.327986	6.79444	3.9553	0.000141242	0.00244607	0.593789
ENSG00000092529	825	CAPN3	-0.329056	4.45407	2.66995	0.00882783	0.0572329	-3.20101
ENSG00000126247	826	CAPNS1	-0.00355433	7.32168	0.072555	0.942302	0.975814	-6.6145
ENSG00000105519	828	CAPS	0.0285752	5.01099	-0.450569	0.653256	0.818247	-6.51651
ENSG00000116489	829	CAPZA1	-0.257211	6.33018	2.88936	0.00471477	0.0359876	-2.63931
ENSG00000198898	830	CAPZA2	-0.19646	6.552	2.34917	0.0207402	0.101365	-3.95229
ENSG00000153113	831	CAST	-0.176119	6.32058	2.64865	0.00936483	0.0592854	-3.2535
ENSG00000077549	832	CAPZB	-0.0218211	7.13299	0.388473	0.698475	0.84743	-6.5423
ENSG00000110619	833	CARS	0.0547468	6.26668	-0.644963	0.520397	0.728932	-6.41119
ENSG00000137752	834	CASP1	-1.04984	3.58062	6.60437	1.83e-09	2.09e-07	11.3358
ENSG00000106144	835	CASP2	-0.111823	5.35912	1.60368	0.111873	0.304752	-5.35745
ENSG00000164305	836	CASP3	-0.0925941	5.15178	1.38865	0.167962	0.388189	-5.66964
ENSG00000196954	837	CASP4	-0.701488	4.32543	6.06417	2.26e-08	1.67e-06	8.91619
ENSG00000138794	839	CASP6	-0.330531	3.95427	3.62531	0.000452119	0.00600238	-0.491123
ENSG00000165806	840	CASP7	-0.31128	4.84837	2.83653	0.00550065	0.0405569	-2.77803
ENSG00000064012	841	CASP8	-0.236384	4.37647	2.14171	0.0345949	0.141674	-4.39226
ENSG00000132906	842	CASP9	0.011346	5.61652	-0.169327	0.865875	0.93918	-6.60289
ENSG00000003400	843	CASP10	-0.670007	4.43949	8.45852	2.04e-13	8.73e-11	20.1306
ENSG00000143318	844	CASQ1	0.181233	5.19995	-1.50466	0.135498	0.342228	-5.50654
ENSG00000121691	847	CAT	-0.487368	5.60256	5.02369	2.16e-06	7.61e-05	4.54687
ENSG00000105974	857	CAV1	-0.535974	4.71491	6.05477	2.36e-08	1.74e-06	8.87489
ENSG00000105971	858	CAV2	-0.295995	4.96635	4.38955	2.78e-05	0.000653013	2.12444
ENSG00000124813	860	RUNX2	-0.297547	4.04185	2.79268	0.00624207	0.0445831	-2.89151
ENSG00000079102	862	RUNX1T1	0.0673842	6.02356	-1.11498	0.267476	0.505804	-6.00422
ENSG00000129993	863	CBFA2T3	0.0418407	5.46766	-0.549937	0.583563	0.771631	-6.46731
ENSG00000020633	864	RUNX3	-0.66721	3.05713	4.78484	5.79e-06	0.000178753	3.61026
ENSG00000067955	865	CBFB	-0.31309	5.52413	4.5528	1.47e-05	0.000388549	2.72793
ENSG00000110395	867	CBL	-0.22676	6.03965	2.78964	0.00629664	0.044837	-2.89931
ENSG00000114423	868	CBLB	-0.208699	4.87885	2.72294	0.00761101	0.051207	-3.06886
ENSG00000102924	869	CBLN1	0.239429	4.17604	-1.57958	0.117297	0.31302	-5.39458
ENSG00000149257	871	SERPINH1	-0.383085	5.65638	3.45361	0.000806564	0.00961421	-1.02698
ENSG00000159228	873	CBR1	-0.181027	6.28715	2.07082	0.0408983	0.159063	-4.53414
ENSG00000160200	875	CBS	-0.013593	4.277	0.0682025	0.945758	0.977753	-6.6148
ENSG00000286112	883	AL441992.2	0.0542251	5.9009	-0.733697	0.464815	0.687504	-6.35079
ENSG00000171097	883	KYAT1	0.0542251	5.9009	-0.733697	0.464815	0.687504	-6.35079
ENSG00000187094	885	CCK	0.0110961	7.11394	-0.125612	0.900286	0.957539	-6.60928
ENSG00000110148	887	CCKBR	0.191827	5.7706	-1.69772	0.0926058	0.271186	-5.20752
ENSG00000001631	889	KRIT1	-0.183583	5.70182	2.15552	0.0334709	0.138089	-4.36414
ENSG00000145386	890	CCNA2	-0.610487	3.24495	3.78828	0.000256608	0.00387073	0.0358468
ENSG00000134057	891	CCNB1	-0.205723	4.48493	1.21355	0.227719	0.460245	-5.89188
ENSG00000112237	892	CCNC	-0.123309	5.89857	1.65831	0.100324	0.284923	-5.27135
ENSG00000118971	894	CCND2	-0.100342	6.94776	1.19882	0.233372	0.466645	-5.90926
ENSG00000112576	896	CCND3	0.0280829	6.75982	-0.47413	0.63642	0.807524	-6.50572
ENSG00000105173	898	CCNE1	0.060058	4.28447	-0.491013	0.624471	0.799099	-6.49766
ENSG00000162063	899	CCNF	0.102952	5.21054	-1.55409	0.123257	0.323115	-5.43325
ENSG00000113328	900	CCNG1	-0.322499	5.77172	3.86555	0.000195075	0.00311174	0.291755
ENSG00000138764	901	CCNG2	-0.142021	6.13984	1.66834	0.0983127	0.281755	-5.25524
ENSG00000134480	902	CCNH	-0.156188	5.59795	1.45676	0.148252	0.359888	-5.57541
ENSG00000129315	904	CCNT1	-0.150282	5.40564	2.00304	0.0478233	0.176349	-4.66566
ENSG00000082258	905	CCNT2	-0.174578	6.03356	1.86601	0.0649106	0.214489	-4.91918
ENSG00000146731	908	CCT6A	-0.118452	6.78981	1.42609	0.156892	0.372647	-5.61836
ENSG00000198821	919	CD247	0.13729	3.70731	-1.40692	0.162488	0.380674	-5.64478
ENSG00000010610	920	CD4	-0.396232	5.25589	5.31042	6.42e-07	2.82e-05	5.70658
ENSG00000013725	923	CD6	0.440389	3.45133	-2.41663	0.0174397	0.0904524	-3.80136
ENSG00000153563	925	CD8A	0.13116	4.1264	-1.17379	0.243208	0.477672	-5.93831
ENSG00000010278	928	CD9	-0.374396	6.20878	4.077	9.05e-05	0.00168447	1.01138
ENSG00000170458	929	CD14	-0.636271	5.35412	4.49041	1.87e-05	0.000476141	2.49555
ENSG00000012124	933	CD22	-0.126838	5.79596	1.4952	0.137945	0.345817	-5.5203
ENSG00000174059	947	CD34	-0.658004	5.75232	7.33569	5.42e-11	1.1e-08	14.7323
ENSG00000073060	949	SCARB1	-0.100723	6.66769	1.52633	0.130019	0.333629	-5.47468
ENSG00000138760	950	SCARB2	-0.149019	7.03182	2.05836	0.042102	0.162096	-4.55861
ENSG00000104894	951	CD37	-0.820689	4.44893	10.2107	2.75e-17	3.58e-14	28.7429
ENSG00000004468	952	CD38	-0.291593	4.1389	1.53052	0.128982	0.332294	-5.46849
ENSG00000138185	953	ENTPD1	-0.0777131	5.52334	1.30394	0.195185	0.422638	-5.78076
ENSG00000054179	954	ENTPD2	-0.099762	5.37191	0.972104	0.333296	0.573769	-6.15054
ENSG00000197586	955	ENTPD6	-0.00297555	6.81931	0.027296	0.978277	0.990848	-6.61674
ENSG00000168032	956	ENTPD3	0.0754643	5.2238	-0.61332	0.541029	0.743278	-6.43086
ENSG00000187097	957	ENTPD5	-0.199349	4.76897	2.0994	0.0382474	0.151841	-4.47747
ENSG00000101017	958	CD40	-0.456028	4.35804	5.0441	1.99e-06	7.19e-05	4.62819
ENSG00000026508	960	CD44	-0.830178	4.56357	3.71912	0.000326978	0.00465903	-0.189923
ENSG00000196776	961	CD47	-0.12332	6.99975	1.46071	0.147167	0.358269	-5.56981
ENSG00000143119	963	CD53	-0.421544	5.18425	3.52237	0.000641128	0.00795033	-0.814825
ENSG00000116815	965	CD58	-0.740631	3.56794	6.87319	5.09e-10	7.74e-08	12.57
ENSG00000085063	966	CD59	-0.155344	7.16226	2.53026	0.0129251	0.0745523	-3.53857
ENSG00000135404	967	CD63	-0.0687836	7.18637	1.32995	0.186498	0.411543	-5.74736
ENSG00000019582	972	CD74	-0.519787	6.95688	6.74261	9.5e-10	1.28e-07	11.9682
ENSG00000110651	975	CD81	-0.032942	7.32875	0.718216	0.474264	0.695087	-6.36188
ENSG00000123146	976	ADGRE5	-0.184709	4.54743	1.77411	0.0790259	0.244705	-5.07981
ENSG00000177697	977	CD151	-0.0738505	6.06587	0.989666	0.324677	0.565328	-6.13362
ENSG00000158825	978	CDA	-0.551848	3.22239	2.96868	0.00372696	0.0305393	-2.427
ENSG00000248333	984	CDK11B	0.0561114	6.4889	-1.20248	0.231959	0.465135	-5.90496
ENSG00000198589	987	LRBA	-0.150503	5.34458	2.08377	0.0396781	0.1556	-4.50855
ENSG00000096401	988	CDC5L	-0.0995609	6.18719	1.42486	0.157247	0.37324	-5.62007
ENSG00000122545	989	SEPTIN7	-0.0445701	7.32404	0.952365	0.343161	0.583236	-6.16921
ENSG00000094804	990	CDC6	-0.00330156	4.02961	0.0321928	0.974381	0.989387	-6.61659
ENSG00000101224	994	CDC25B	-0.0219532	6.53832	0.295433	0.768263	0.888883	-6.57383
ENSG00000004897	996	CDC27	-0.10876	6.19837	1.23845	0.218388	0.449293	-5.86204
ENSG00000099804	997	CDC34	0.114286	6.73234	-1.875	0.0636501	0.211803	-4.90305
ENSG00000070831	998	CDC42	-0.0962722	6.96567	1.29223	0.199193	0.427806	-5.79559
ENSG00000039068	999	CDH1	-0.34812	3.19982	2.48193	0.0146985	0.080247	-3.65164
ENSG00000170558	1000	CDH2	-0.126337	6.44243	1.74913	0.0832738	0.253529	-5.12216
ENSG00000062038	1001	CDH3	0.0841624	4.47873	-0.768696	0.443848	0.670038	-6.32486
ENSG00000179242	1002	CDH4	0.069101	6.45256	-1.18866	0.23733	0.471097	-5.92112
ENSG00000179776	1003	CDH5	-0.447092	5.58205	4.43151	2.36e-05	0.000577052	2.27813
ENSG00000113361	1004	CDH6	-0.180524	5.1847	2.48163	0.0147101	0.0802675	-3.65233
ENSG00000081138	1005	CDH7	0.0497052	4.52524	-0.471843	0.638046	0.808574	-6.50679
ENSG00000150394	1006	CDH8	0.0777462	5.90132	-0.798969	0.426163	0.654841	-6.30146
ENSG00000113100	1007	CDH9	-0.047216	4.77417	0.321436	0.748537	0.87667	-6.56588
ENSG00000040731	1008	CDH10	-0.0398208	5.9366	0.463609	0.643915	0.812559	-6.5106
ENSG00000140937	1009	CDH11	-0.257133	5.59472	3.35985	0.00109761	0.0122071	-1.31095
ENSG00000154162	1010	CDH12	0.160212	4.72175	-1.61555	0.109276	0.300282	-5.33897
ENSG00000140945	1012	CDH13	0.044923	6.31321	-0.449837	0.653782	0.818399	-6.51683
ENSG00000145526	1016	CDH18	0.151988	5.74561	-1.72091	0.0882959	0.263398	-5.16931
ENSG00000123374	1017	CDK2	-0.688554	3.48757	4.24208	4.88e-05	0.00103198	1.59217
ENSG00000135446	1019	CDK4	-0.307725	4.64463	2.75138	0.00702269	0.0483053	-2.99699
ENSG00000164885	1020	CDK5	0.131556	6.45373	-1.42968	0.155861	0.371008	-5.61338
ENSG00000105810	1021	CDK6	-0.175529	5.18077	2.85053	0.0052814	0.039206	-2.74147
ENSG00000134058	1022	CDK7	-0.0674469	5.19203	0.823173	0.412328	0.643081	-6.28211
ENSG00000132964	1024	CDK8	-0.139845	5.14013	1.7192	0.0886083	0.264088	-5.17215
ENSG00000136807	1025	CDK9	0.019681	6.93136	-0.341836	0.733177	0.86853	-6.55918
ENSG00000124762	1026	CDKN1A	-0.294614	5.88822	2.17686	0.0317953	0.133862	-4.32032
ENSG00000111276	1027	CDKN1B	-0.239518	6.54943	2.51765	0.0133681	0.0759317	-3.56825
ENSG00000129757	1028	CDKN1C	-0.128673	5.69387	1.76719	0.0801835	0.246688	-5.09159
ENSG00000147889	1029	CDKN2A	-0.161267	3.5848	1.29784	0.197266	0.425152	-5.78851
ENSG00000147883	1030	CDKN2B	-0.457112	3.57318	3.58944	0.000511019	0.00665783	-0.604732
ENSG00000123080	1031	CDKN2C	-0.22908	5.05262	3.03728	0.00303049	0.0263219	-2.23951
ENSG00000129355	1032	CDKN2D	0.0921915	6.74656	-1.16038	0.248601	0.484165	-5.95363
ENSG00000100526	1033	CDKN3	0.0979493	3.17893	-0.628726	0.530932	0.736342	-6.42141
ENSG00000129596	1036	CDO1	-0.134072	5.91224	1.3223	0.189021	0.414388	-5.75725
ENSG00000140743	1039	CDR2	0.00316912	5.57436	-0.0353543	0.971866	0.988334	-6.61649
ENSG00000163624	1040	CDS1	-0.0052825	6.06691	0.0674779	0.946333	0.977959	-6.61485
ENSG00000153132	1047	CLGN	0.0594897	4.56826	-0.548222	0.584736	0.772424	-6.46824
ENSG00000245848	1050	CEBPA	-0.133085	3.85931	1.17757	0.241706	0.475912	-5.93397
ENSG00000172216	1051	CEBPB	-0.0444873	5.88169	0.581064	0.562478	0.757375	-6.44991
ENSG00000221869	1052	CEBPD	-0.111668	6.14309	1.07196	0.286266	0.525272	-6.05034
ENSG00000153879	1054	CEBPG	-0.166416	6.05083	1.84049	0.0686006	0.22298	-4.96454
ENSG00000170835	1056	CEL	0.0545493	3.9764	-0.509395	0.611575	0.790749	-6.48856
ENSG00000125817	1059	CENPB	0.0248381	7.03442	-0.523182	0.601981	0.784766	-6.48151
ENSG00000145241	1060	CENPC	-0.143071	5.32812	1.94322	0.0547425	0.192098	-4.77837
ENSG00000138778	1062	CENPE	0.105662	3.42134	-0.86423	0.389487	0.622485	-6.24798
ENSG00000117724	1063	CENPF	-0.0694146	3.39502	0.410647	0.682192	0.835917	-6.53353
ENSG00000147400	1069	CETN2	-0.0380961	6.18903	0.498984	0.618864	0.795594	-6.49375
ENSG00000153140	1070	CETN3	-0.136856	5.19755	1.99592	0.0486053	0.177682	-4.67923
ENSG00000172757	1072	CFL1	-0.00767029	7.35146	0.160021	0.873181	0.942527	-6.60441
ENSG00000165410	1073	CFL2	-0.198433	6.45047	2.49021	0.0143802	0.0792929	-3.63242
ENSG00000109861	1075	CTSC	-0.608926	4.79989	5.66906	1.34e-07	7.58e-06	7.20673
ENSG00000001626	1080	CFTR	-0.261917	3.18644	1.47604	0.143011	0.352301	-5.54794
ENSG00000136457	1101	CHAD	-0.15757	3.87403	1.00659	0.316512	0.55673	-6.11702
ENSG00000136161	1102	RCBTB2	-0.267878	5.06456	3.21494	0.00174717	0.017409	-1.73751
ENSG00000180198	1104	RCC1	-0.0829064	4.70898	1.03293	0.304078	0.543873	-6.09065
ENSG00000153922	1105	CHD1	-0.137143	5.85535	2.47888	0.0148175	0.0806356	-3.65871
ENSG00000173575	1106	CHD2	-0.0336458	7.0909	0.757775	0.450331	0.674615	-6.33308
ENSG00000170004	1107	CHD3	0.00550903	7.21594	-0.0991813	0.921189	0.966667	-6.61223
ENSG00000111642	1108	CHD4	-0.0398772	7.10666	0.850708	0.396922	0.629108	-6.2594
ENSG00000149554	1111	CHEK1	-0.0906947	3.71151	1.25481	0.212411	0.442623	-5.84212
ENSG00000053254	1112	FOXN3	-0.15958	6.03795	2.85674	0.00518678	0.0387475	-2.72521
ENSG00000100604	1113	CHGA	0.0441759	7.30594	-0.549897	0.583591	0.771631	-6.46733
ENSG00000089199	1114	CHGB	0.0549177	6.83848	-0.435797	0.663904	0.825222	-6.52299
ENSG00000133048	1116	CHI3L1	-0.13931	6.40904	0.926757	0.356238	0.593828	-6.19288
ENSG00000110721	1119	CHKA	-0.156464	6.03201	1.7162	0.0891575	0.265186	-5.17711
ENSG00000188419	1121	CHM	-0.127616	5.61073	1.25493	0.212369	0.442599	-5.84198
ENSG00000203668	1122	CHML	0.127237	5.29478	-1.25571	0.212086	0.442332	-5.84101
ENSG00000128656	1123	CHN1	-0.126158	6.96232	0.567779	0.571432	0.763591	-6.45745
ENSG00000106069	1124	CHN2	-0.122575	5.62205	1.25992	0.210569	0.44047	-5.83584
ENSG00000285162	1124	AC004593.3	-0.122575	5.62205	1.25992	0.210569	0.44047	-5.83584
ENSG00000168539	1128	CHRM1	0.272782	6.6191	-2.93328	0.0041415	0.0328881	-2.52235
ENSG00000181072	1129	CHRM2	0.0447678	3.33042	-0.270645	0.78721	0.900032	-6.58079
ENSG00000143669	1130	LYST	-0.140548	5.95759	1.82902	0.0703147	0.226573	-4.98474
ENSG00000133019	1131	CHRM3	0.111346	6.24203	-1.34423	0.181854	0.405825	-5.72875
ENSG00000180720	1132	CHRM4	0.425995	3.65995	-1.94389	0.0546612	0.192	-4.77714
ENSG00000120903	1135	CHRNA2	0.502319	4.43883	-3.87583	0.000188033	0.00305154	0.326113
ENSG00000101204	1137	CHRNA4	0.186578	5.98182	-2.17325	0.0320738	0.134365	-4.32777
ENSG00000170175	1140	CHRNB1	-0.0706067	5.11371	1.13143	0.260523	0.497724	-5.98611
ENSG00000160716	1141	CHRNB2	0.160757	5.72334	-1.10123	0.273385	0.511859	-6.01915
ENSG00000213341	1147	CHUK	-0.299211	5.27827	3.60432	0.000485746	0.00636372	-0.557693
ENSG00000176194	1149	CIDEA	0.304213	4.33535	-1.92832	0.0565926	0.196161	-4.80596
ENSG00000166165	1152	CKB	0.272159	5.06141	-1.03023	0.305338	0.544958	-6.09338
ENSG00000099622	1153	CIRBP	0.0051273	7.30483	-0.0934009	0.925768	0.96848	-6.61278
ENSG00000105254	1155	TBCB	0.0172711	7.10125	-0.310609	0.756731	0.881647	-6.56927
ENSG00000237289	1159	CKMT1B	0.0798949	6.73875	-1.11577	0.267138	0.50538	-6.00335
ENSG00000131730	1160	CKMT2	-0.0861047	4.86286	1.18881	0.237273	0.471051	-5.92095
ENSG00000049167	1161	ERCC8	-0.125999	4.50343	1.7966	0.0753567	0.236998	-5.04121
ENSG00000173207	1163	CKS1B	-0.373811	4.05899	3.06839	0.00275613	0.024588	-2.15329
ENSG00000123975	1164	CKS2	-0.416632	3.42017	2.31004	0.0228982	0.108248	-4.03808
ENSG00000161203	1173	AP2M1	-0.0147482	7.3631	0.30511	0.760904	0.884201	-6.57095
ENSG00000106367	1174	AP1S1	0.108637	6.72145	-1.25319	0.212997	0.443386	-5.8441
ENSG00000042753	1175	AP2S1	0.0808314	6.99847	-1.15926	0.249055	0.484583	-5.95491
ENSG00000177879	1176	AP3S1	-0.0953896	6.59103	1.25102	0.213787	0.444312	-5.84676
ENSG00000114859	1181	CLCN2	-0.0138151	5.21828	0.173811	0.862358	0.937063	-6.60212
ENSG00000109572	1182	CLCN3	-0.1504	6.82297	1.90514	0.0595755	0.202579	-4.84849
ENSG00000073464	1183	CLCN4	-0.0675764	6.61824	0.645877	0.519808	0.728628	-6.41061
ENSG00000171365	1184	CLCN5	-0.181448	4.69649	1.79512	0.0755931	0.237523	-5.04376
ENSG00000011021	1185	CLCN6	-0.0217474	6.70243	0.270273	0.787496	0.900032	-6.58089
ENSG00000103249	1186	CLCN7	-0.062744	6.46599	0.607862	0.544629	0.746339	-6.43416
ENSG00000120885	1191	CLU	0.139925	4.45964	-1.66241	0.0994976	0.2836	-5.26477
ENSG00000213719	1192	CLIC1	-0.550924	5.34326	5.44962	3.52e-07	1.71e-05	6.28259
ENSG00000155962	1193	CLIC2	-0.492013	4.24957	4.92143	3.31e-06	0.000111663	4.14247
ENSG00000013441	1195	CLK1	-0.243949	6.94455	3.85975	0.000199154	0.003159	0.272421
ENSG00000176444	1196	CLK2	-0.0700541	6.15113	0.997671	0.320798	0.561683	-6.1258
ENSG00000179335	1198	CLK3	-0.0408828	6.4313	0.66264	0.509054	0.722051	-6.39977
ENSG00000166340	1200	TPP1	-0.155304	7.07277	2.38038	0.0191503	0.0963232	-3.88294
ENSG00000102805	1203	CLN5	-0.241346	4.55515	2.79349	0.00622749	0.0445047	-2.88941
ENSG00000074201	1207	CLNS1A	-0.0967334	6.39583	1.34777	0.180715	0.404323	-5.72411
ENSG00000104853	1209	CLPTM1	0.00848901	7.16725	-0.138706	0.889955	0.951731	-6.60756
ENSG00000122705	1211	CLTA	-0.0208302	7.08666	0.306909	0.759538	0.883695	-6.5704
ENSG00000175416	1212	CLTB	0.0559803	7.16466	-0.996892	0.321173	0.562063	-6.12656
ENSG00000141367	1213	CLTC	-0.082981	7.26432	1.24784	0.214945	0.445867	-5.85065
ENSG00000174600	1240	CMKLR1	-0.930632	3.64531	7.35048	5.04e-11	1.03e-08	14.8022
ENSG00000213903	1241	LTB4R	-0.157074	4.27906	1.51566	0.132695	0.338349	-5.49042
ENSG00000070729	1258	CNGB1	0.198199	5.462	-2.21399	0.0290533	0.126485	-4.24315
ENSG00000173846	1263	PLK3	-0.101825	4.76945	1.14635	0.254332	0.490197	-5.96948
ENSG00000130176	1264	CNN1	0.128524	4.08893	-0.95212	0.343284	0.583236	-6.16944
ENSG00000064666	1265	CNN2	-0.562427	3.37409	3.81138	0.000236501	0.00362148	0.111957
ENSG00000117519	1266	CNN3	-0.320985	6.8598	4.00098	0.000119616	0.00212619	0.749484
ENSG00000173786	1267	CNP	-0.0348783	7.3457	0.748211	0.456053	0.679302	-6.34018
ENSG00000118432	1268	CNR1	-0.152792	6.13482	1.25516	0.212285	0.44249	-5.84169
ENSG00000122756	1271	CNTFR	0.0149774	6.76044	-0.200531	0.841464	0.927105	-6.59716
ENSG00000018236	1272	CNTN1	-0.108177	7.1368	1.61999	0.108319	0.298696	-5.33204
ENSG00000164692	1278	COL1A2	-0.531482	4.95182	6.17294	1.37e-08	1.1e-06	9.39623
ENSG00000187498	1282	COL4A1	-0.475256	5.15729	3.88698	0.000180675	0.00294513	0.363422
ENSG00000134871	1284	COL4A2	-0.212845	5.76896	2.33207	0.0216603	0.104371	-3.98995
ENSG00000169031	1285	COL4A3	-0.507761	4.26397	4.83968	4.63e-06	0.000147112	3.82284
ENSG00000081052	1286	COL4A4	-0.621808	3.94123	5.69345	1.2e-07	6.97e-06	7.31057
ENSG00000188153	1287	COL4A5	-0.385475	5.6247	3.61501	0.00046834	0.00616997	-0.523838
ENSG00000130635	1289	COL5A1	-0.0637829	5.12538	0.687307	0.493447	0.710071	-6.38333
ENSG00000204262	1290	COL5A2	-0.0958464	6.18532	0.799902	0.425625	0.654298	-6.30072
ENSG00000142156	1291	COL6A1	0.00341899	7.1338	-0.0595087	0.952663	0.980824	-6.61535
ENSG00000142173	1292	COL6A2	-0.108226	5.52554	1.45843	0.147792	0.359298	-5.57304
ENSG00000114270	1294	COL7A1	0.0189386	6.33154	-0.221731	0.824966	0.9179	-6.59272
ENSG00000112280	1297	COL9A1	-0.120352	5.08601	1.40636	0.162652	0.380764	-5.64554
ENSG00000049089	1298	COL9A2	-0.0679624	6.35806	0.893595	0.37364	0.608989	-6.22258
ENSG00000092758	1299	COL9A3	0.0613705	5.92833	-0.637934	0.524945	0.731551	-6.41564
ENSG00000060718	1301	COL11A1	-0.0992935	5.69365	1.13499	0.259039	0.495892	-5.98217
ENSG00000204248	1302	COL11A2	0.0545175	5.57506	-0.604373	0.546936	0.747835	-6.43625
ENSG00000111799	1303	COL12A1	0.0431485	5.27418	-0.361458	0.718504	0.859515	-6.55234
ENSG00000084636	1307	COL16A1	-0.0538463	6.89757	0.74368	0.458778	0.682021	-6.34352
ENSG00000093010	1312	COMT	-0.0637979	6.5057	0.967107	0.335775	0.576005	-6.1553
ENSG00000122218	1314	COPA	-0.0805234	7.10019	1.22867	0.22202	0.454005	-5.87384
ENSG00000129083	1315	COPB1	-0.243637	6.0127	2.74784	0.00709364	0.0486514	-3.00598
ENSG00000067082	1316	KLF6	-0.126103	6.62739	2.30198	0.0233665	0.109507	-4.05559
ENSG00000136868	1317	SLC31A1	-0.15848	5.53036	2.32832	0.0218665	0.105127	-3.99816
ENSG00000107968	1326	MAP3K8	-0.636222	4.52867	6.15624	1.48e-08	1.16e-06	9.32225
ENSG00000131143	1327	COX4I1	-0.0225255	7.37002	0.486717	0.627502	0.800889	-6.49974
ENSG00000135940	1329	COX5B	-0.0306494	7.27962	0.587823	0.557949	0.754869	-6.446
ENSG00000111775	1337	COX6A1	0.0961298	6.37797	-1.22525	0.223298	0.455385	-5.87793
ENSG00000126267	1340	COX6B1	-0.0026823	7.11096	0.0409256	0.967435	0.986327	-6.61628
ENSG00000164919	1345	COX6C	-0.0587777	7.15249	0.851134	0.396687	0.628908	-6.25905
ENSG00000161281	1346	COX7A1	0.100472	6.22315	-1.12298	0.26408	0.502732	-5.99545
ENSG00000112695	1347	COX7A2	-0.0653181	6.75448	0.651842	0.515968	0.726878	-6.40678
ENSG00000131174	1349	COX7B	-0.0783153	6.89176	0.916454	0.361588	0.598466	-6.20222
ENSG00000127184	1350	COX7C	-0.0640614	7.25435	1.16837	0.245378	0.480333	-5.94452
ENSG00000176340	1351	COX8A	0.180806	6.19238	-1.75433	0.0823746	0.251406	-5.11339
ENSG00000006695	1352	COX10	-0.0122659	4.73546	0.121522	0.903516	0.959316	-6.60978
ENSG00000166260	1353	COX11	-0.088817	6.02802	1.01027	0.314752	0.554814	-6.11337
ENSG00000014919	1355	COX15	-0.0792565	5.89567	0.916862	0.361376	0.598366	-6.20185
ENSG00000047457	1356	CP	-0.781172	4.74646	3.79009	0.000254978	0.00385026	0.0417871
ENSG00000108582	1362	CPD	-0.230737	6.27365	2.61919	0.0101563	0.0625334	-3.3255
ENSG00000109472	1363	CPE	0.430328	7.15585	-2.64264	0.00952161	0.0600362	-3.26825
ENSG00000189143	1364	CLDN4	0.23158	3.15414	-1.48037	0.141852	0.351111	-5.54172
ENSG00000135678	1368	CPM	-0.265692	5.63194	4.31548	3.69e-05	0.000820947	1.85553
ENSG00000080819	1371	CPOX	-0.149137	5.71433	2.02235	0.045755	0.171312	-4.62859
ENSG00000021826	1373	CPS1	-0.422411	4.18217	3.62404	0.000454084	0.00601577	-0.49515
ENSG00000110090	1374	CPT1A	-0.0873115	6.72377	1.52823	0.129547	0.332964	-5.47187
ENSG00000157184	1376	CPT2	-0.0540863	4.11702	0.597581	0.551442	0.75066	-6.44028
ENSG00000166426	1381	CRABP1	0.403921	3.37488	-2.74948	0.00706075	0.0484729	-3.00182
ENSG00000143320	1382	CRABP2	0.114186	4.8541	-1.27517	0.205143	0.434386	-5.81697
ENSG00000095321	1384	CRAT	0.00611484	6.43879	-0.078461	0.937615	0.974819	-6.61405
ENSG00000118260	1385	CREB1	-0.189623	5.84325	2.84608	0.0053502	0.039592	-2.75311
ENSG00000115966	1386	ATF2	-0.138608	6.32527	1.47567	0.14311	0.35244	-5.54847
ENSG00000005339	1387	CREBBP	-0.0731668	6.77911	1.17196	0.243939	0.478481	-5.94041
ENSG00000213676	1388	ATF6B	0.0394388	6.81297	-0.757116	0.450724	0.674774	-6.33357
ENSG00000111269	1389	CREBL2	-0.211153	6.51256	2.56146	0.0118848	0.0703588	-3.46456
ENSG00000095794	1390	CREM	-0.221368	5.67598	2.98394	0.00356038	0.0295231	-2.38562
ENSG00000147571	1392	CRH	0.841283	3.58842	-3.75524	0.000288213	0.0042346	-0.0724121
ENSG00000145708	1393	CRHBP	-0.180759	4.15756	1.01271	0.313593	0.554005	-6.11095
ENSG00000106113	1395	CRHR2	0.0491129	4.84429	-0.34351	0.731921	0.867478	-6.55861
ENSG00000182809	1397	CRIP2	0.0353395	7.18548	-0.646243	0.519572	0.728517	-6.41037
ENSG00000167193	1398	CRK	-0.0406797	6.69724	0.823555	0.412112	0.642885	-6.2818
ENSG00000099942	1399	CRKL	-0.155166	6.86441	2.16372	0.0328176	0.136243	-4.34733
ENSG00000072832	1400	CRMP1	-0.00252379	7.03582	0.0337653	0.97313	0.988859	-6.61654
ENSG00000145681	1404	HAPLN1	0.112841	3.62117	-0.726396	0.469258	0.691129	-6.35605
ENSG00000008405	1407	CRY1	-0.277761	5.1217	3.13501	0.00224438	0.0210303	-1.96627
ENSG00000121671	1408	CRY2	0.0393015	6.84721	-0.484399	0.62914	0.801688	-6.50085
ENSG00000109846	1410	CRYAB	-0.00795787	7.24977	0.0981459	0.922009	0.96705	-6.61233
ENSG00000100058	1416	CRYBB2P1	0.0878091	5.52273	-1.17744	0.241755	0.475942	-5.93411
ENSG00000213139	1427	CRYGS	-0.0304661	4.47078	0.270759	0.787123	0.900032	-6.58075
ENSG00000103316	1428	CRYM	0.042249	6.78206	-0.323544	0.746945	0.875821	-6.56521
ENSG00000116791	1429	CRYZ	-0.280365	5.23121	2.69563	0.00821772	0.0542569	-3.13725
ENSG00000062485	1431	CS	-0.0418855	6.97465	0.584607	0.560101	0.756145	-6.44786
ENSG00000112062	1432	MAPK14	-0.0707772	6.0439	1.00577	0.316905	0.556935	-6.11783
ENSG00000124207	1434	CSE1L	-0.130887	6.24653	1.40822	0.162104	0.380202	-5.643
ENSG00000184371	1435	CSF1	-0.284043	5.5925	3.26083	0.0015103	0.0157242	-1.60408
ENSG00000182578	1436	CSF1R	-0.707559	5.84667	8.52847	1.43e-13	6.87e-11	20.4718
ENSG00000119535	1441	CSF3R	-0.645888	4.82659	6.31234	7.19e-09	6.53e-07	10.0169
ENSG00000103653	1445	CSK	0.00155852	6.15396	-0.0247734	0.980284	0.991709	-6.6168
ENSG00000113712	1452	CSNK1A1	-0.140344	5.96398	1.62535	0.107171	0.29686	-5.32363
ENSG00000141551	1453	CSNK1D	-0.00664043	6.93967	0.0978205	0.922267	0.967128	-6.61236
ENSG00000213923	1454	CSNK1E	0.00263993	7.20655	-0.0586206	0.953369	0.980891	-6.6154
ENSG00000133275	1455	CSNK1G2	0.0565614	6.7903	-0.910049	0.36494	0.601217	-6.20797
ENSG00000151292	1456	CSNK1G3	-0.119317	5.58016	1.54213	0.126136	0.327287	-5.45119
ENSG00000101266	1457	CSNK2A1	-0.107075	6.51049	1.30419	0.195103	0.422596	-5.78045
ENSG00000070770	1459	CSNK2A2	-0.0689459	6.2288	0.880023	0.380913	0.615042	-6.23442
ENSG00000204435	1460	CSNK2B	0.114796	4.58038	-1.39866	0.164946	0.384294	-5.65606
ENSG00000038427	1462	VCAN	-0.4979	5.7975	6.17197	1.38e-08	1.1e-06	9.3919
ENSG00000130287	1463	NCAN	-0.094747	7.10605	1.39606	0.165724	0.385076	-5.65959
ENSG00000173546	1464	CSPG4	-0.259188	5.87465	3.62338	0.000455121	0.00602387	-0.497267
ENSG00000159176	1465	CSRP1	-0.0359633	7.35756	0.830216	0.408354	0.639491	-6.27637
ENSG00000175183	1466	CSRP2	-0.0959649	5.20715	1.38145	0.170157	0.390963	-5.67934
ENSG00000183048	1468	SLC25A10	0.340061	4.14844	-3.22101	0.00171395	0.0171504	-1.71994
ENSG00000101439	1471	CST3	-0.403479	5.30028	1.36794	0.174335	0.396398	-5.69743
ENSG00000160213	1476	CSTB	-0.111712	6.67201	1.72742	0.0871163	0.26098	-5.1585
ENSG00000101138	1477	CSTF1	-0.0406502	5.34278	0.474393	0.636233	0.807468	-6.5056
ENSG00000101811	1478	CSTF2	-0.137797	4.80809	1.30346	0.19535	0.422655	-5.78138
ENSG00000176102	1479	CSTF3	-0.0726443	5.66793	0.947434	0.345655	0.584938	-6.17382
ENSG00000117151	1486	CTBS	-0.562115	4.14297	4.28202	4.19e-05	0.000908486	1.7351
ENSG00000159692	1487	CTBP1	0.0254435	7.02079	-0.435283	0.664276	0.825255	-6.52321
ENSG00000175029	1488	CTBP2	-0.151608	5.96976	2.49345	0.0142571	0.0787673	-3.62486
ENSG00000150281	1489	CTF1	-0.111597	3.99501	0.924908	0.357194	0.594861	-6.19456
ENSG00000118523	1490	CCN2	-0.462697	5.0378	3.16935	0.0020165	0.0194174	-1.86856
ENSG00000116761	1491	CTH	-0.164404	4.51708	1.48295	0.141169	0.349932	-5.53802
ENSG00000044115	1495	CTNNA1	-0.232763	6.97695	3.27088	0.00146256	0.0152947	-1.57463
ENSG00000066032	1496	CTNNA2	-0.108021	7.13173	1.6243	0.107395	0.297306	-5.32527
ENSG00000040531	1497	CTNS	-0.106682	5.30406	1.64769	0.102491	0.288967	-5.2883
ENSG00000168036	1499	CTNNB1	-0.144321	7.06917	2.01459	0.0465769	0.173289	-4.64353
ENSG00000198561	1500	CTNND1	-0.213594	6.72946	2.80674	0.00599494	0.0434318	-2.85528
ENSG00000169862	1501	CTNND2	-0.043664	7.28494	0.892087	0.374444	0.609773	-6.2239
ENSG00000171793	1503	CTPS1	-0.0400784	5.28297	0.381683	0.70349	0.850378	-6.54489
ENSG00000164733	1508	CTSB	-0.0175678	7.37665	0.405817	0.685726	0.838505	-6.53548
ENSG00000117984	1509	CTSD	0.0306653	7.19296	-0.568983	0.570617	0.763178	-6.45677
ENSG00000103811	1512	CTSH	-0.202232	6.30409	2.41756	0.0173977	0.090367	-3.79925
ENSG00000143387	1513	CTSK	-0.195427	4.31358	1.9649	0.0521427	0.186113	-4.73789
ENSG00000135047	1514	CTSL	-0.150328	6.20482	1.60861	0.11079	0.302795	-5.3498
ENSG00000256043	1519	CTSO	-0.400531	5.01774	3.36273	0.00108737	0.0121334	-1.30232
ENSG00000163131	1520	CTSS	-0.912644	4.53419	8.19812	7.54e-13	2.74e-10	18.8645
ENSG00000101160	1522	CTSZ	-0.195527	6.31711	2.53506	0.0127597	0.0738999	-3.52722
ENSG00000257923	1523	CUX1	-0.0117376	6.8042	0.217953	0.827901	0.920042	-6.59355
ENSG00000168329	1524	CX3CR1	-1.14792	4.28908	8.80771	3.49e-14	2.24e-11	21.8374
ENSG00000154639	1525	CXADR	-0.0154499	5.64823	0.240441	0.810471	0.911245	-6.58844
ENSG00000166347	1528	CYB5A	-0.19054	5.29352	2.27406	0.0250544	0.114649	-4.11582
ENSG00000008283	1534	CYB561	0.159033	6.47263	-1.75053	0.08303	0.25301	-5.11979
ENSG00000051523	1535	CYBA	-0.454051	5.61061	4.64169	1.03e-05	0.000288635	3.06259
ENSG00000165168	1536	CYBB	-1.10935	4.44831	8.52506	1.46e-13	6.87e-11	20.4551
ENSG00000179091	1537	CYC1	0.0418142	6.7485	-0.465407	0.642631	0.811781	-6.50978
ENSG00000083799	1540	CYLD	-0.120693	6.53638	1.67993	0.0960283	0.277684	-5.23651
ENSG00000138061	1545	CYP1B1	-0.383412	4.54509	2.95141	0.00392412	0.0316909	-2.47363
ENSG00000255974	1548	CYP2A6	0.181397	4.11401	-1.50887	0.134419	0.340965	-5.50038
ENSG00000256612	1556	CYP2B7P	0.151706	3.94525	-1.12713	0.262331	0.500231	-5.99088
ENSG00000138115	1558	CYP2C8	0.00804038	4.20865	-0.0581251	0.953763	0.981011	-6.61543
ENSG00000205702	1564	CYP2D7	0.0711823	4.60613	-0.788469	0.432249	0.659183	-6.30967
ENSG00000100197	1565	CYP2D6	0.0695153	3.98789	-0.432895	0.666004	0.826439	-6.52424
ENSG00000130649	1571	CYP2E1	0.086435	5.12364	-0.735172	0.46392	0.686827	-6.34972
ENSG00000134716	1573	CYP2J2	-0.26634	5.34247	3.16921	0.00201736	0.0194174	-1.86895
ENSG00000140459	1583	CYP11A1	-0.252411	3.25297	1.7251	0.0875344	0.261844	-5.16235
ENSG00000135929	1593	CYP27A1	-0.237974	5.92487	3.1803	0.00194853	0.0188834	-1.83724
ENSG00000173406	1600	DAB1	-0.0687893	5.05404	0.77535	0.439925	0.666292	-6.31979
ENSG00000153071	1601	DAB2	-0.37382	4.75856	5.13188	1.37e-06	5.38e-05	4.9801
ENSG00000276644	1602	DACH1	-0.0839085	4.45404	0.688152	0.492918	0.70959	-6.38276
ENSG00000129562	1603	DAD1	-0.220534	6.12761	2.61989	0.0101369	0.0624479	-3.3238
ENSG00000196352	1604	CD55	-0.370013	5.09796	3.7676	0.000275981	0.00411038	-0.0320029
ENSG00000173402	1605	DAG1	-0.137798	6.61816	1.86159	0.0655375	0.215749	-4.92708
ENSG00000065357	1606	DGKA	-0.0303322	6.10759	0.383783	0.701937	0.849518	-6.5441
ENSG00000136267	1607	DGKB	0.0599094	6.04883	-0.562485	0.575019	0.766457	-6.46041
ENSG00000058866	1608	DGKG	-0.105524	6.05144	1.32844	0.186994	0.412114	-5.74931
ENSG00000145214	1609	DGKQ	0.109158	6.4106	-1.1702	0.244646	0.479299	-5.94243
ENSG00000112977	1611	DAP	-0.136611	5.90793	1.99455	0.0487579	0.178078	-4.68185
ENSG00000196730	1612	DAPK1	-0.101717	6.49453	0.840993	0.402317	0.633684	-6.2675
ENSG00000167657	1613	DAPK3	0.118496	6.72037	-1.40513	0.163019	0.381315	-5.64723
ENSG00000115866	1615	DARS	-0.13176	6.43164	2.07018	0.0409586	0.159177	-4.53538
ENSG00000204209	1616	DAXX	0.00277651	6.05549	-0.0417648	0.966768	0.986026	-6.61624
ENSG00000078725	1620	BRINP1	-0.0284133	6.43686	0.248475	0.804266	0.90862	-6.58649
ENSG00000123454	1621	DBH	-0.0464349	3.712	0.325084	0.745782	0.875255	-6.56471
ENSG00000155368	1622	DBI	-0.249653	6.84923	3.67757	0.000377703	0.00520362	-0.324067
ENSG00000113758	1627	DBN1	0.0161206	7.12153	-0.263291	0.792857	0.902861	-6.58273
ENSG00000105516	1628	DBP	0.179705	5.92712	-1.71964	0.0885282	0.26398	-5.17142
ENSG00000137992	1629	DBT	-0.024468	6.26836	0.444274	0.657785	0.821157	-6.51929
ENSG00000187323	1630	DCC	0.0719262	5.13189	-0.796684	0.427483	0.65584	-6.30326
ENSG00000167969	1632	ECI1	0.0575582	6.01916	-0.889287	0.375939	0.610703	-6.22636
ENSG00000156136	1633	DCK	-0.287093	5.26099	2.48591	0.0145448	0.0797029	-3.64241
ENSG00000011465	1634	DCN	-0.549586	5.81738	5.77934	8.2e-08	4.93e-06	7.67816
ENSG00000129187	1635	DCTD	-0.0396641	6.18607	0.535429	0.593518	0.778807	-6.4751
ENSG00000159640	1636	ACE	0.167687	4.78725	-2.53687	0.0126982	0.0736941	-3.52296
ENSG00000080166	1638	DCT	-0.28151	3.42387	1.7142	0.0895254	0.265777	-5.18042
ENSG00000204843	1639	DCTN1	-0.030029	7.17256	0.428968	0.66885	0.827961	-6.52591
ENSG00000077279	1641	DCX	0.0551696	5.16285	-0.721712	0.472121	0.693751	-6.3594
ENSG00000167986	1642	DDB1	-0.0629306	7.12672	0.923793	0.357772	0.595263	-6.19557
ENSG00000134574	1643	DDB2	-0.10677	5.47994	1.72224	0.0880547	0.26283	-5.16712
ENSG00000187134	1645	AKR1C1	-0.29447	4.87332	2.57911	0.0113301	0.0677813	-3.42233
ENSG00000151632	1646	AKR1C2	-0.292249	4.21447	1.86456	0.065115	0.214958	-4.92177
ENSG00000116717	1647	GADD45A	-0.163703	5.69056	1.24448	0.216174	0.447235	-5.85474
ENSG00000175197	1649	DDIT3	-0.0360545	5.36875	0.440996	0.660149	0.822845	-6.52073
ENSG00000244038	1650	DDOST	-0.0479421	6.28064	0.484614	0.628988	0.801688	-6.50075
ENSG00000079785	1653	DDX1	-0.0828534	6.80754	0.855932	0.39404	0.626857	-6.25501
ENSG00000215301	1654	DDX3X	-0.205276	6.99748	2.66002	0.00907464	0.0583358	-3.22553
ENSG00000108654	1655	DDX5	-0.0865492	7.29586	1.62578	0.10708	0.296665	-5.32295
ENSG00000110367	1656	DDX6	-0.0637099	7.10319	1.09782	0.274864	0.513388	-6.02283
ENSG00000172869	1657	DMXL1	-0.22276	5.79661	2.32372	0.0221222	0.105996	-4.00824
ENSG00000067596	1659	DHX8	-0.0457926	5.806	0.567352	0.57172	0.7638	-6.45769
ENSG00000135829	1660	DHX9	-0.17494	6.76971	1.99385	0.0488349	0.178222	-4.68317
ENSG00000178105	1662	DDX10	0.0823829	5.75799	-1.18568	0.238502	0.472151	-5.92459
ENSG00000013573	1663	DDX11	-0.199036	5.20251	1.69733	0.0926803	0.271227	-5.20816
ENSG00000109606	1665	DHX15	-0.251989	6.15987	2.73352	0.00738715	0.0501871	-3.0422
ENSG00000104325	1666	DECR1	-0.207363	6.00073	2.52233	0.0132021	0.0755039	-3.55725
ENSG00000197766	1675	CFD	0.068427	4.3886	-0.696358	0.487787	0.705098	-6.37715
ENSG00000160049	1676	DFFA	-0.00931915	6.71932	0.176704	0.860091	0.936224	-6.60162
ENSG00000169598	1677	DFFB	-0.00289547	5.33286	0.0422568	0.966377	0.985887	-6.61622
ENSG00000126953	1678	TIMM8A	-0.0525153	4.4116	0.406376	0.685317	0.838293	-6.53526
ENSG00000105928	1687	GSDME	-0.00937837	5.60935	0.100777	0.919925	0.966143	-6.61207
ENSG00000114956	1716	DGUOK	0.00863668	5.60014	-0.117215	0.90692	0.961055	-6.61029
ENSG00000172893	1717	DHCR7	-0.102124	6.27071	1.3824	0.169866	0.390739	-5.67807
ENSG00000116133	1718	DHCR24	-0.0248175	6.97704	0.242595	0.808805	0.910398	-6.58792
ENSG00000228716	1719	DHFR	-0.156957	5.22162	2.06288	0.0416623	0.161005	-4.54975
ENSG00000102967	1723	DHODH	0.0281933	5.31526	-0.555834	0.57954	0.768947	-6.46409
ENSG00000095059	1725	DHPS	0.0137255	6.29913	-0.160804	0.872565	0.942307	-6.60428
ENSG00000100243	1727	CYB5R3	-0.033911	7.08138	0.55582	0.57955	0.768947	-6.4641
ENSG00000181019	1728	NQO1	-0.407619	5.6828	3.9996	0.00012022	0.00213157	0.744765
ENSG00000131504	1729	DIAPH1	0.0168292	6.3454	-0.198083	0.843374	0.927981	-6.59765
ENSG00000147202	1730	DIAPH2	-0.085883	4.92135	1.41087	0.161324	0.378913	-5.63937
ENSG00000180096	1731	SEPTIN1	0.276944	4.2212	-3.34305	0.00115919	0.0127538	-1.36116
ENSG00000211448	1734	DIO2	0.0621455	5.95117	-0.636917	0.525604	0.732326	-6.41628
ENSG00000130826	1736	DKC1	-0.0428037	5.94731	0.716141	0.475539	0.695854	-6.36335
ENSG00000150768	1737	DLAT	-0.149171	5.6964	1.49901	0.136957	0.344172	-5.51477
ENSG00000091140	1738	DLD	-0.133268	6.25088	1.29832	0.197103	0.425046	-5.7879
ENSG00000075711	1739	DLG1	-0.090617	6.83705	1.62186	0.107916	0.298014	-5.3291
ENSG00000150672	1740	DLG2	-0.0161034	7.09431	0.265147	0.79143	0.902624	-6.58225
ENSG00000082458	1741	DLG3	0.116026	6.52957	-1.08738	0.279431	0.517903	-6.03402
ENSG00000132535	1742	DLG4	-0.00678766	7.35672	0.146033	0.884184	0.948557	-6.60653
ENSG00000119689	1743	DLST	-0.0966606	6.38002	1.12913	0.26149	0.499302	-5.98867
ENSG00000144355	1745	DLX1	0.164941	4.94049	-1.32061	0.189584	0.415226	-5.75943
ENSG00000115844	1746	DLX2	0.593045	3.097	-3.54267	0.000598759	0.00757768	-0.751544
ENSG00000105880	1749	DLX5	0.23397	3.41613	-1.48009	0.141928	0.351111	-5.54213
ENSG00000006377	1750	DLX6	0.334409	3.57848	-2.00167	0.0479732	0.176445	-4.66828
ENSG00000198947	1756	DMD	-0.177952	6.12526	2.63926	0.00961083	0.0602764	-3.27653
ENSG00000123453	1757	SARDH	-0.0158071	4.77046	0.138864	0.889831	0.951714	-6.60754
ENSG00000106976	1759	DNM1	-1.1928	6.34263	4.5428	1.53e-05	0.000399696	2.69056
ENSG00000104936	1760	DMPK	0.0468084	6.56142	-0.748507	0.455875	0.679302	-6.33996
ENSG00000185800	1762	DMWD	0.162115	6.64984	-2.89996	0.0045701	0.0352576	-2.61122
ENSG00000138346	1763	DNA2	-0.251151	4.542	2.43302	0.016712	0.0878374	-3.76412
ENSG00000039139	1767	DNAH5	-0.0192791	3.4543	0.156546	0.875911	0.944105	-6.60495
ENSG00000115423	1768	DNAH6	0.0102483	4.75403	-0.105705	0.916024	0.964275	-6.61156
ENSG00000007174	1770	DNAH9	-0.0468193	4.89504	0.450146	0.65356	0.818338	-6.51669
ENSG00000213918	1773	DNASE1	-0.0136204	5.80322	0.248554	0.804205	0.90862	-6.58647
ENSG00000013563	1774	DNASE1L1	0.0529342	4.17716	-0.383078	0.702459	0.849785	-6.54437
ENSG00000167968	1775	DNASE1L2	0.0411135	4.72364	-0.444697	0.65748	0.821066	-6.51911
ENSG00000105612	1777	DNASE2	-0.0766384	5.4176	1.08047	0.282478	0.5215	-6.04136
ENSG00000197102	1778	DYNC1H1	-0.0251387	7.35276	0.52257	0.602405	0.784981	-6.48183
ENSG00000158560	1780	DYNC1I1	-0.00392364	6.6777	0.0352897	0.971918	0.988334	-6.61649
ENSG00000077380	1781	DYNC1I2	-0.0366527	7.09786	0.808573	0.420641	0.65015	-6.29385
ENSG00000135720	1783	DYNC1LI2	-0.114239	7.0661	2.52116	0.0132435	0.0755878	-3.56
ENSG00000079805	1785	DNM2	-0.112771	6.79721	1.82828	0.0704266	0.22683	-4.98604
ENSG00000130816	1786	DNMT1	-0.0253032	6.38361	0.400274	0.689791	0.841004	-6.53769
ENSG00000107614	1787	TRDMT1	-0.202582	4.17756	1.93149	0.0561951	0.195261	-4.80011
ENSG00000119772	1788	DNMT3A	-0.0587443	6.32277	0.756086	0.451338	0.675105	-6.33434
ENSG00000088305	1789	DNMT3B	0.0165242	3.68912	-0.152461	0.879124	0.945922	-6.60558
ENSG00000150760	1793	DOCK1	-0.309437	6.39933	4.75787	6.46e-06	0.000195581	3.50628
ENSG00000134516	1794	DOCK2	-1.27702	3.63997	10.0845	5.24e-17	6.18e-14	28.1212
ENSG00000088538	1795	DOCK3	-0.0251471	7.00005	0.311145	0.756325	0.881612	-6.56911
ENSG00000115325	1796	DOK1	-0.343376	4.5774	4.05294	9.89e-05	0.0018028	0.928095
ENSG00000204348	1797	DXO	0.067819	5.41158	-0.944934	0.346923	0.58585	-6.17615
ENSG00000172269	1798	DPAGT1	-0.11831	5.63266	1.396	0.165744	0.385076	-5.65968
ENSG00000108963	1801	DPH1	-0.0116503	6.13595	0.112184	0.910898	0.96254	-6.61086
ENSG00000132768	1802	DPH2	0.021731	5.3814	-0.243573	0.80805	0.910279	-6.58769
ENSG00000197635	1803	DPP4	0.00303905	3.48594	-0.0206639	0.983554	0.99273	-6.6169
ENSG00000130226	1804	DPP6	0.0426661	7.24125	-0.825995	0.410733	0.641548	-6.27982
ENSG00000188641	1806	DPYD	-0.548229	4.12144	5.21132	9.81e-07	4.02e-05	5.30161
ENSG00000092964	1808	DPYSL2	0.165169	6.86996	-0.704597	0.482665	0.701585	-6.37145
ENSG00000113657	1809	DPYSL3	-0.159471	6.87525	2.29018	0.0240673	0.111398	-4.08113
ENSG00000117505	1810	DR1	-0.188054	5.9004	2.28818	0.0241877	0.111731	-4.08544
ENSG00000184845	1812	DRD1	0.0540433	4.96457	-0.514225	0.608206	0.78818	-6.48611
ENSG00000149295	1813	DRD2	0.19947	3.23107	-1.26393	0.209132	0.438893	-5.8309
ENSG00000069696	1815	DRD4	0.329077	4.24367	-2.10006	0.0381874	0.151774	-4.47614
ENSG00000108591	1819	DRG2	-0.0630255	5.69633	0.731703	0.466026	0.688648	-6.35223
ENSG00000116017	1820	ARID3A	0.0212329	5.28737	-0.408623	0.683672	0.837006	-6.53435
ENSG00000102385	1821	DRP2	0.129379	6.45173	-1.31327	0.192035	0.41866	-5.76885
ENSG00000111676	1822	ATN1	-0.0134948	7.33688	0.288376	0.773643	0.892081	-6.57587
ENSG00000134755	1824	DSC2	-0.841862	3.59145	5.61745	1.68e-07	9.31e-06	6.98766
ENSG00000171587	1826	DSCAM	0.0221487	5.91703	-0.352003	0.725561	0.864095	-6.55568
ENSG00000159200	1827	RCAN1	-0.144148	6.38726	1.79617	0.0754249	0.2371	-5.04194
ENSG00000157514	1831	TSC22D3	-0.0689049	6.88596	0.981733	0.328552	0.569273	-6.1413
ENSG00000096696	1832	DSP	-0.676993	4.01958	5.81527	6.98e-08	4.36e-06	7.83278
ENSG00000155850	1836	SLC26A2	-0.506021	4.92968	4.80322	5.37e-06	0.000167702	3.68135
ENSG00000134769	1837	DTNA	-0.0796211	7.29439	1.70493	0.0912478	0.269013	-5.19569
ENSG00000138101	1838	DTNB	0.125817	6.4336	-1.72542	0.0874765	0.261727	-5.16182
ENSG00000113070	1839	HBEGF	-0.186637	4.916	2.28518	0.0243698	0.112347	-4.09191
ENSG00000135144	1840	DTX1	0.0716609	6.42141	-1.00629	0.316654	0.556763	-6.11732
ENSG00000168393	1841	DTYMK	-0.00965221	5.19885	0.161973	0.871647	0.942165	-6.60409
ENSG00000106823	1842	ECM2	-0.673185	3.42888	5.17852	1.13e-06	4.51e-05	5.16851
ENSG00000120129	1843	DUSP1	-0.452123	6.40289	5.31566	6.28e-07	2.77e-05	5.72812
ENSG00000158050	1844	DUSP2	0.166123	4.85839	-1.32024	0.189706	0.415279	-5.7599
ENSG00000108861	1845	DUSP3	-0.00342465	6.96976	0.049948	0.960261	0.983762	-6.61587
ENSG00000120875	1846	DUSP4	0.310187	4.66693	-2.32249	0.0221912	0.106255	-4.01093
ENSG00000138166	1847	DUSP5	-0.138405	5.01069	1.0819	0.281845	0.520762	-6.03984
ENSG00000139318	1848	DUSP6	-0.0314113	5.64351	0.330167	0.74195	0.873529	-6.56306
ENSG00000164086	1849	DUSP7	0.0658244	6.27022	-0.822906	0.412479	0.643196	-6.28233
ENSG00000184545	1850	DUSP8	0.115129	7.02245	-2.06981	0.0409945	0.159262	-4.53612
ENSG00000130829	1852	DUSP9	0.198215	4.51527	-1.893	0.0611896	0.206114	-4.87056
ENSG00000128951	1854	DUT	-0.0716973	6.18438	0.991966	0.323559	0.564563	-6.13138
ENSG00000107404	1855	DVL1	0.0373456	7.09332	-0.629856	0.530196	0.735681	-6.4207
ENSG00000004975	1856	DVL2	-0.0584136	6.0517	0.724244	0.470572	0.692473	-6.35759
ENSG00000161202	1857	DVL3	-0.0116061	6.77426	0.175385	0.861124	0.936797	-6.60185
ENSG00000157540	1859	DYRK1A	-0.117869	6.59836	1.31208	0.192437	0.419148	-5.77038
ENSG00000136827	1861	TOR1A	-0.00409868	5.76853	0.0462489	0.963202	0.984778	-6.61605
ENSG00000101412	1869	E2F1	0.17529	5.16642	-2.21043	0.0293069	0.126809	-4.2506
ENSG00000112242	1871	E2F3	-0.00414859	5.37398	0.0471697	0.96247	0.98455	-6.616
ENSG00000205250	1874	E2F4	-0.011495	6.25408	0.146269	0.883998	0.948557	-6.6065
ENSG00000133740	1875	E2F5	-0.3698	4.19115	3.43372	0.000861447	0.0100649	-1.08773
ENSG00000169016	1876	E2F6	-0.0437957	5.12292	0.627178	0.531942	0.736876	-6.42237
ENSG00000167967	1877	E4F1	0.0695586	6.10651	-0.734774	0.464161	0.686878	-6.35001
ENSG00000164330	1879	EBF1	-0.538003	4.48495	6.52384	2.68e-09	2.85e-07	10.9697
ENSG00000117298	1889	ECE1	-0.110149	6.72922	1.83751	0.0690432	0.224007	-4.96981
ENSG00000025708	1890	TYMP	-0.475125	4.51462	3.10018	0.00249974	0.0227745	-2.06446
ENSG00000104823	1891	ECH1	0.00903155	6.40075	-0.124044	0.901524	0.958136	-6.60947
ENSG00000127884	1892	ECHS1	0.0266575	6.85575	-0.421953	0.673946	0.830734	-6.52887
ENSG00000143369	1893	ECM1	0.0294462	5.66892	-0.309618	0.757482	0.882108	-6.56958
ENSG00000114346	1894	ECT2	-0.352782	4.5136	2.80753	0.00598131	0.0433553	-2.85324
ENSG00000158813	1896	EDA	-0.311997	3.31967	2.92362	0.00426189	0.0336316	-2.54822
ENSG00000170989	1901	S1PR1	-0.428108	6.27974	4.66503	9.38e-06	0.00026607	3.15115
ENSG00000198121	1902	LPAR1	-0.179699	6.66322	2.77311	0.00660148	0.046194	-2.94165
ENSG00000213694	1903	S1PR3	-0.555237	4.81622	5.25107	8.28e-07	3.48e-05	5.46353
ENSG00000078401	1906	EDN1	-0.305625	5.18616	2.47689	0.0148954	0.0810284	-3.66332
ENSG00000124205	1908	EDN3	-0.206015	3.40487	1.12483	0.2633	0.501786	-5.99341
ENSG00000151617	1909	EDNRA	-0.624865	3.55181	4.40415	2.62e-05	0.000623739	2.17783
ENSG00000136160	1910	EDNRB	-0.469597	5.74046	4.08857	8.67e-05	0.00162538	1.05156
ENSG00000111752	1911	PHC1	-0.19932	5.6112	1.83184	0.0698904	0.22561	-4.97979
ENSG00000134686	1912	PHC2	0.0127052	6.79547	-0.18995	0.849726	0.931131	-6.59921
ENSG00000156508	1915	EEF1A1	1.53318	5.399	-5.90913	4.57e-08	3.01e-06	8.23879
ENSG00000101210	1917	EEF1A2	-0.378632	7.06893	2.03937	0.0439965	0.166797	-4.59567
ENSG00000114942	1933	EEF1B2	-0.0443658	6.91286	0.726452	0.469224	0.691129	-6.35601
ENSG00000104529	1936	EEF1D	-0.0597868	6.32737	0.728967	0.46769	0.690115	-6.35421
ENSG00000167658	1938	EEF2	0.085224	5.42015	-0.284694	0.776455	0.893918	-6.57692
ENSG00000143486	1939	EIF2D	-0.12248	5.78443	1.64398	0.103257	0.290454	-5.2942
ENSG00000169242	1942	EFNA1	-0.148889	5.53222	1.60166	0.112321	0.305385	-5.36059
ENSG00000143590	1944	EFNA3	0.132809	5.45771	-1.98548	0.0497723	0.180479	-4.69907
ENSG00000184349	1946	EFNA5	0.106144	6.09891	-1.57824	0.117603	0.313779	-5.39662
ENSG00000090776	1947	EFNB1	-0.0525619	5.1335	0.789485	0.431658	0.658889	-6.30888
ENSG00000125266	1948	EFNB2	-0.0861376	6.13907	1.21352	0.227731	0.460245	-5.89192
ENSG00000108947	1949	EFNB3	0.193939	6.14822	-1.63395	0.105348	0.293767	-5.31007
ENSG00000008300	1951	CELSR3	0.0647485	6.60293	-0.786604	0.433336	0.660342	-6.31112
ENSG00000143126	1952	CELSR2	-0.029716	7.20187	0.438025	0.662294	0.824156	-6.52202
ENSG00000162591	1953	MEGF6	-0.0691847	5.03678	0.689522	0.492059	0.708905	-6.38182
ENSG00000105429	1954	MEGF8	0.00118869	7.2345	-0.0225049	0.982089	0.992228	-6.61686
ENSG00000106780	1955	MEGF9	-0.199919	6.63236	2.71227	0.00784298	0.0523939	-3.09564
ENSG00000146648	1956	EGFR	-0.322692	5.83398	3.02265	0.00316802	0.0270026	-2.27979
ENSG00000120738	1958	EGR1	0.175544	6.03449	-1.31507	0.191432	0.417539	-5.76655
ENSG00000179388	1960	EGR3	-0.00853732	6.06213	0.0754812	0.93998	0.975126	-6.61428
ENSG00000135625	1961	EGR4	0.132402	4.7254	-0.794773	0.428589	0.656708	-6.30475
ENSG00000113790	1962	EHHADH	-0.388211	4.05527	3.14669	0.00216432	0.0204836	-1.93314
ENSG00000173674	1964	EIF1AX	-0.0724251	6.7921	1.12873	0.261658	0.499487	-5.98911
ENSG00000134001	1965	EIF2S1	-0.115001	6.02034	1.40685	0.162508	0.380674	-5.64488
ENSG00000111361	1967	EIF2B1	-0.0970833	6.0487	1.20688	0.230266	0.463188	-5.89978
ENSG00000130741	1968	EIF2S3	-0.110161	6.70314	1.50746	0.134781	0.341575	-5.50245
ENSG00000142627	1969	EPHA2	-0.498972	4.46832	4.10827	8.06e-05	0.00152961	1.12014
ENSG00000161960	1973	EIF4A1	-0.133218	3.8733	1.25915	0.210847	0.440596	-5.83679
ENSG00000156976	1974	EIF4A2	-0.0346593	7.37045	0.701884	0.484349	0.702942	-6.37333
ENSG00000063046	1975	EIF4B	-0.0971946	7.0211	1.49406	0.138245	0.346138	-5.52197
ENSG00000151247	1977	EIF4E	0.00664569	6.69686	-0.104571	0.916921	0.964646	-6.61168
ENSG00000187840	1978	EIF4EBP1	-0.111056	4.1173	1.14207	0.256095	0.492053	-5.97427
ENSG00000148730	1979	EIF4EBP2	-0.253963	6.75183	3.70097	0.00034828	0.00488385	-0.248647
ENSG00000114867	1981	EIF4G1	-0.0657647	7.14031	1.11755	0.266382	0.504565	-6.00141
ENSG00000110321	1982	EIF4G2	-0.0805434	7.30336	1.45418	0.148965	0.361032	-5.57906
ENSG00000100664	1983	EIF5	-0.0352318	7.24796	0.749567	0.455239	0.67909	-6.33918
ENSG00000132507	1984	EIF5A	0.0662603	7.10773	-1.08321	0.281266	0.520111	-6.03845
ENSG00000021355	1992	SERPINB1	-0.283188	5.22052	3.21962	0.00172151	0.0172138	-1.72397
ENSG00000107105	1993	ELAVL2	-0.0095823	6.31761	0.0971704	0.922782	0.96729	-6.61242
ENSG00000066044	1994	ELAVL1	-0.095608	6.1542	1.42876	0.156125	0.371389	-5.61466
ENSG00000196361	1995	ELAVL3	-0.00046885	7.35739	0.0114081	0.99092	0.995776	-6.61704
ENSG00000162374	1996	ELAVL4	0.00486843	7.07595	-0.0822269	0.934627	0.973165	-6.61375
ENSG00000120690	1997	ELF1	-0.700948	4.71445	8.08962	1.3e-12	4.17e-10	18.339
ENSG00000109381	1998	ELF2	-0.184796	5.74635	2.65935	0.00909163	0.0583919	-3.22719
ENSG00000126767	2002	ELK1	0.00627961	6.79419	-0.0809663	0.935627	0.973826	-6.61386
ENSG00000111145	2004	ELK3	-0.705688	4.28228	7.35836	4.85e-11	1.02e-08	14.8394
ENSG00000158711	2005	ELK4	-0.27908	5.59405	3.79457	0.00025098	0.00379799	0.0565255
ENSG00000049540	2006	ELN	-0.122436	5.53917	1.80312	0.0743184	0.235032	-5.02992
ENSG00000066629	2009	EML1	-0.0597886	5.43866	0.87157	0.385488	0.61938	-6.24171
ENSG00000102119	2010	EMD	0.0434178	6.26802	-0.587993	0.557835	0.754869	-6.4459
ENSG00000072518	2011	MARK2	0.123135	6.88178	-2.38168	0.0190862	0.0961376	-3.88003
ENSG00000134531	2012	EMP1	-0.676022	5.09274	4.45877	2.12e-05	0.000526545	2.37853
ENSG00000213853	2013	EMP2	-0.287878	5.82782	4.38216	2.86e-05	0.000666171	2.09746
ENSG00000142227	2014	EMP3	-0.332736	5.12652	4.24084	4.9e-05	0.00103377	1.58773
ENSG00000135638	2016	EMX1	0.200669	5.83872	-1.63326	0.105494	0.293914	-5.31117
ENSG00000085733	2017	CTTN	-0.0614954	7.15349	0.99022	0.324407	0.565328	-6.13308
ENSG00000170370	2018	EMX2	-0.124704	6.36787	1.74517	0.0839645	0.255101	-5.12882
ENSG00000167136	2021	ENDOG	0.330383	3.98994	-1.99012	0.0492506	0.179184	-4.69026
ENSG00000106991	2022	ENG	-0.341212	6.09333	4.10996	8.01e-05	0.00152297	1.12603
ENSG00000074800	2023	ENO1	-0.0314757	7.37008	0.660108	0.510671	0.723271	-6.40143
ENSG00000111674	2026	ENO2	-0.352756	7.12034	2.08436	0.0396231	0.155428	-4.50738
ENSG00000108515	2027	ENO3	-0.0856576	4.0407	0.875881	0.383151	0.617168	-6.238
ENSG00000143420	2029	ENSA	0.00772189	7.22688	-0.135446	0.892526	0.952939	-6.60801
ENSG00000112759	2030	SLC29A1	0.080786	5.83378	-0.767243	0.444708	0.670478	-6.32596
ENSG00000100393	2033	EP300	-0.124131	6.40236	1.82852	0.0703906	0.226766	-4.98562
ENSG00000116016	2034	EPAS1	-0.321862	7.03571	5.18358	1.1e-06	4.42e-05	5.18899
ENSG00000159023	2035	EPB41	-0.190516	5.5033	1.94776	0.0541896	0.190768	-4.76993
ENSG00000088367	2036	EPB41L1	-0.0270452	7.31879	0.505652	0.614191	0.792394	-6.49044
ENSG00000079819	2037	EPB41L2	-0.154915	6.95378	2.73345	0.00738849	0.0501871	-3.04236
ENSG00000158856	2039	DMTN	0.00303955	7.34208	-0.0614443	0.951126	0.980193	-6.61523
ENSG00000148175	2040	STOM	-0.437134	6.76534	5.4911	2.93e-07	1.48e-05	6.45579
ENSG00000044524	2042	EPHA3	-0.123493	4.03281	0.844239	0.40051	0.632245	-6.2648
ENSG00000116106	2043	EPHA4	-0.00218465	6.71381	0.0226771	0.981952	0.992228	-6.61685
ENSG00000145242	2044	EPHA5	0.0193722	5.09843	-0.136061	0.892041	0.95266	-6.60792
ENSG00000135333	2045	EPHA7	-0.0670295	5.08443	0.709773	0.479463	0.699085	-6.36783
ENSG00000070886	2046	EPHA8	0.354348	3.39557	-2.34244	0.0210979	0.102301	-3.96713
ENSG00000154928	2047	EPHB1	-0.0873615	5.76528	1.21714	0.226356	0.458878	-5.88762
ENSG00000133216	2048	EPHB2	0.14471	5.44513	-2.1015	0.0380582	0.151478	-4.47327
ENSG00000182580	2049	EPHB3	-0.00816734	4.91271	0.0942199	0.925119	0.968334	-6.6127
ENSG00000196411	2050	EPHB4	-0.480071	4.54051	4.55517	1.45e-05	0.000385654	2.73679
ENSG00000106123	2051	EPHB6	0.02789	7.29491	-0.535804	0.593259	0.778684	-6.4749
ENSG00000143819	2052	EPHX1	-0.200789	6.86552	2.86199	0.00510801	0.0382196	-2.71144
ENSG00000120915	2053	EPHX2	-0.149222	5.26107	2.00814	0.0472696	0.175037	-4.6559
ENSG00000111450	2054	STX2	-0.212775	5.63062	3.17972	0.00195207	0.0188919	-1.8389
ENSG00000182372	2055	CLN8	-0.117964	6.12004	1.81711	0.0721333	0.230231	-5.00559
ENSG00000187266	2057	EPOR	-0.173764	5.19366	2.38586	0.0188824	0.0954508	-3.87068
ENSG00000136628	2058	EPRS	-0.0676643	6.76307	1.15613	0.250326	0.485851	-5.95845
ENSG00000151491	2059	EPS8	-0.520994	5.36543	6.37415	5.39e-09	5.09e-07	10.294
ENSG00000085832	2060	EPS15	-0.12354	6.98486	1.57042	0.11941	0.316689	-5.40853
ENSG00000160113	2063	NR2F6	0.175496	6.12462	-2.68117	0.00855625	0.055918	-3.1732
ENSG00000141736	2064	ERBB2	-0.149702	5.52574	1.48561	0.140465	0.349347	-5.53419
ENSG00000065361	2065	ERBB3	-0.156607	6.23002	2.0156	0.0464688	0.173073	-4.64158
ENSG00000178568	2066	ERBB4	-0.105258	6.09201	1.06412	0.289785	0.529123	-6.05856
ENSG00000012061	2067	ERCC1	-0.0138085	6.23507	0.18771	0.851477	0.931968	-6.59963
ENSG00000104884	2068	ERCC2	0.0939097	5.93769	-1.47963	0.14205	0.35119	-5.54278
ENSG00000163161	2071	ERCC3	-0.0539253	6.36319	0.614308	0.540378	0.742969	-6.43026
ENSG00000175595	2072	ERCC4	-0.0906983	5.03095	1.54104	0.126401	0.327708	-5.45282
ENSG00000134899	2073	ERCC5	0.00409088	5.65706	-0.0719941	0.942747	0.976041	-6.61454
ENSG00000225830	2074	ERCC6	-0.127999	5.00841	1.77757	0.0784524	0.243726	-5.07391
ENSG00000105722	2077	ERF	0.0670292	6.26618	-0.861671	0.390888	0.623877	-6.25016
ENSG00000157554	2078	ERG	-0.408401	4.72612	4.49562	1.84e-05	0.000469875	2.5149
ENSG00000100632	2079	ERH	-0.0494735	6.30001	0.670809	0.503856	0.718454	-6.39439
ENSG00000178607	2081	ERN1	-0.236052	4.55854	2.57577	0.0114332	0.0681993	-3.43034
ENSG00000213462	2086	ERV3-1	0.0450716	4.81643	-0.525512	0.600366	0.783778	-6.48031
ENSG00000105202	2091	FBL	-0.0198265	6.21851	0.300392	0.764489	0.886474	-6.57237
ENSG00000139684	2098	ESD	-0.193543	6.16718	1.89104	0.0614531	0.20663	-4.87411
ENSG00000173153	2101	ESRRA	0.0341099	6.08085	-0.393174	0.695011	0.84511	-6.54048
ENSG00000196482	2104	ESRRG	-0.100919	4.92247	0.883069	0.379274	0.613507	-6.23178
ENSG00000120705	2107	ETF1	-0.150379	6.33361	1.80803	0.0735456	0.233004	-5.0214
ENSG00000140374	2108	ETFA	-0.186025	6.07241	2.14841	0.0340455	0.139829	-4.37864
ENSG00000105379	2109	ETFB	0.0907498	5.10246	-1.29619	0.197833	0.426112	-5.7906
ENSG00000171503	2110	ETFDH	-0.142501	5.77127	1.97249	0.0512575	0.183792	-4.72361
ENSG00000134954	2113	ETS1	-0.369752	5.36917	4.61775	1.13e-05	0.000310783	2.97205
ENSG00000157557	2114	ETS2	-0.0933007	6.96035	1.24585	0.215669	0.446518	-5.85306
ENSG00000006468	2115	ETV1	-0.101225	5.78697	1.21936	0.225517	0.457861	-5.88498
ENSG00000117036	2117	ETV3	-0.211336	5.24911	2.46576	0.0153387	0.0827402	-3.68904
ENSG00000175832	2118	ETV4	0.227477	3.35725	-1.79948	0.0748969	0.236193	-5.03623
ENSG00000244405	2119	ETV5	0.054385	6.11832	-0.633724	0.527678	0.733915	-6.41829
ENSG00000139083	2120	ETV6	-0.040237	5.47277	0.600588	0.549445	0.749455	-6.4385
ENSG00000072840	2121	EVC	-0.453584	4.04575	3.65606	0.000406796	0.00550264	-0.393029
ENSG00000085276	2122	MECOM	-0.454913	4.89673	5.31618	6.26e-07	2.77e-05	5.73025
ENSG00000126860	2123	EVI2A	-0.36581	4.8438	3.78644	0.000258277	0.00388761	0.0298025
ENSG00000185862	2124	EVI2B	-1.19375	3.06152	9.08925	8.35e-15	5.91e-12	23.2192
ENSG00000167880	2125	EVPL	0.330701	3.42371	-1.5818	0.116788	0.312174	-5.39118
ENSG00000182944	2130	EWSR1	-0.0700656	7.20584	1.17547	0.242539	0.477153	-5.93638
ENSG00000182197	2131	EXT1	-0.00136078	5.14657	0.01607	0.98721	0.994378	-6.61698
ENSG00000151348	2132	EXT2	-0.109592	5.75111	1.21997	0.225286	0.457525	-5.88425
ENSG00000158008	2134	EXTL1	0.239642	6.59221	-2.87464	0.00492276	0.0372272	-2.67819
ENSG00000162694	2135	EXTL2	-0.0899955	5.96843	0.870928	0.385837	0.619589	-6.24226
ENSG00000012232	2137	EXTL3	0.113988	6.66103	-1.48638	0.140261	0.349025	-5.53308
ENSG00000104313	2138	EYA1	-0.37373	3.89695	2.56743	0.0116945	0.069494	-3.4503
ENSG00000064655	2139	EYA2	-0.120231	4.96889	1.52323	0.130793	0.33507	-5.47927
ENSG00000158161	2140	EYA3	-0.0969621	5.72261	1.28784	0.200714	0.429679	-5.80113
ENSG00000108799	2145	EZH1	-0.0274422	6.93623	0.444346	0.657733	0.821157	-6.51926
ENSG00000106462	2146	EZH2	-0.17326	3.90195	2.3587	0.0202425	0.0998994	-3.93119
ENSG00000117525	2152	F3	-0.300308	6.57511	2.31864	0.0224073	0.106913	-4.01933
ENSG00000198734	2153	F5	0.0247422	3.84687	-0.202335	0.840057	0.926984	-6.5968
ENSG00000057593	2155	F7	0.408815	3.33939	-2.44172	0.0163368	0.0865727	-3.74425
ENSG00000185010	2157	F8	-0.141506	5.46568	1.38813	0.168119	0.388488	-5.67033
ENSG00000126218	2159	F10	-0.0233072	3.47628	0.377436	0.706633	0.852503	-6.54649
ENSG00000131187	2161	F12	0.300264	4.34879	-2.48888	0.0144307	0.0794784	-3.63549
ENSG00000124491	2162	F13A1	-0.699915	3.63954	3.9074	0.000167903	0.00277855	0.431974
ENSG00000117480	2166	FAAH	0.11129	6.43599	-1.3274	0.187338	0.412616	-5.75067
ENSG00000121769	2170	FABP3	0.103376	6.4443	-1.0093	0.315218	0.555281	-6.11434
ENSG00000164687	2171	FABP5	-0.104305	5.0895	1.0096	0.315074	0.555235	-6.11404
ENSG00000170231	2172	FABP6	0.103869	4.64852	-1.01288	0.313511	0.554005	-6.11078
ENSG00000164434	2173	FABP7	-0.297463	6.2302	3.1841	0.0019254	0.0187105	-1.82633
ENSG00000187741	2175	FANCA	0.109576	4.74676	-1.43253	0.155046	0.370064	-5.60941
ENSG00000158169	2176	FANCC	-0.113146	4.57596	1.78584	0.0770931	0.240846	-5.05972
ENSG00000112039	2178	FANCE	-0.166675	3.84875	1.65668	0.100654	0.285403	-5.27396
ENSG00000151726	2180	ACSL1	-0.314842	5.93184	3.61803	0.000463523	0.0061179	-0.514243
ENSG00000123983	2181	ACSL3	-0.0468714	7.06031	0.793703	0.429209	0.657217	-6.30559
ENSG00000068366	2182	ACSL4	-0.116404	6.20322	1.2399	0.217854	0.448678	-5.86029
ENSG00000103876	2184	FAH	-0.11349	5.10452	1.60183	0.112283	0.305355	-5.36033
ENSG00000120899	2185	PTK2B	0.00278677	7.32771	-0.0564053	0.955129	0.981632	-6.61553
ENSG00000171634	2186	BPTF	-0.029539	6.9798	0.622396	0.535069	0.738758	-6.42532
ENSG00000183161	2188	FANCF	-0.0843987	4.6685	0.95817	0.340241	0.580078	-6.16376
ENSG00000221829	2189	FANCG	-0.0324819	5.32006	0.42665	0.670533	0.828588	-6.52689
ENSG00000077942	2192	FBLN1	-0.252444	5.6065	3.28358	0.00140431	0.0148281	-1.53736
ENSG00000179115	2193	FARSA	0.104353	6.59935	-1.10285	0.272685	0.511281	-6.0174
ENSG00000169710	2194	FASN	-0.00298774	7.22527	0.0488436	0.961139	0.983949	-6.61592
ENSG00000083857	2195	FAT1	-0.379556	5.95221	3.79416	0.000251339	0.00379936	0.0551927
ENSG00000086570	2196	FAT2	0.145615	3.51073	-1.35076	0.179757	0.402974	-5.72017
ENSG00000149806	2197	FAU	0.0772857	6.84937	-1.06734	0.288335	0.527527	-6.05519
ENSG00000163520	2199	FBLN2	-0.404699	4.31101	2.93659	0.00410108	0.0326908	-2.51349
ENSG00000166147	2200	FBN1	-0.107837	5.46756	1.095	0.276095	0.51455	-6.02586
ENSG00000115380	2202	EFEMP1	-0.424008	6.14946	3.07932	0.00266534	0.0240051	-2.12283
ENSG00000158869	2207	FCER1G	-0.950506	4.63311	6.94985	3.52e-10	5.62e-08	12.9252
ENSG00000150337	2209	FCGR1A	-0.904436	4.19999	4.90245	3.58e-06	0.000118769	4.06797
ENSG00000143226	2212	FCGR2A	-1.45185	3.99619	7.32899	5.6e-11	1.12e-08	14.7007
ENSG00000203747	2214	FCGR3A	-1.12244	5.08237	6.17184	1.38e-08	1.1e-06	9.39134
ENSG00000104870	2217	FCGRT	-0.308612	5.98348	4.23405	5.03e-05	0.00105752	1.56352
ENSG00000106692	2218	FKTN	-0.0704834	5.30548	0.92913	0.355013	0.592275	-6.19071
ENSG00000079459	2222	FDFT1	-0.166192	6.76133	2.01539	0.0464919	0.173073	-4.642
ENSG00000160752	2224	FDPS	-0.0534889	5.73026	0.752441	0.453517	0.677236	-6.33705
ENSG00000137714	2230	FDX1	-0.16088	5.27244	1.92292	0.0572756	0.197657	-4.8159
ENSG00000161513	2232	FDXR	0.0600249	5.23022	-0.850294	0.397151	0.629244	-6.25975
ENSG00000066926	2235	FECH	-0.169939	5.38291	1.8969	0.0606665	0.205057	-4.86348
ENSG00000168496	2237	FEN1	0.0670916	5.29976	-0.58863	0.55741	0.754869	-6.44553
ENSG00000076716	2239	GPC4	-0.395986	5.11894	4.02574	0.00010926	0.00196431	0.834395
ENSG00000151422	2241	FER	-0.144991	5.68931	2.52285	0.0131839	0.0754301	-3.55603
ENSG00000182511	2242	FES	-0.16274	5.4401	2.19963	0.0300887	0.12933	-4.27315
ENSG00000102302	2245	FGD1	0.0611683	5.77986	-0.895149	0.372813	0.608341	-6.22121
ENSG00000113578	2246	FGF1	-0.231822	6.86229	3.87149	0.000190974	0.00308106	0.311609
ENSG00000138685	2247	FGF2	-0.387599	5.63771	3.50828	0.00067217	0.00828444	-0.858562
ENSG00000102678	2254	FGF9	0.0896057	5.39452	-0.955342	0.341661	0.581586	-6.16642
ENSG00000114279	2257	FGF12	-0.00760678	6.86058	0.0857547	0.931829	0.971946	-6.61346
ENSG00000129682	2258	FGF13	-0.0831775	6.32795	0.70267	0.48386	0.702501	-6.37279
ENSG00000102466	2259	FGF14	0.0545092	5.73631	-0.578802	0.563998	0.758782	-6.4512
ENSG00000077782	2260	FGFR1	-0.138827	6.62315	2.19939	0.0301063	0.12933	-4.27365
ENSG00000068078	2261	FGFR3	-0.021647	7.17035	0.336209	0.737403	0.87124	-6.56107
ENSG00000179399	2262	GPC5	-0.442315	4.82649	3.61238	0.000472568	0.00621987	-0.532176
ENSG00000066468	2263	FGFR2	-0.240841	6.63668	3.14683	0.00216339	0.0204836	-1.93274
ENSG00000160867	2264	FGFR4	-0.147105	3.78988	1.16486	0.246791	0.482182	-5.94854
ENSG00000000938	2268	FGR	-0.371773	5.05808	4.85408	4.36e-06	0.00014027	3.87888
ENSG00000091483	2271	FH	-0.0866727	6.18758	0.77724	0.438814	0.665465	-6.31834
ENSG00000189283	2272	FHIT	-0.0638811	4.98137	0.808962	0.420418	0.65015	-6.29354
ENSG00000022267	2273	FHL1	-0.108066	6.99193	1.25414	0.212653	0.442923	-5.84294
ENSG00000115641	2274	FHL2	0.0564491	5.54609	-0.579858	0.563288	0.758105	-6.4506
ENSG00000183386	2275	FHL3	-0.0109445	4.96693	0.162484	0.871246	0.942091	-6.60401
ENSG00000165197	2277	VEGFD	0.00536652	3.41293	-0.0474389	0.962256	0.984522	-6.61599
ENSG00000088832	2280	FKBP1A	-0.0316393	7.12923	0.537248	0.592265	0.777939	-6.47414
ENSG00000119782	2281	FKBP1B	0.0379777	5.07077	-0.463355	0.644096	0.812648	-6.51072
ENSG00000173486	2286	FKBP2	0.0933254	6.9512	-1.6314	0.105888	0.294632	-5.31411
ENSG00000100442	2287	FKBP3	-0.0749809	6.25599	0.82558	0.410967	0.641736	-6.28015
ENSG00000004478	2288	FKBP4	-0.085178	6.65432	0.894606	0.373102	0.608532	-6.22169
ENSG00000096060	2289	FKBP5	-0.256403	6.353	2.5238	0.0131504	0.0753301	-3.55379
ENSG00000176165	2290	FOXG1	-0.123119	6.72397	1.50066	0.136531	0.343553	-5.51238
ENSG00000103241	2294	FOXF1	-0.680272	4.25322	6.69725	1.18e-09	1.49e-07	11.7602
ENSG00000137273	2295	FOXF2	-0.375908	4.41355	5.01979	2.2e-06	7.72e-05	4.53135
ENSG00000054598	2296	FOXC1	-0.413473	4.87797	5.81354	7.03e-08	4.36e-06	7.82531
ENSG00000129654	2302	FOXJ1	-0.264856	4.01916	1.57151	0.119158	0.316197	-5.40688
ENSG00000150907	2308	FOXO1	-0.244763	5.3748	3.19633	0.00185281	0.0181925	-1.79121
ENSG00000118689	2309	FOXO3	-0.0116616	6.93581	0.222247	0.824566	0.917705	-6.59261
ENSG00000151702	2313	FLI1	-0.735634	4.84679	8.18149	8.19e-13	2.9e-10	18.7839
ENSG00000177731	2314	FLII	-0.0848449	6.67657	1.14693	0.254092	0.489869	-5.96883
ENSG00000196924	2316	FLNA	-0.149169	7.05645	2.63932	0.00960935	0.0602764	-3.27639
ENSG00000136068	2317	FLNB	-0.142813	6.27298	2.12149	0.0363012	0.146541	-4.43319
ENSG00000128591	2318	FLNC	-0.279565	4.93923	2.65695	0.00915226	0.0585852	-3.2331
ENSG00000132589	2319	FLOT2	0.0511432	6.95575	-0.71199	0.478095	0.697881	-6.36628
ENSG00000102755	2321	FLT1	-0.507801	6.55125	5.4908	2.94e-07	1.48e-05	6.45454
ENSG00000122025	2322	FLT3	0.162504	3.48098	-0.973979	0.332369	0.573009	-6.14875
ENSG00000037280	2324	FLT4	-0.37061	4.71577	4.38964	2.77e-05	0.000653013	2.12476
ENSG00000131781	2330	FMO5	-0.36322	4.34895	4.14592	7e-05	0.00136326	1.25189
ENSG00000102081	2332	FMR1	-0.121621	6.62827	1.58213	0.116712	0.312174	-5.39067
ENSG00000155966	2334	AFF2	-0.0277849	4.9256	0.194804	0.845934	0.929135	-6.59829
ENSG00000115414	2335	FN1	-0.524901	6.5758	5.99981	3.03e-08	2.11e-06	8.634
ENSG00000168522	2339	FNTA	-0.144317	5.90882	2.10944	0.0373517	0.149291	-4.45739
ENSG00000257365	2342	FNTB	0.0737314	5.05864	-1.28654	0.201165	0.430312	-5.80276
ENSG00000086205	2346	FOLH1	-0.212847	5.06656	2.29717	0.0236497	0.110326	-4.06601
ENSG00000165457	2350	FOLR2	-0.964239	3.5081	6.2604	9.15e-09	8.01e-07	9.78492
ENSG00000170345	2353	FOS	-0.583029	5.79449	3.13018	0.00227824	0.0212631	-1.97992
ENSG00000125740	2354	FOSB	0.000210623	4.92047	-0.00135574	0.998921	0.999203	-6.61711
ENSG00000075426	2355	FOSL2	-0.242556	6.50229	2.41372	0.017572	0.0907873	-3.80796
ENSG00000136877	2356	FPGS	0.103184	6.00455	-1.40093	0.164268	0.383094	-5.65297
ENSG00000171051	2357	FPR1	-0.968066	3.44474	4.40201	2.64e-05	0.000626843	2.16997
ENSG00000165060	2395	FXN	-0.079087	4.61172	1.05532	0.293768	0.532342	-6.0677
ENSG00000198793	2475	MTOR	-0.106316	6.4661	1.18254	0.23974	0.47348	-5.92823
ENSG00000109536	2483	FRG1	0.0028165	5.69813	-0.0449963	0.964198	0.985117	-6.6161
ENSG00000162998	2487	FRZB	-0.26556	4.54794	2.34734	0.020837	0.101523	-3.95633
ENSG00000167996	2495	FTH1	-0.00196836	7.24186	0.0238016	0.981057	0.992009	-6.61683
ENSG00000087086	2512	FTL	0.330419	7.19174	-2.20122	0.0299725	0.129096	-4.26984
ENSG00000179163	2517	FUCA1	-0.0854694	4.95854	0.86344	0.389919	0.622893	-6.24866
ENSG00000001036	2519	FUCA2	-0.200881	4.88533	2.21283	0.029136	0.12665	-4.24559
ENSG00000089280	2521	FUS	-0.0263599	7.27389	0.508154	0.612442	0.791364	-6.48918
ENSG00000174951	2523	FUT1	0.0859096	4.86365	-0.909187	0.365393	0.601411	-6.20874
ENSG00000176920	2524	FUT2	0.181704	5.19733	-2.28955	0.0241049	0.111497	-4.08248
ENSG00000033170	2530	FUT8	-0.186241	5.88785	2.61243	0.0103463	0.0633723	-3.34193
ENSG00000119537	2531	KDSR	-0.164901	6.32032	2.66262	0.00900952	0.058102	-3.21913
ENSG00000213088	2532	ACKR1	0.138078	5.53128	-1.28593	0.201378	0.430312	-5.80353
ENSG00000082074	2533	FYB1	-0.836473	4.9541	6.41899	4.38e-09	4.24e-07	10.4958
ENSG00000010810	2534	FYN	-0.125543	7.05767	2.20421	0.0297548	0.128393	-4.26359
ENSG00000126709	2537	IFI6	0.00184636	6.6898	-0.0178997	0.985754	0.993744	-6.61695
ENSG00000160211	2539	G6PD	0.0763155	6.29599	-0.944903	0.346939	0.58585	-6.17617
ENSG00000137700	2542	SLC37A4	-0.015102	5.207	0.159513	0.87358	0.942813	-6.60449
ENSG00000196419	2547	XRCC6	-0.0663302	7.06048	0.892802	0.374062	0.609396	-6.22327
ENSG00000171298	2548	GAA	-0.0127367	6.62946	0.150832	0.880406	0.946616	-6.60582
ENSG00000109458	2549	GAB1	-0.330754	5.98224	4.1721	6.35e-05	0.00126036	1.34399
ENSG00000204681	2550	GABBR1	-0.0311314	7.35372	0.652039	0.515841	0.726878	-6.40666
ENSG00000154727	2551	GABPA	-0.354867	5.26042	4.32102	3.61e-05	0.000808809	1.87554
ENSG00000104064	2553	GABPB1	-0.00149459	5.85612	0.0177565	0.985868	0.993744	-6.61695
ENSG00000022355	2554	GABRA1	0.0370107	7.00332	-0.485602	0.62829	0.801232	-6.50027
ENSG00000151834	2555	GABRA2	-0.226017	6.40659	2.80321	0.00605603	0.0437177	-2.86438
ENSG00000011677	2556	GABRA3	0.028735	5.6966	-0.207709	0.83587	0.924396	-6.59571
ENSG00000109158	2557	GABRA4	-0.0712591	6.00036	0.667232	0.506129	0.720227	-6.39676
ENSG00000186297	2558	GABRA5	0.0346032	6.25203	-0.332644	0.740085	0.872779	-6.56225
ENSG00000163288	2560	GABRB1	0.0301557	6.49454	-0.243245	0.808304	0.910398	-6.58777
ENSG00000145864	2561	GABRB2	-0.00478504	7.17725	0.0826885	0.934261	0.973165	-6.61372
ENSG00000166206	2562	GABRB3	-0.00641528	6.81253	0.0677556	0.946113	0.977959	-6.61483
ENSG00000187730	2563	GABRD	0.105647	7.01137	-1.19676	0.234171	0.467649	-5.91167
ENSG00000102287	2564	GABRE	-0.717811	4.02054	3.9883	0.000125281	0.00220472	0.706119
ENSG00000163285	2565	GABRG1	-0.327406	6.29414	2.91701	0.00434602	0.0341053	-2.56587
ENSG00000113327	2566	GABRG2	-0.0213835	6.65371	0.162249	0.87143	0.942165	-6.60405
ENSG00000182256	2567	GABRG3	0.145873	5.12692	-1.47847	0.142361	0.351603	-5.54446
ENSG00000128683	2571	GAD1	-0.00989898	6.52218	0.0711866	0.943389	0.976445	-6.61459
ENSG00000136750	2572	GAD2	0.106887	5.99828	-0.728949	0.467702	0.690115	-6.35422
ENSG00000178950	2580	GAK	-0.0171071	7.02583	0.285655	0.775721	0.893494	-6.57665
ENSG00000054983	2581	GALC	-0.26092	5.89831	2.95618	0.00386875	0.0313488	-2.46078
ENSG00000117308	2582	GALE	0.104504	5.71148	-1.27065	0.206741	0.436008	-5.82259
ENSG00000135454	2583	B4GALNT1	0.0585939	6.61807	-0.598261	0.550991	0.750406	-6.43988
ENSG00000108479	2584	GALK1	-0.00561755	4.98963	0.0612183	0.951305	0.980193	-6.61525
ENSG00000156958	2585	GALK2	0.0254006	5.03863	-0.484343	0.62918	0.801688	-6.50088
ENSG00000166573	2587	GALR1	-0.0463379	3.44619	0.340408	0.734249	0.869436	-6.55966
ENSG00000141012	2588	GALNS	-0.00755336	5.58976	0.101444	0.919397	0.9661	-6.612
ENSG00000141429	2589	GALNT1	-0.157355	5.62563	2.07917	0.0401073	0.156848	-4.51764
ENSG00000143641	2590	GALNT2	-0.112689	5.78577	1.22341	0.223992	0.455877	-5.88014
ENSG00000115339	2591	GALNT3	-0.184824	3.26722	1.12062	0.26508	0.503243	-5.99805
ENSG00000213930	2592	GALT	0.0445617	5.61596	-0.650026	0.517136	0.727452	-6.40795
ENSG00000130005	2593	GAMT	0.177982	6.38133	-2.77755	0.0065184	0.0459078	-2.93031
ENSG00000214013	2595	GANC	-0.175775	5.01163	2.48713	0.0144977	0.0795685	-3.63956
ENSG00000172020	2596	GAP43	-0.00914133	7.36324	0.198823	0.842797	0.927778	-6.5975
ENSG00000111640	2597	GAPDH	0.00598527	7.17542	-0.0392813	0.968743	0.986522	-6.61634
ENSG00000137507	2615	LRRC32	-0.278412	5.67295	2.9693	0.0037201	0.0305311	-2.42534
ENSG00000106105	2617	GARS	-0.0227011	6.70099	0.242317	0.809021	0.910398	-6.58799
ENSG00000159131	2618	GART	-0.140944	5.78296	1.79681	0.0753222	0.236988	-5.04084
ENSG00000180447	2619	GAS1	-0.132588	3.85713	1.24833	0.214763	0.44562	-5.85004
ENSG00000148935	2620	GAS2	-0.213231	3.8168	1.99857	0.048313	0.177171	-4.67418
ENSG00000183087	2621	GAS6	0.0316143	6.72925	-0.481678	0.631066	0.802963	-6.50215
ENSG00000141013	2622	GAS8	0.0753921	5.61028	-0.972125	0.333286	0.573769	-6.15052
ENSG00000179348	2624	GATA2	-0.527623	4.59891	5.6858	1.24e-07	7.16e-06	7.27797
ENSG00000171766	2628	GATM	-0.23472	7.06049	3.8644	0.000195875	0.00312099	0.28793
ENSG00000177628	2629	GBA	-0.0776841	5.41725	0.605164	0.546412	0.747599	-6.43577
ENSG00000160766	2630	GBAP1	0.0439012	5.44874	-0.448225	0.654941	0.819342	-6.51755
ENSG00000146729	2631	NIPSNAP2	-0.156886	6.47006	1.94214	0.0548754	0.192217	-4.78039
ENSG00000114480	2632	GBE1	-0.213611	4.81179	2.02736	0.045231	0.17007	-4.61892
ENSG00000117228	2633	GBP1	-0.780683	4.2624	4.61025	1.17e-05	0.000318962	2.94376
ENSG00000162645	2634	GBP2	-0.733425	4.78736	6.04158	2.5e-08	1.79e-06	8.81696
ENSG00000117226	2635	GBP3	-0.895915	3.88255	6.327	6.72e-09	6.13e-07	10.0825
ENSG00000105607	2639	GCDH	-0.0361799	5.66417	0.477616	0.633945	0.805446	-6.50408
ENSG00000131979	2643	GCH1	-0.491981	3.67177	3.70061	0.000348717	0.00488514	-0.249814
ENSG00000106633	2645	GCK	0.115797	4.57459	-1.30526	0.194739	0.422083	-5.77909
ENSG00000084734	2646	GCKR	-0.0361168	3.33208	0.266873	0.790105	0.901621	-6.58179
ENSG00000135441	2647	BLOC1S1	0.235427	4.8356	-2.13328	0.035298	0.143761	-4.40938
ENSG00000108773	2648	KAT2A	0.0052294	7.11933	-0.0976677	0.922388	0.967128	-6.61238
ENSG00000148200	2649	NR6A1	0.0378796	4.77739	-0.499869	0.618243	0.795045	-6.49331
ENSG00000187210	2650	GCNT1	-0.0600209	3.8477	0.401014	0.689248	0.840486	-6.5374
ENSG00000111846	2651	GCNT2	-0.335371	3.5079	3.4519	0.000811155	0.00963584	-1.03222
ENSG00000140905	2653	GCSH	-0.00479899	4.87024	0.0546874	0.956494	0.982179	-6.61562
ENSG00000266524	2662	GDF10	-0.012463	4.47307	0.0768919	0.93886	0.975012	-6.61417
ENSG00000203879	2664	GDI1	-0.700131	6.77504	2.92181	0.00428475	0.0337367	-2.55305
ENSG00000057608	2665	GDI2	-0.147069	6.78938	1.6768	0.0966401	0.278696	-5.24157
ENSG00000164949	2669	GEM	-0.773586	4.45333	5.03645	2.05e-06	7.29e-05	4.59767
ENSG00000131095	2670	GFAP	0.0177943	4.41291	-0.387732	0.699022	0.847729	-6.54259
ENSG00000127554	2671	GFER	0.159184	5.39159	-2.4281	0.0169276	0.0884774	-3.77532
ENSG00000198380	2673	GFPT1	-0.130068	6.07101	1.40809	0.162142	0.380202	-5.64318
ENSG00000151892	2674	GFRA1	-0.121688	5.76527	1.41266	0.160798	0.378368	-5.63691
ENSG00000168546	2675	GFRA2	0.196428	6.14069	-1.73431	0.0858803	0.258756	-5.14701
ENSG00000115486	2677	GGCX	-0.155046	5.7272	1.85869	0.0659517	0.21676	-4.93225
ENSG00000100031	2678	GGT1	0.0259859	4.86779	-0.399672	0.690233	0.841325	-6.53793
ENSG00000204136	2681	GGTA1P	-0.294885	4.86999	3.35628	0.00111042	0.0123033	-1.32163
ENSG00000086062	2683	B4GALT1	-0.400776	4.80289	4.715	7.68e-06	0.000227104	3.34175
ENSG00000131067	2686	GGT7	0.0828921	6.83842	-1.09279	0.277059	0.515329	-6.02823
ENSG00000099998	2687	GGT5	-0.236041	5.86561	2.65449	0.00921486	0.058916	-3.23916
ENSG00000112964	2690	GHR	0.0109452	3.51968	-0.158847	0.874103	0.94309	-6.60459
ENSG00000010310	2696	GIPR	-0.641618	3.46749	3.06402	0.00279328	0.0248099	-2.16547
ENSG00000152661	2697	GJA1	-0.0458399	7.20391	0.533961	0.594529	0.779394	-6.47588
ENSG00000187513	2701	GJA4	-0.763141	4.49552	6.72374	1.04e-09	1.36e-07	11.8816
ENSG00000169562	2705	GJB1	-0.144542	5.10966	1.39292	0.166671	0.386278	-5.66386
ENSG00000198814	2710	GK	-0.142391	4.71378	1.3431	0.182217	0.40595	-5.73023
ENSG00000102393	2717	GLA	-0.208395	4.78086	1.92171	0.0574301	0.197991	-4.81814
ENSG00000170266	2720	GLB1	-0.0749958	5.3818	0.817623	0.415476	0.645499	-6.2866
ENSG00000001084	2729	GCLC	-0.283452	5.86977	3.1078	0.00244165	0.022404	-2.04304
ENSG00000023909	2730	GCLM	-0.129646	5.72231	1.88114	0.0628023	0.209996	-4.89201
ENSG00000178445	2731	GLDC	-0.178112	5.36476	1.91131	0.0587684	0.200655	-4.83721
ENSG00000119392	2733	GLE1	-0.013277	5.70344	0.21242	0.832203	0.922654	-6.59473
ENSG00000090863	2734	GLG1	-0.028233	7.21612	0.566028	0.572617	0.764551	-6.45843
ENSG00000111087	2735	GLI1	-0.136355	3.7697	0.881652	0.380036	0.614459	-6.23301
ENSG00000074047	2736	GLI2	-0.268238	3.76939	1.43536	0.154241	0.368954	-5.60548
ENSG00000106571	2737	GLI3	-0.309087	4.93986	3.11701	0.00237319	0.0219465	-2.01714
ENSG00000250571	2738	GLI4	0.136969	5.53284	-2.34665	0.0208737	0.101632	-3.95786
ENSG00000124767	2739	GLO1	-0.152659	6.75383	1.78487	0.0772523	0.241152	-5.0614
ENSG00000101958	2742	GLRA2	0.0516539	3.38313	-0.295205	0.768437	0.889012	-6.5739
ENSG00000109738	2743	GLRB	-0.127185	6.33815	0.976543	0.331104	0.571941	-6.14629
ENSG00000115419	2744	GLS	-0.0723992	7.1229	0.890703	0.375183	0.610308	-6.22511
ENSG00000173221	2745	GLRX	-0.132393	5.95549	1.40512	0.16302	0.381315	-5.64724
ENSG00000148672	2746	GLUD1	-0.0827701	7.25287	1.63892	0.104308	0.292067	-5.30222
ENSG00000250959	2749	GLUD1P3	-0.224921	3.53606	1.8784	0.0631787	0.210929	-4.89693
ENSG00000135821	2752	GLUL	0.688026	4.89141	-3.12031	0.00234904	0.0217802	-2.00782
ENSG00000196743	2760	GM2A	-0.248201	6.31223	3.43001	0.000872074	0.0101472	-1.09904
ENSG00000112699	2762	GMDS	0.0724934	5.05784	-1.15064	0.252566	0.488325	-5.96464
ENSG00000197045	2764	GMFB	-0.133243	6.72842	1.765	0.080554	0.247397	-5.09532
ENSG00000137198	2766	GMPR	-0.270173	5.42738	2.55309	0.0121562	0.0713094	-3.48449
ENSG00000088256	2767	GNA11	0.0898741	6.78326	-1.535	0.127877	0.33044	-5.46182
ENSG00000146535	2768	GNA12	-0.203993	6.83855	3.38279	0.00101843	0.0114693	-1.24203
ENSG00000060558	2769	GNA15	0.036964	4.7151	-0.367484	0.714019	0.857028	-6.55016
ENSG00000127955	2770	GNAI1	-0.164414	6.28651	1.6234	0.107588	0.297549	-5.32669
ENSG00000114353	2771	GNAI2	-0.0385341	7.25286	0.888933	0.376128	0.610793	-6.22666
ENSG00000065135	2773	GNAI3	-0.223766	6.07255	3.32734	0.00121971	0.0132801	-1.40795
ENSG00000141404	2774	GNAL	0.0179448	5.72456	-0.191489	0.848523	0.930679	-6.59892
ENSG00000087258	2775	GNAO1	-0.01905	7.36155	0.423702	0.672675	0.830214	-6.52813
ENSG00000156052	2776	GNAQ	-0.0377348	7.24678	0.807586	0.421206	0.650295	-6.29463
ENSG00000087460	2778	GNAS	0.229667	4.79904	-1.07081	0.286781	0.525647	-6.05155
ENSG00000128266	2781	GNAZ	0.109599	6.63406	-1.31942	0.189981	0.415688	-5.76097
ENSG00000078369	2782	GNB1	-0.0311705	7.3577	0.647414	0.518817	0.72832	-6.40962
ENSG00000172354	2783	GNB2	0.000641196	7.11816	-0.0121348	0.990342	0.995776	-6.61703
ENSG00000111664	2784	GNB3	0.108618	5.17369	-1.49477	0.138058	0.345882	-5.52093
ENSG00000162188	2785	GNG3	0.143807	4.26636	-0.743217	0.459057	0.682143	-6.34386
ENSG00000168243	2786	GNG4	0.0907342	5.8443	-1.00721	0.316215	0.556345	-6.11641
ENSG00000174021	2787	GNG5	-0.282342	5.43144	3.51842	0.000649674	0.0080422	-0.827075
ENSG00000176533	2788	GNG7	-0.00592498	7.21452	0.122216	0.902968	0.959166	-6.6097
ENSG00000127920	2791	GNG11	-0.393957	5.49546	5.06369	1.83e-06	6.78e-05	4.70642
ENSG00000204590	2794	GNL1	-0.0102164	7.06707	0.162705	0.871072	0.942047	-6.60398
ENSG00000147437	2796	GNRH1	-0.231584	3.4157	1.81466	0.0725124	0.230856	-5.00987
ENSG00000135677	2799	GNS	-0.224316	6.21797	2.72372	0.00759418	0.0511357	-3.06688
ENSG00000136935	2800	GOLGA1	-0.11352	5.80178	1.5479	0.12474	0.325157	-5.44255
ENSG00000167110	2801	GOLGA2	0.0140447	6.87063	-0.234021	0.815437	0.913317	-6.58995
ENSG00000090615	2802	GOLGA3	-0.042235	6.99561	0.697326	0.487184	0.704736	-6.37648
ENSG00000144674	2803	GOLGA4	-0.0583212	6.96939	1.23663	0.21906	0.449946	-5.86424
ENSG00000173230	2804	GOLGB1	-0.0380921	7.05151	0.728013	0.468272	0.690181	-6.35489
ENSG00000120053	2805	GOT1	-0.0699611	7.00869	0.652043	0.515839	0.726878	-6.40665
ENSG00000125166	2806	GOT2	-0.0381743	6.89622	0.431322	0.667143	0.82722	-6.52491
ENSG00000185245	2811	GP1BA	0.184266	3.81131	-2.45076	0.0159549	0.0851228	-3.72355
ENSG00000063660	2817	GPC1	0.0354219	7.22409	-0.63331	0.527947	0.734181	-6.41855
ENSG00000167588	2819	GPD1	0.108474	4.74572	-0.952148	0.34327	0.583236	-6.16942
ENSG00000115159	2820	GPD2	-0.270102	6.21878	3.55829	0.000567993	0.00724665	-0.702693
ENSG00000105220	2821	GPI	-0.00923571	7.36083	0.198977	0.842676	0.927731	-6.59747
ENSG00000112293	2822	GPLD1	0.0222056	4.92003	-0.242774	0.808667	0.910398	-6.58788
ENSG00000150625	2823	GPM6A	0.559181	7.01014	-2.78155	0.00644423	0.0456125	-2.92006
ENSG00000046653	2824	GPM6B	0.613188	6.97089	-2.86335	0.00508781	0.0381289	-2.70788
ENSG00000184451	2826	CCR10	0.355996	4.2963	-3.43983	0.000844214	0.00993671	-1.06909
ENSG00000181773	2827	GPR3	0.412369	4.01836	-2.55731	0.0120185	0.0708542	-3.47444
ENSG00000177464	2828	GPR4	-0.563858	5.03879	4.42774	2.39e-05	0.000581924	2.26428
ENSG00000146360	2830	GPR6	0.0559277	3.69188	-0.28244	0.778178	0.894576	-6.57755
ENSG00000132975	2835	GPR12	-0.012031	5.40132	0.103663	0.91764	0.964832	-6.61178
ENSG00000144230	2840	GPR17	-0.283056	5.09493	2.73277	0.00740273	0.0502352	-3.04408
ENSG00000183150	2842	GPR19	-0.115524	4.59266	1.03763	0.301895	0.541589	-6.08587
ENSG00000172209	2845	GPR22	-0.126495	5.50831	1.05583	0.293536	0.532261	-6.06717
ENSG00000128285	2847	MCHR1	0.165655	4.9825	-1.22776	0.222362	0.454259	-5.87494
ENSG00000154478	2849	GPR26	0.170116	5.73109	-2.55589	0.0120647	0.0710079	-3.47782
ENSG00000170837	2850	GPR27	-0.0531662	5.58561	0.588243	0.557668	0.754869	-6.44576
ENSG00000164850	2852	GPER1	-0.302747	5.44315	4.42993	2.37e-05	0.000578961	2.27236
ENSG00000171659	2857	GPR34	-1.26636	3.53894	9.54602	8.16e-16	7.22e-13	25.4675
ENSG00000178623	2859	GPR35	-0.133595	4.50239	1.46363	0.146368	0.357246	-5.56566
ENSG00000170775	2861	GPR37	-0.438688	5.90563	3.7717	0.000272027	0.00405576	-0.0185531
ENSG00000125388	2868	GRK4	0.0670282	5.79659	-1.22249	0.224335	0.456314	-5.88124
ENSG00000198873	2869	GRK5	-0.0111358	5.49444	0.146504	0.883812	0.948557	-6.60646
ENSG00000198055	2870	GRK6	0.134804	5.95971	-1.66782	0.0984151	0.281911	-5.25607
ENSG00000099875	2872	MKNK2	-0.0695284	6.74137	1.03896	0.301277	0.541143	-6.08451
ENSG00000169727	2873	GPS1	0.0717463	6.92133	-1.02146	0.309448	0.548876	-6.10221
ENSG00000167701	2875	GPT	0.124769	5.08093	-1.69603	0.0929265	0.271769	-5.21029
ENSG00000233276	2876	GPX1	-0.0380538	7.00088	0.600509	0.549498	0.749455	-6.43855
ENSG00000211445	2878	GPX3	0.0549276	6.74247	-0.720818	0.472669	0.694114	-6.36004
ENSG00000167468	2879	GPX4	0.00484088	7.28106	-0.0976188	0.922426	0.967128	-6.61238
ENSG00000116157	2882	GPX7	-0.181374	3.66057	1.99346	0.0488783	0.178253	-4.68392
ENSG00000177885	2885	GRB2	-0.0428092	7.07235	0.612738	0.541412	0.743443	-6.43121
ENSG00000106070	2887	GRB10	-0.114889	6.37974	1.27357	0.205707	0.434955	-5.81896
ENSG00000115290	2888	GRB14	0.0557942	4.71676	-0.571311	0.569044	0.762299	-6.45546
ENSG00000107263	2889	RAPGEF1	-0.0540126	6.92417	0.891885	0.374552	0.609773	-6.22408
ENSG00000155511	2890	GRIA1	0.0381242	6.78395	-0.452961	0.651538	0.816937	-6.51544
ENSG00000120251	2891	GRIA2	-0.0533015	7.20784	0.922733	0.358322	0.595664	-6.19654
ENSG00000125675	2892	GRIA3	-0.0103297	7.00251	0.14212	0.887265	0.950263	-6.60709
ENSG00000152578	2893	GRIA4	0.0202855	6.52362	-0.210816	0.833451	0.922999	-6.59507
ENSG00000182771	2894	GRID1	-0.0160677	5.88777	0.183733	0.854587	0.93335	-6.60036
ENSG00000152208	2895	GRID2	-0.0905113	3.8039	1.23839	0.218411	0.449293	-5.86212
ENSG00000030582	2896	GRN	-0.180054	6.26074	2.07123	0.0408584	0.159039	-4.53331
ENSG00000171189	2897	GRIK1	0.0754629	5.31144	-0.928407	0.355386	0.592687	-6.19137
ENSG00000164418	2898	GRIK2	0.000305025	5.92051	-0.00282759	0.997749	0.998789	-6.6171
ENSG00000163873	2899	GRIK3	0.0883284	5.89625	-0.994387	0.322385	0.563209	-6.12901
ENSG00000149403	2900	GRIK4	-0.0903908	5.24159	1.12077	0.265014	0.503243	-5.99788
ENSG00000105737	2901	GRIK5	0.147849	6.64236	-1.95607	0.0531889	0.188776	-4.75443
ENSG00000176884	2902	GRIN1	-0.974863	6.69522	3.94898	0.000144509	0.00249348	0.572383
ENSG00000183454	2903	GRIN2A	-0.00135118	7.14123	0.019541	0.984448	0.99321	-6.61692
ENSG00000273079	2904	GRIN2B	0.067278	7.01294	-0.898409	0.371081	0.606634	-6.21833
ENSG00000161509	2905	GRIN2C	0.0548018	6.54967	-0.66224	0.509309	0.722211	-6.40003
ENSG00000105464	2906	GRIN2D	0.167478	5.08301	-2.00034	0.0481186	0.17671	-4.67081
ENSG00000178719	2907	GRINA	-0.000563797	7.26158	0.0101499	0.991922	0.996216	-6.61706
ENSG00000113580	2908	NR3C1	-0.120576	6.53585	1.86798	0.064632	0.213838	-4.91565
ENSG00000160007	2909	ARHGAP35	-0.0212808	7.2495	0.43274	0.666116	0.826454	-6.5243
ENSG00000152822	2911	GRM1	0.0273454	5.41729	-0.274818	0.784011	0.898423	-6.57966
ENSG00000164082	2912	GRM2	0.217866	5.8233	-2.35602	0.0203817	0.100306	-3.93714
ENSG00000198822	2913	GRM3	-0.0947693	6.39612	1.25153	0.213602	0.444123	-5.84614
ENSG00000124493	2914	GRM4	0.201173	5.11025	-2.71867	0.00770302	0.0516785	-3.07958
ENSG00000168959	2915	GRM5	0.06862	4.50663	-0.419669	0.675609	0.831671	-6.52982
ENSG00000113262	2916	GRM6	0.129014	4.54294	-1.58801	0.115377	0.310413	-5.38166
ENSG00000196277	2917	GRM7	0.0396211	5.45436	-0.48595	0.628044	0.801136	-6.5001
ENSG00000179603	2918	GRM8	-0.0860297	4.2303	0.50822	0.612395	0.791364	-6.48915
ENSG00000167004	2923	PDIA3	-0.13904	6.83918	1.82149	0.0714609	0.228685	-4.99795
ENSG00000132463	2926	GRSF1	-0.0909773	6.83247	1.17069	0.244448	0.479043	-5.94187
ENSG00000105723	2931	GSK3A	0.102623	6.96375	-1.62688	0.106846	0.296192	-5.32123
ENSG00000082701	2932	GSK3B	-0.0733863	6.54832	0.781927	0.436067	0.663059	-6.31474
ENSG00000148180	2934	GSN	-0.135609	7.18989	2.51486	0.0134683	0.0761339	-3.57482
ENSG00000103342	2935	GSPT1	-0.168314	6.64265	2.37585	0.0193742	0.0969338	-3.89306
ENSG00000104687	2936	GSR	-0.0539383	5.94365	0.626766	0.532212	0.736967	-6.42262
ENSG00000100983	2937	GSS	0.104993	5.94708	-1.00443	0.317545	0.557438	-6.11915
ENSG00000170899	2941	GSTA4	0.0141457	6.33482	-0.157057	0.87551	0.943932	-6.60487
ENSG00000213366	2946	GSTM2	-0.288142	5.74777	3.01105	0.00328115	0.0278327	-2.31161
ENSG00000134202	2947	GSTM3	-0.0718738	6.78289	0.966352	0.336152	0.576299	-6.15602
ENSG00000168765	2948	GSTM4	-0.0400869	6.01848	0.438688	0.661814	0.824156	-6.52174
ENSG00000134201	2949	GSTM5	-0.174389	5.87714	1.19694	0.234102	0.467576	-5.91146
ENSG00000084207	2950	GSTP1	-0.0633573	6.98067	1.07572	0.284587	0.523754	-6.04638
ENSG00000100577	2954	GSTZ1	0.0839055	5.14785	-0.848772	0.397994	0.629608	-6.26102
ENSG00000116062	2956	MSH6	-0.191897	5.65056	2.61248	0.0103447	0.0633723	-3.34179
ENSG00000165417	2957	GTF2A1	-0.164472	6.10778	1.81694	0.07216	0.230264	-5.0059
ENSG00000140307	2958	GTF2A2	-0.126903	5.72317	1.71107	0.0901039	0.266823	-5.18558
ENSG00000137947	2959	GTF2B	-0.162941	5.20262	1.73105	0.0864635	0.25985	-5.15245
ENSG00000153767	2960	GTF2E1	-0.226176	4.77631	2.07317	0.0406737	0.158582	-4.52949
ENSG00000197265	2961	GTF2E2	-0.126078	5.25944	1.61448	0.109509	0.300746	-5.34065
ENSG00000125651	2962	GTF2F1	0.0444823	6.95601	-0.688121	0.492937	0.70959	-6.38278
ENSG00000188342	2963	GTF2F2	-0.180806	5.38426	2.33855	0.0213074	0.103128	-3.9757
ENSG00000110768	2965	GTF2H1	-0.0560768	5.67986	0.558264	0.577886	0.767748	-6.46275
ENSG00000145736	2966	GTF2H2	-0.0905935	3.85671	0.471376	0.638378	0.8088	-6.50701
ENSG00000111358	2967	GTF2H3	0.00042973	5.60749	-0.00657642	0.994766	0.997162	-6.61709
ENSG00000263001	2969	GTF2I	-0.0688915	5.6575	1.15442	0.251024	0.48654	-5.96039
ENSG00000277053	2970	GTF2IP1	-0.279038	4.28612	2.24598	0.0268592	0.120351	-4.17572
ENSG00000122034	2971	GTF3A	-0.0426491	6.45806	0.540379	0.590113	0.776265	-6.47247
ENSG00000185024	2972	BRF1	0.149899	6.61337	-2.1911	0.0307183	0.130874	-4.29087
ENSG00000077235	2975	GTF3C1	0.033388	6.93256	-0.53371	0.594702	0.779548	-6.47601
ENSG00000115207	2976	GTF3C2	-0.0417861	5.62871	0.539939	0.590415	0.77659	-6.4727
ENSG00000152402	2977	GUCY1A2	-0.146844	6.1053	1.65716	0.100557	0.285241	-5.27319
ENSG00000112599	2979	GUCA1B	-0.0551373	4.01473	0.456216	0.649204	0.81578	-6.51397
ENSG00000164116	2982	GUCY1A1	-0.140803	5.09217	1.38737	0.168349	0.38883	-5.67136
ENSG00000061918	2983	GUCY1B1	-0.0472068	6.66126	0.45577	0.649523	0.816028	-6.51417
ENSG00000143774	2987	GUK1	-0.00208535	7.32918	0.0458377	0.963529	0.984827	-6.61606
ENSG00000169919	2990	GUSB	-0.0502709	5.92345	0.767725	0.444422	0.670448	-6.32559
ENSG00000163754	2992	GYG1	-0.277234	5.92637	2.90537	0.00449787	0.0349281	-2.59685
ENSG00000136732	2995	GYPC	-0.292815	4.69523	3.8844	0.000182355	0.00296909	0.354771
ENSG00000104812	2997	GYS1	0.0158725	6.31014	-0.236466	0.813545	0.912734	-6.58938
ENSG00000189060	3005	H1F0	-0.110831	6.83226	1.40197	0.163955	0.38264	-5.65154
ENSG00000187837	3006	HIST1H1C	-0.225494	4.93315	2.0667	0.0412931	0.159983	-4.54225
ENSG00000188486	3014	H2AFX	0.0949419	6.07376	-1.33301	0.185494	0.410087	-5.74338
ENSG00000164032	3015	H2AFZ	-0.106073	6.42492	1.10781	0.270548	0.508797	-6.01203
ENSG00000158373	3017	HIST1H2BD	-0.491688	3.65285	4.71461	7.69e-06	0.000227104	3.34027
ENSG00000163041	3020	H3F3A	-0.183342	6.1275	2.42973	0.0168556	0.0881665	-3.7716
ENSG00000132475	3021	H3F3B	-0.0973742	7.20533	1.77889	0.0782342	0.243443	-5.07165
ENSG00000072506	3028	HSD17B10	-0.0328219	5.61212	0.406474	0.685245	0.838282	-6.53522
ENSG00000063854	3029	HAGH	0.059585	6.9539	-0.837417	0.404314	0.635274	-6.27046
ENSG00000084754	3030	HADHA	-0.173719	6.87819	2.75595	0.00693208	0.0478682	-2.98538
ENSG00000138029	3032	HADHB	-0.280801	6.71996	3.82308	0.000226897	0.00349333	0.150641
ENSG00000138796	3033	HADH	-0.221204	5.55611	2.46632	0.0153161	0.0827201	-3.68775
ENSG00000170445	3035	HARS	0.0189	6.87355	-0.238004	0.812355	0.91196	-6.58902
ENSG00000105509	3036	HAS1	0.421615	4.33665	-2.68792	0.00839669	0.0551554	-3.15644
ENSG00000103044	3038	HAS3	-0.0192861	3.55265	0.223555	0.82355	0.917524	-6.59232
ENSG00000206172	3039	HBA1	0.467769	4.13104	-2.98066	0.00359558	0.0296962	-2.39452
ENSG00000188536	3040	HBA2	0.22066	6.50247	-1.48306	0.141137	0.349932	-5.53785
ENSG00000244734	3043	HBB	-0.250021	6.36055	1.4116	0.161107	0.378781	-5.63836
ENSG00000086506	3049	HBQ1	0.440722	3.61873	-2.45493	0.0157816	0.084517	-3.71398
ENSG00000004961	3052	HCCS	-0.0840332	5.22646	0.786671	0.433297	0.660342	-6.31107
ENSG00000172534	3054	HCFC1	-0.0558848	6.69435	0.703296	0.483472	0.702252	-6.37235
ENSG00000101336	3055	HCK	-0.966619	3.93658	5.29616	6.82e-07	2.97e-05	5.64806
ENSG00000180353	3059	HCLS1	-0.70567	5.22394	6.7049	1.14e-09	1.47e-07	11.7952
ENSG00000197386	3064	HTT	-0.00304465	7.08495	0.0473089	0.962359	0.98455	-6.616
ENSG00000116478	3065	HDAC1	-0.257992	5.6946	3.47516	0.000750801	0.00907956	-0.960821
ENSG00000196591	3066	HDAC2	-0.137515	6.35233	1.76943	0.079807	0.246172	-5.08778
ENSG00000143321	3068	HDGF	-0.0620353	6.90265	0.997581	0.320841	0.56169	-6.12589
ENSG00000115677	3069	HDLBP	-0.0546762	7.20329	0.986724	0.326111	0.566987	-6.13647
ENSG00000119969	3070	HELLS	-0.250703	3.97109	2.19434	0.0304776	0.130202	-4.28414
ENSG00000123338	3071	NCKAP1L	-0.765481	4.65488	8.544	1.32e-13	6.68e-11	20.5476
ENSG00000213614	3073	HEXA	0.0392488	5.79393	-0.695201	0.488508	0.705584	-6.37794
ENSG00000049860	3074	HEXB	-0.174854	5.72204	1.75783	0.0817726	0.250108	-5.10746
ENSG00000000971	3075	CFH	-0.557366	5.47207	5.78902	7.85e-08	4.75e-06	7.71978
ENSG00000010704	3077	HFE	-0.589121	3.9187	5.07945	1.71e-06	6.43e-05	4.76948
ENSG00000019991	3082	HGF	-0.696516	4.47027	4.11445	7.88e-05	0.00150513	1.14173
ENSG00000109758	3083	HGFAC	0.200024	4.17182	-1.35255	0.179189	0.402416	-5.71782
ENSG00000157168	3084	NRG1	-0.0417004	4.48195	0.234193	0.815304	0.913317	-6.58991
ENSG00000152804	3087	HHEX	-0.875978	3.2725	6.10819	1.85e-08	1.4e-06	9.10998
ENSG00000177374	3090	HIC1	-0.0884299	4.80704	0.881009	0.380382	0.614639	-6.23357
ENSG00000100644	3091	HIF1A	-0.252244	6.41912	3.03791	0.00302469	0.0263039	-2.23777
ENSG00000127946	3092	HIP1	-0.312288	6.44632	5.18892	1.08e-06	4.35e-05	5.21067
ENSG00000078140	3093	UBE2K	-0.060215	6.80519	0.807548	0.421228	0.650295	-6.29466
ENSG00000169567	3094	HINT1	-0.0605174	7.08544	0.761016	0.448402	0.672935	-6.33065
ENSG00000095951	3096	HIVEP1	-0.178928	5.472	1.5894	0.115062	0.309744	-5.37952
ENSG00000010818	3097	HIVEP2	-0.006324	6.66899	0.066497	0.947112	0.977959	-6.61491
ENSG00000156515	3098	HK1	-0.0236413	7.23738	0.387357	0.699299	0.847847	-6.54273
ENSG00000159399	3099	HK2	-0.721203	3.89088	4.63889	1.04e-05	0.000290156	3.05199
ENSG00000160883	3101	HK3	-0.515396	3.33129	2.95676	0.00386205	0.0313488	-2.45921
ENSG00000204859	3104	ZBTB48	0.0604234	5.70272	-0.841	0.402313	0.633684	-6.26749
ENSG00000206503	3105	HLA-A	-0.204135	6.91883	3.03559	0.00304606	0.0263604	-2.24416
ENSG00000234745	3106	HLA-B	-0.40068	6.817	5.22333	9.32e-07	3.84e-05	5.35045
ENSG00000204525	3107	HLA-C	-0.270106	6.87166	3.16526	0.00204249	0.0195723	-1.88026
ENSG00000204257	3108	HLA-DMA	-0.623466	4.89641	6.19842	1.22e-08	1e-06	9.5092
ENSG00000242574	3109	HLA-DMB	-1.39751	4.04414	10.5855	4.08e-18	1.15e-14	30.5863
ENSG00000204252	3111	HLA-DOA	-1.13647	3.198	8.86782	2.57e-14	1.73e-11	22.1321
ENSG00000231389	3113	HLA-DPA1	-0.892274	5.3765	7.89998	3.34e-12	9.46e-10	17.4241
ENSG00000223865	3115	HLA-DPB1	-0.579635	5.29969	6.68392	1.26e-09	1.52e-07	11.6991
ENSG00000196735	3117	HLA-DQA1	-0.982288	3.44211	5.43831	3.69e-07	1.75e-05	6.2355
ENSG00000179344	3119	HLA-DQB1	-0.504785	4.17018	2.44549	0.0161767	0.08595	-3.73564
ENSG00000204287	3122	HLA-DRA	-1.17174	5.74273	10.4711	7.3e-18	1.39e-14	30.0242
ENSG00000196126	3123	HLA-DRB1	-0.697645	5.61062	5.80667	7.25e-08	4.48e-06	7.79573
ENSG00000198502	3127	HLA-DRB5	-0.478095	3.73524	1.69792	0.0925682	0.271169	-5.2072
ENSG00000108924	3131	HLF	-0.0188809	6.90858	0.198509	0.843042	0.927837	-6.59756
ENSG00000204592	3133	HLA-E	-0.207051	7.15452	3.92397	0.000158177	0.00266787	0.487794
ENSG00000204642	3134	HLA-F	-0.245534	5.14593	3.50379	0.000682347	0.00838067	-0.87246
ENSG00000243753	3139	HLA-L	-0.0434629	4.35951	0.412886	0.680556	0.834997	-6.53262
ENSG00000153029	3140	MR1	-0.314186	4.68847	3.3392	0.00117378	0.0128643	-1.37266
ENSG00000159267	3141	HLCS	-0.1057	5.15696	1.32385	0.188509	0.414036	-5.75525
ENSG00000136630	3142	HLX	-0.42165	3.2688	3.21393	0.00175275	0.01744	-1.74043
ENSG00000256269	3145	HMBS	0.0185953	5.09183	-0.252903	0.800852	0.906991	-6.58539
ENSG00000189403	3146	HMGB1	-0.0538581	7.24462	1.09895	0.274375	0.512966	-6.02161
ENSG00000164104	3148	HMGB2	-0.0875799	5.89415	1.04753	0.29733	0.536323	-6.07574
ENSG00000029993	3149	HMGB3	0.0328321	5.56794	-0.366945	0.714419	0.857291	-6.55036
ENSG00000205581	3150	HMGN1	-0.176598	6.53338	2.20796	0.0294846	0.127499	-4.25578
ENSG00000198830	3151	HMGN2	-0.123965	6.60011	1.43904	0.153197	0.367636	-5.60033
ENSG00000117305	3155	HMGCL	-0.0394996	5.65453	0.570456	0.569622	0.76264	-6.45594
ENSG00000113161	3156	HMGCR	-0.103072	6.32001	0.999329	0.319998	0.560769	-6.12417
ENSG00000112972	3157	HMGCS1	-0.234969	6.15497	1.6987	0.0924212	0.270955	-5.20593
ENSG00000137309	3159	HMGA1	0.090956	6.47054	-0.982132	0.328356	0.56905	-6.14091
ENSG00000100292	3162	HMOX1	-0.505	4.87469	4.46316	2.09e-05	0.00051851	2.39474
ENSG00000103415	3163	HMOX2	0.083057	6.68378	-0.914255	0.362737	0.599333	-6.2042
ENSG00000123358	3164	NR4A1	-0.308157	5.54219	2.05761	0.0421753	0.162245	-4.56007
ENSG00000150540	3176	HNMT	-0.331391	4.91716	3.57297	0.000540431	0.00697668	-0.656606
ENSG00000174669	3177	SLC29A2	0.0619796	5.64386	-0.826356	0.410529	0.641407	-6.27952
ENSG00000135486	3178	HNRNPA1	-0.0338462	7.32767	0.729372	0.467444	0.690115	-6.35392
ENSG00000122566	3181	HNRNPA2B1	-0.0348915	7.37046	0.778873	0.437856	0.664514	-6.31709
ENSG00000197451	3182	HNRNPAB	-0.110757	6.17323	1.23089	0.221193	0.452865	-5.87117
ENSG00000092199	3183	HNRNPC	-0.0720011	7.23605	1.38454	0.169213	0.39006	-5.67518
ENSG00000138668	3184	HNRNPD	-0.0848079	7.10343	1.37704	0.17151	0.393051	-5.68526
ENSG00000169813	3185	HNRNPF	-0.32082	6.2124	4.0069	0.000117059	0.0020886	0.769744
ENSG00000169045	3187	HNRNPH1	-0.165775	7.13269	2.56908	0.0116422	0.0692709	-3.44635
ENSG00000126945	3188	HNRNPH2	-0.079746	6.81893	1.00667	0.316472	0.556728	-6.11694
ENSG00000096746	3189	HNRNPH3	-0.13063	6.97525	2.38126	0.019107	0.0961973	-3.88097
ENSG00000165119	3190	HNRNPK	-0.06422	7.25797	1.18471	0.238882	0.472588	-5.92571
ENSG00000104824	3191	HNRNPL	-0.00807514	6.92832	0.140489	0.88855	0.951207	-6.60732
ENSG00000153187	3192	HNRNPU	-0.0757439	7.23674	1.48487	0.140659	0.349655	-5.53525
ENSG00000121905	3208	HPCA	0.174901	6.95213	-1.9497	0.0539544	0.190281	-4.76632
ENSG00000115756	3241	HPCAL1	0.0423227	7.09356	-0.646823	0.519198	0.728416	-6.41
ENSG00000105707	3249	HPN	-0.103696	4.54921	0.976783	0.330985	0.571878	-6.14606
ENSG00000261701	3250	HPR	-0.256117	4.39639	1.77562	0.0787746	0.244242	-5.07723
ENSG00000165704	3251	HPRT1	0.00530843	6.54162	-0.0510762	0.959365	0.983439	-6.61581
ENSG00000107521	3257	HPS1	0.0246383	6.3585	-0.310973	0.756455	0.881612	-6.56916
ENSG00000174775	3265	HRAS	0.149283	6.71488	-2.38608	0.0188716	0.0954304	-3.87018
ENSG00000173744	3267	AGFG1	-0.187836	6.3289	2.18878	0.0308918	0.131258	-4.29569
ENSG00000106351	3268	AGFG2	0.028368	6.19837	-0.36469	0.716097	0.85811	-6.55118
ENSG00000196639	3269	HRH1	-0.0875768	5.28978	1.15888	0.249206	0.48461	-5.95533
ENSG00000130528	3270	HRC	-0.075589	3.77104	0.738029	0.46219	0.685053	-6.34765
ENSG00000113749	3274	HRH2	0.227537	5.0868	-2.11283	0.0370535	0.148687	-4.45059
ENSG00000160310	3275	PRMT2	-0.0425409	6.98671	0.795096	0.428402	0.656499	-6.3045
ENSG00000126457	3276	PRMT1	0.0296081	6.84117	-0.489147	0.625787	0.799843	-6.49856
ENSG00000114315	3280	HES1	-0.0257162	5.4072	0.34589	0.730137	0.867107	-6.5578
ENSG00000230989	3281	HSBP1	-0.0852296	6.70249	1.14272	0.255826	0.491804	-5.97354
ENSG00000117594	3290	HSD11B1	-0.323267	4.05618	1.99641	0.0485515	0.177646	-4.67831
ENSG00000176387	3291	HSD11B2	-0.0820146	4.30804	0.550287	0.583324	0.771428	-6.46712
ENSG00000108786	3292	HSD17B1	0.0740869	4.96903	-1.39795	0.165157	0.384586	-5.65702
ENSG00000130948	3293	HSD17B3	-0.220876	3.03491	1.35747	0.177625	0.40032	-5.71132
ENSG00000133835	3295	HSD17B4	-0.226121	6.80376	3.07652	0.00268837	0.0241203	-2.13066
ENSG00000185122	3297	HSF1	0.0427359	6.54118	-0.569452	0.5703	0.763096	-6.45651
ENSG00000025156	3298	HSF2	-0.0847171	5.48141	0.875021	0.383616	0.617425	-6.23874
ENSG00000102878	3299	HSF4	0.0735752	6.64657	-1.03367	0.303731	0.543574	-6.08989
ENSG00000135924	3300	DNAJB2	0.00131838	7.30301	-0.0285077	0.977313	0.99052	-6.6167
ENSG00000086061	3301	DNAJA1	-0.131937	7.02415	1.80378	0.0742146	0.234862	-5.02878
ENSG00000204389	3303	HSPA1A	-0.213551	6.75968	2.44991	0.0159905	0.0852162	-3.7255
ENSG00000204388	3304	HSPA1B	-0.159177	6.61806	1.55443	0.123176	0.323115	-5.43274
ENSG00000204390	3305	HSPA1L	-0.204232	4.50751	2.0645	0.0415047	0.160539	-4.54656
ENSG00000126803	3306	HSPA2	-0.321195	6.74688	3.83645	0.000216379	0.00339379	0.194948
ENSG00000170606	3308	HSPA4	-0.0981458	6.85178	1.28517	0.201639	0.430312	-5.80447
ENSG00000044574	3309	HSPA5	-0.127529	7.06835	1.61273	0.109891	0.301489	-5.34339
ENSG00000109971	3312	HSPA8	-0.081236	7.18192	0.627212	0.53192	0.736876	-6.42235
ENSG00000113013	3313	HSPA9	-0.0875532	7.17367	1.43401	0.154624	0.369528	-5.60735
ENSG00000106211	3315	HSPB1	0.0160326	7.18942	-0.202674	0.839793	0.926851	-6.59674
ENSG00000080824	3320	HSP90AA1	0.0171634	4.44852	-0.146227	0.884031	0.948557	-6.6065
ENSG00000143061	3321	IGSF3	0.131284	5.26744	-1.2255	0.223204	0.455385	-5.87763
ENSG00000096384	3326	HSP90AB1	-0.177563	5.21019	0.628498	0.531081	0.736404	-6.42155
ENSG00000144381	3329	HSPD1	-0.0972595	7.11352	1.73827	0.0851774	0.257248	-5.14039
ENSG00000115541	3336	HSPE1	-0.128072	5.2923	1.75449	0.0823466	0.251375	-5.11312
ENSG00000132002	3337	DNAJB1	-0.0616666	6.93747	0.93514	0.351923	0.589831	-6.1852
ENSG00000110011	3338	DNAJC4	0.0910771	5.63059	-1.55189	0.123783	0.323885	-5.43656
ENSG00000142798	3339	HSPG2	-0.600831	4.89847	5.57048	2.07e-07	1.1e-05	6.78922
ENSG00000070614	3340	NDST1	-0.0851417	6.83162	1.18146	0.240166	0.473867	-5.92948
ENSG00000170802	3344	FOXN2	-0.407079	5.23302	4.89491	3.69e-06	0.000121659	4.03841
ENSG00000178394	3350	HTR1A	0.174826	3.56188	-0.994436	0.322362	0.563209	-6.12897
ENSG00000168830	3354	HTR1E	0.0556978	4.41702	-0.399046	0.690693	0.841741	-6.53818
ENSG00000179097	3355	HTR1F	0.172685	3.50107	-1.07129	0.286563	0.525409	-6.05104
ENSG00000102468	3356	HTR2A	0.0797245	6.42452	-1.08124	0.28214	0.521148	-6.04055
ENSG00000157219	3361	HTR5A	0.0261368	5.01446	-0.159184	0.873838	0.942948	-6.60454
ENSG00000136273	3364	HUS1	-0.161106	5.03578	2.10584	0.037671	0.150185	-4.46461
ENSG00000041982	3371	TNC	-0.163065	3.306	0.814144	0.417457	0.647086	-6.28939
ENSG00000114378	3373	HYAL1	0.0488127	5.15716	-0.972469	0.333115	0.573667	-6.15019
ENSG00000196305	3376	IARS	-0.120463	6.31625	1.042	0.299873	0.539368	-6.08141
ENSG00000003147	3382	ICA1	0.152969	6.18023	-1.62752	0.106709	0.296043	-5.32021
ENSG00000090339	3383	ICAM1	-0.627583	3.89399	3.32667	0.00122238	0.0132838	-1.40995
ENSG00000108622	3384	ICAM2	-0.596144	3.92729	3.99516	0.000122183	0.00216097	0.72958
ENSG00000140968	3394	IRF8	-1.33499	3.49831	8.78943	3.82e-14	2.35e-11	21.7479
ENSG00000167862	3396	MRPL58	0.0319034	5.29909	-0.421219	0.67448	0.831212	-6.52917
ENSG00000125968	3397	ID1	-0.340356	5.96554	3.59796	0.000496401	0.0064853	-0.577819
ENSG00000115738	3398	ID2	-0.183456	6.69108	2.08235	0.0398098	0.156049	-4.51135
ENSG00000117318	3399	ID3	-0.573502	5.82503	6.85975	5.43e-10	8.08e-08	12.5079
ENSG00000172201	3400	ID4	-0.415715	6.39538	4.54436	1.52e-05	0.000398617	2.69635
ENSG00000119912	3416	IDE	-0.188177	5.26426	2.28574	0.024336	0.112267	-4.09071
ENSG00000138413	3417	IDH1	-0.289345	5.67463	4.14687	6.98e-05	0.00136032	1.25521
ENSG00000182054	3418	IDH2	0.00956386	6.96564	-0.165882	0.868578	0.9405	-6.60346
ENSG00000166411	3419	IDH3A	-0.180371	5.51453	1.52881	0.129403	0.332893	-5.47101
ENSG00000101365	3420	IDH3B	0.00898101	6.66399	-0.0941866	0.925146	0.968334	-6.61271
ENSG00000067829	3421	IDH3G	0.118396	6.6274	-1.36918	0.173946	0.395847	-5.69577
ENSG00000067064	3422	IDI1	-0.19036	6.50798	1.91519	0.0582664	0.199615	-4.83011
ENSG00000010404	3423	IDS	-0.0916791	7.23103	0.649761	0.517306	0.727452	-6.40812
ENSG00000127415	3425	IDUA	0.102743	5.74786	-1.07564	0.284625	0.523756	-6.04647
ENSG00000205403	3426	CFI	-1.00065	4.08223	7.02841	2.41e-10	4.16e-08	13.2906
ENSG00000163565	3428	IFI16	-0.546105	5.16799	6.02023	2.76e-08	1.93e-06	8.72337
ENSG00000165949	3429	IFI27	-0.228113	6.01817	2.61274	0.0103373	0.0633723	-3.34116
ENSG00000068079	3430	IFI35	-0.178948	4.87785	2.04923	0.043004	0.164272	-4.57646
ENSG00000135899	3431	SP110	-0.467344	3.23144	3.03679	0.00303502	0.0263289	-2.24086
ENSG00000119922	3433	IFIT2	-0.317337	5.09848	3.80422	0.000242571	0.00369842	0.0883145
ENSG00000185745	3434	IFIT1	-0.146762	6.16419	1.27432	0.205441	0.434751	-5.81802
ENSG00000119917	3437	IFIT3	-0.176095	5.96173	2.19149	0.0306889	0.13081	-4.29005
ENSG00000142166	3454	IFNAR1	-0.175425	6.40719	2.1329	0.0353298	0.143809	-4.41014
ENSG00000159110	3455	IFNAR2	-0.250428	4.83081	3.09854	0.00251243	0.0228607	-2.06906
ENSG00000027697	3459	IFNGR1	-0.382689	5.97663	4.62555	1.1e-05	0.000303031	3.00153
ENSG00000159128	3460	IFNGR2	-0.0266988	5.79977	0.385744	0.700489	0.848853	-6.54335
ENSG00000006652	3475	IFRD1	-0.232407	5.94003	2.80266	0.00606566	0.0437426	-2.8658
ENSG00000089289	3476	IGBP1	-0.0571447	5.91098	0.675262	0.501036	0.716221	-6.39143
ENSG00000140443	3480	IGF1R	-0.186231	6.57891	2.46534	0.0153558	0.0828009	-3.69002
ENSG00000167244	3481	IGF2	-0.225578	4.94392	2.05607	0.0423263	0.162695	-4.56308
ENSG00000197081	3482	IGF2R	-0.231049	6.01825	2.7776	0.00651741	0.0459078	-2.93018
ENSG00000099769	3483	IGFALS	0.327375	3.18154	-2.35082	0.0206534	0.101214	-3.94865
ENSG00000115457	3485	IGFBP2	0.282515	5.34741	-2.63859	0.00962869	0.0603617	-3.27818
ENSG00000146674	3486	IGFBP3	-0.148833	5.50449	1.49473	0.138069	0.345882	-5.52099
ENSG00000141753	3487	IGFBP4	0.00892594	5.8007	-0.0913416	0.9274	0.969542	-6.61297
ENSG00000115461	3488	IGFBP5	-0.180935	6.26468	2.0379	0.0441453	0.167143	-4.59851
ENSG00000167779	3489	IGFBP6	0.161385	5.57457	-1.97278	0.0512242	0.183719	-4.72307
ENSG00000163453	3490	IGFBP7	-0.369129	6.1993	4.03801	0.000104451	0.00188986	0.876615
ENSG00000142871	3491	CCN1	-0.318696	5.32061	2.23126	0.0278506	0.123182	-4.20687
ENSG00000132740	3508	IGHMBP2	0.11467	5.79836	-1.51664	0.132448	0.338086	-5.48899
ENSG00000168214	3516	RBPJ	-0.109242	6.89628	2.13673	0.0350086	0.142872	-4.40238
ENSG00000147255	3547	IGSF1	-0.285782	3.82187	1.69279	0.0935442	0.272786	-5.21559
ENSG00000113141	3550	IK	-0.0544886	6.70166	0.726958	0.468915	0.690825	-6.35565
ENSG00000104365	3551	IKBKB	-0.223082	6.00753	3.6841	0.000369262	0.00511222	-0.303055
ENSG00000115594	3554	IL1R1	-0.860181	4.69552	6.79652	7.34e-10	1.03e-07	12.2162
ENSG00000196083	3556	IL1RAP	-0.0899195	4.86934	1.03217	0.30443	0.544135	-6.09141
ENSG00000077238	3566	IL4R	-0.402598	5.78794	3.24841	0.00157123	0.01618	-1.64033
ENSG00000160712	3570	IL6R	-0.214578	5.44755	2.77553	0.00655604	0.0460735	-2.93547
ENSG00000134352	3572	IL6ST	-0.253417	6.983	3.91643	0.000162536	0.00272379	0.462362
ENSG00000110324	3587	IL10RA	-0.946621	4.2219	8.11743	1.13e-12	3.72e-10	18.4736
ENSG00000243646	3588	IL10RB	-0.0801355	5.13775	1.43607	0.15404	0.368629	-5.60449
ENSG00000137070	3590	IL11RA	-0.0192887	5.48281	0.241132	0.809937	0.911026	-6.58827
ENSG00000081985	3595	IL12RB2	0.194282	4.13483	-1.50251	0.136051	0.342829	-5.50967
ENSG00000131724	3597	IL13RA1	-0.621066	5.4431	8.06559	1.46e-12	4.6e-10	18.2229
ENSG00000134470	3601	IL15RA	-0.265262	3.85019	2.25095	0.026532	0.119289	-4.16518
ENSG00000172349	3603	IL16	-0.378319	3.62004	3.4125	0.000923874	0.0106449	-1.15225
ENSG00000150782	3606	IL18	-1.38747	3.55699	10.456	7.88e-18	1.39e-14	29.9499
ENSG00000141568	3607	FOXK2	0.0277454	6.31907	-0.360784	0.719006	0.859878	-6.55258
ENSG00000143621	3608	ILF2	-0.133029	6.3609	1.41192	0.161014	0.378687	-5.63792
ENSG00000129351	3609	ILF3	-0.0386582	7.13667	0.638738	0.524424	0.731407	-6.41514
ENSG00000133731	3612	IMPA1	-0.186642	5.80493	1.98511	0.049815	0.180587	-4.69978
ENSG00000141401	3613	IMPA2	-0.132978	4.93487	1.94364	0.0546921	0.19202	-4.77761
ENSG00000106348	3614	IMPDH1	0.0403051	6.32146	-0.544812	0.587071	0.773774	-6.47009
ENSG00000178035	3615	IMPDH2	-0.0458794	6.16577	0.575132	0.566467	0.76093	-6.4533
ENSG00000149503	3619	INCENP	0.04605	5.53677	-0.522502	0.602453	0.784981	-6.48187
ENSG00000153487	3621	ING1	-0.0986538	5.49388	1.15254	0.25179	0.487423	-5.96251
ENSG00000168556	3622	ING2	-0.0416864	4.90092	0.518983	0.604896	0.786579	-6.48368
ENSG00000123999	3623	INHA	0.420025	4.62892	-3.35657	0.00110939	0.0123015	-1.32077
ENSG00000122641	3624	INHBA	-0.158655	3.84127	1.16148	0.248153	0.483492	-5.95238
ENSG00000163083	3625	INHBB	-0.189065	4.97123	2.12221	0.0362392	0.146394	-4.43173
ENSG00000151689	3628	INPP1	-0.0775703	6.03447	0.991763	0.323658	0.564665	-6.13157
ENSG00000040933	3631	INPP4A	-0.0332881	6.65908	0.356708	0.722047	0.861816	-6.55403
ENSG00000068383	3632	INPP5A	-0.0781734	5.77995	0.727995	0.468283	0.690181	-6.35491
ENSG00000204084	3633	INPP5B	-0.0838754	5.76351	1.11366	0.26804	0.506476	-6.00566
ENSG00000168918	3635	INPP5D	-0.449161	5.61766	7.40491	3.86e-11	8.81e-09	15.0597
ENSG00000165458	3636	INPPL1	-0.164061	6.65401	2.51452	0.0134802	0.0761409	-3.57559
ENSG00000186480	3638	INSIG1	-0.214265	6.20308	2.0723	0.0407565	0.158729	-4.5312
ENSG00000173404	3642	INSM1	0.0626974	3.76295	-0.448334	0.654862	0.819316	-6.5175
ENSG00000171105	3643	INSR	-0.0733928	6.73327	1.40876	0.161944	0.380054	-5.64226
ENSG00000104408	3646	EIF3E	-0.155165	6.5325	2.21299	0.0291247	0.12664	-4.24525
ENSG00000197429	3652	IPP	-0.0488008	5.34563	0.725069	0.470068	0.691875	-6.357
ENSG00000184216	3654	IRAK1	-0.0972587	6.29336	1.15537	0.250636	0.486188	-5.95931
ENSG00000091409	3655	ITGA6	-0.46248	5.90263	5.43826	3.69e-07	1.75e-05	6.2353
ENSG00000134070	3656	IRAK2	-0.254231	4.44895	2.34883	0.0207581	0.101375	-3.95304
ENSG00000136381	3658	IREB2	-0.0996415	6.02863	1.41295	0.160712	0.378324	-5.63651
ENSG00000125347	3659	IRF1	-0.208333	4.91459	2.24959	0.0266215	0.119577	-4.16807
ENSG00000168310	3660	IRF2	-0.203931	5.36572	3.09493	0.00254055	0.0230572	-2.0792
ENSG00000126456	3661	IRF3	0.0123735	6.17235	-0.160659	0.872679	0.942307	-6.6043
ENSG00000128604	3663	IRF5	-0.474303	4.30161	4.54218	1.53e-05	0.00039994	2.68823
ENSG00000185507	3665	IRF7	-0.132895	5.08986	1.67593	0.0968118	0.278973	-5.24299
ENSG00000169047	3667	IRS1	-0.0687677	5.26632	0.681749	0.496941	0.713085	-6.38709
ENSG00000172183	3669	ISG20	-0.286032	4.28113	2.75877	0.00687674	0.0476489	-2.97821
ENSG00000129009	3671	ISLR	0.129836	5.40141	-1.19014	0.236751	0.470343	-5.9194
ENSG00000213949	3672	ITGA1	-0.565154	5.07656	6.34829	6.09e-09	5.63e-07	10.1779
ENSG00000164171	3673	ITGA2	-0.466234	4.44898	4.33065	3.48e-05	0.000783222	1.91036
ENSG00000005961	3674	ITGA2B	0.0431304	5.17461	-0.61087	0.542643	0.744628	-6.43234
ENSG00000005884	3675	ITGA3	0.11143	6.28623	-1.49382	0.138308	0.34621	-5.52232
ENSG00000161638	3678	ITGA5	-0.490565	4.85725	5.05651	1.89e-06	6.93e-05	4.67774
ENSG00000135424	3679	ITGA7	-0.133788	6.73473	1.70379	0.0914626	0.26944	-5.19758
ENSG00000144668	3680	ITGA9	-0.0029553	5.05833	0.0333658	0.973448	0.989036	-6.61655
ENSG00000083457	3682	ITGAE	-0.0733153	5.2088	1.10974	0.269717	0.508059	-6.00993
ENSG00000005844	3683	ITGAL	-1.01755	3.23914	6.90611	4.35e-10	6.76e-08	12.7224
ENSG00000169896	3684	ITGAM	-1.00519	4.27078	7.36153	4.78e-11	1.02e-08	14.8544
ENSG00000138448	3685	ITGAV	-0.512029	6.39626	5.02739	2.13e-06	7.53e-05	4.5616
ENSG00000140678	3687	ITGAX	-0.663459	4.91139	6.16448	1.43e-08	1.13e-06	9.35874
ENSG00000150093	3688	ITGB1	-0.511511	5.94616	6.25993	9.17e-09	8.01e-07	9.78286
ENSG00000160255	3689	ITGB2	-0.887527	5.1321	7.54367	1.95e-11	4.76e-09	15.7184
ENSG00000132470	3691	ITGB4	-0.18858	6.71712	1.83058	0.07008	0.225971	-4.982
ENSG00000242372	3692	EIF6	0.0579673	5.60539	-0.66066	0.510318	0.723062	-6.40107
ENSG00000082781	3693	ITGB5	-0.313582	5.94388	4.44942	2.2e-05	0.000543245	2.34404
ENSG00000105855	3696	ITGB8	-0.514327	6.20834	5.52408	2.54e-07	1.32e-05	6.594
ENSG00000151655	3698	ITIH2	-0.0952976	3.99861	1.05661	0.293182	0.531824	-6.06636
ENSG00000162267	3699	ITIH3	0.0326616	3.54204	-0.273616	0.784932	0.898835	-6.57998
ENSG00000134910	3703	STT3A	-0.21866	5.84875	2.53284	0.012836	0.0741592	-3.53247
ENSG00000125877	3704	ITPA	0.102426	5.86789	-1.27227	0.206165	0.435324	-5.82057
ENSG00000100605	3705	ITPK1	-0.00763889	7.3313	0.167471	0.867331	0.940085	-6.6032
ENSG00000137825	3706	ITPKA	0.153509	6.69156	-1.70618	0.0910136	0.268449	-5.19364
ENSG00000143772	3707	ITPKB	-0.110228	7.22647	2.20443	0.0297391	0.128365	-4.26314
ENSG00000150995	3708	ITPR1	-0.0179706	6.92958	0.219558	0.826654	0.919089	-6.5932
ENSG00000123104	3709	ITPR2	-0.448789	5.88166	5.49861	2.84e-07	1.44e-05	6.48723
ENSG00000096433	3710	ITPR3	-0.454296	5.40992	5.11837	1.45e-06	5.62e-05	4.9257
ENSG00000128928	3712	IVD	-0.042207	6.7994	0.604645	0.546756	0.747751	-6.43608
ENSG00000184916	3714	JAG2	0.0404529	6.40066	-0.525253	0.600546	0.783908	-6.48044
ENSG00000162434	3716	JAK1	-0.241029	6.62996	2.70601	0.00798204	0.0531222	-3.11132
ENSG00000096968	3717	JAK2	-0.224796	5.25381	2.48471	0.0145911	0.0798645	-3.6452
ENSG00000105639	3718	JAK3	-0.0617091	5.68155	0.77909	0.437729	0.664514	-6.31692
ENSG00000008083	3720	JARID2	-0.0123372	6.22794	0.203701	0.838992	0.926546	-6.59653
ENSG00000177606	3725	JUN	-0.0330364	6.94514	0.437002	0.663033	0.824435	-6.52247
ENSG00000171223	3726	JUNB	-0.158435	6.10737	1.35861	0.177263	0.400079	-5.70981
ENSG00000130522	3727	JUND	0.0147241	7.3069	-0.337918	0.736119	0.870707	-6.5605
ENSG00000173801	3728	JUP	-0.173594	5.62959	2.27063	0.0252689	0.115369	-4.12317
ENSG00000011201	3730	ANOS1	-0.401648	5.0844	3.49761	0.000696611	0.00853364	-0.891588
ENSG00000085117	3732	CD82	-0.0704323	6.0542	0.962621	0.338012	0.57788	-6.15956
ENSG00000065427	3735	KARS	-0.125412	6.32824	1.44529	0.151439	0.364592	-5.59157
ENSG00000111262	3736	KCNA1	-0.0229991	6.04857	0.213407	0.831435	0.922376	-6.59452
ENSG00000177301	3737	KCNA2	-0.042788	6.75458	0.422939	0.673229	0.830389	-6.52845
ENSG00000182255	3739	KCNA4	0.00143352	4.67418	-0.0147223	0.988282	0.994989	-6.617
ENSG00000130037	3741	KCNA5	0.0760804	4.38388	-0.49008	0.625129	0.799686	-6.49811
ENSG00000158445	3745	KCNB1	0.0470083	7.10072	-0.714992	0.476246	0.696403	-6.36416
ENSG00000129159	3746	KCNC1	0.0316042	6.78269	-0.32624	0.74491	0.875175	-6.56434
ENSG00000166006	3747	KCNC2	0.00770685	6.27896	-0.0732945	0.941715	0.975691	-6.61444
ENSG00000131398	3748	KCNC3	0.16218	6.75965	-1.9823	0.0501333	0.181503	-4.7051
ENSG00000116396	3749	KCNC4	0.11559	6.61231	-1.58489	0.116084	0.311252	-5.38645
ENSG00000102057	3750	KCND1	0.00391379	4.40502	-0.0339272	0.973001	0.988859	-6.61654
ENSG00000184408	3751	KCND2	-0.0653489	5.47198	0.60886	0.543969	0.745724	-6.43356
ENSG00000171385	3752	KCND3	-0.00665464	6.99671	0.107643	0.91449	0.963736	-6.61136
ENSG00000162975	3754	KCNF1	0.25561	6.36055	-2.45556	0.0157554	0.0844085	-3.71253
ENSG00000026559	3755	KCNG1	0.247433	4.96552	-2.63542	0.00971315	0.0607297	-3.28593
ENSG00000143473	3756	KCNH1	0.136672	4.22628	-0.761677	0.448008	0.672689	-6.33015
ENSG00000055118	3757	KCNH2	0.103787	5.99301	-1.1974	0.233924	0.467418	-5.91093
ENSG00000123700	3759	KCNJ2	-0.255695	4.79247	3.02574	0.00313847	0.0268641	-2.27129
ENSG00000162989	3760	KCNJ3	0.154224	6.50114	-1.87034	0.0643003	0.213214	-4.91142
ENSG00000168135	3761	KCNJ4	0.183778	6.77842	-2.15708	0.0333453	0.137753	-4.36093
ENSG00000157542	3763	KCNJ6	0.115845	6.8202	-2.23528	0.0275765	0.122313	-4.19838
ENSG00000121361	3764	KCNJ8	-0.352092	4.25633	3.19577	0.00185603	0.0182115	-1.79279
ENSG00000162728	3765	KCNJ9	0.0477706	7.14062	-0.764899	0.446096	0.671383	-6.32773
ENSG00000177807	3766	KCNJ10	-0.212734	6.9428	2.74663	0.00711797	0.0487474	-3.00904
ENSG00000187486	3767	KCNJ11	0.194173	5.82987	-2.24011	0.027251	0.121215	-4.18817
ENSG00000184185	3768	KCNJ12	0.132516	5.23307	-1.3569	0.177806	0.400602	-5.71208
ENSG00000182324	3770	KCNJ14	0.172821	4.18306	-2.03698	0.0442393	0.167364	-4.60029
ENSG00000153822	3773	KCNJ16	-0.371013	5.00043	2.93587	0.00410985	0.0327423	-2.51542
ENSG00000135750	3775	KCNK1	0.00361247	6.21278	-0.0345185	0.972531	0.988672	-6.61652
ENSG00000082482	3776	KCNK2	-0.169896	3.86126	0.942416	0.348204	0.586889	-6.17848
ENSG00000171303	3777	KCNK3	0.21466	5.75562	-2.68196	0.0085375	0.055847	-3.17125
ENSG00000156113	3778	KCNMA1	0.00992232	7.17187	-0.180318	0.85726	0.934971	-6.60098
ENSG00000105642	3780	KCNN1	0.106859	6.88815	-1.70906	0.0904778	0.26765	-5.1889
ENSG00000080709	3781	KCNN2	-0.0227158	4.75283	0.221658	0.825023	0.9179	-6.59274
ENSG00000143603	3782	KCNN3	-0.168317	6.25769	2.26233	0.0257952	0.117243	-4.14093
ENSG00000104783	3783	KCNN4	0.0460168	3.4911	-0.267537	0.789595	0.90131	-6.58161
ENSG00000075043	3785	KCNQ2	0.0011271	7.32238	-0.0221378	0.982381	0.992411	-6.61686
ENSG00000184156	3786	KCNQ3	-0.0662216	6.75387	0.681601	0.497034	0.713095	-6.38719
ENSG00000124134	3787	KCNS1	0.0780656	6.56582	-0.704498	0.482727	0.701602	-6.37152
ENSG00000156486	3788	KCNS2	0.120742	4.90874	-0.840099	0.402816	0.634	-6.26824
ENSG00000170745	3790	KCNS3	-0.0792425	4.24023	0.545631	0.586509	0.773441	-6.46965
ENSG00000128052	3791	KDR	-0.5273	4.45117	5.57115	2.07e-07	1.1e-05	6.79202
ENSG00000197993	3792	KEL	-0.0570968	3.5477	0.549536	0.583838	0.771886	-6.46753
ENSG00000138030	3795	KHK	0.06255	4.74771	-0.534248	0.594331	0.77938	-6.47573
ENSG00000068796	3796	KIF2A	-0.28407	5.72265	3.27972	0.00142179	0.0150014	-1.54871
ENSG00000084731	3797	KIF3C	-0.0263074	7.15722	0.355741	0.722768	0.862191	-6.55437
ENSG00000155980	3798	KIF5A	0.504702	4.73673	-2.48476	0.0145889	0.0798645	-3.64507
ENSG00000170759	3799	KIF5B	-0.0903988	7.26899	2.27451	0.0250264	0.114595	-4.11485
ENSG00000168280	3800	KIF5C	-0.0262297	7.38239	0.605113	0.546446	0.747599	-6.4358
ENSG00000140859	3801	KIFC3	0.105843	6.33005	-1.49343	0.138408	0.346221	-5.52287
ENSG00000157404	3815	KIT	0.130947	5.26741	-1.02215	0.309124	0.548576	-6.10152
ENSG00000164344	3818	KLKB1	-0.264773	4.45232	2.50314	0.0138952	0.077525	-3.60227
ENSG00000126214	3831	KLC1	0.0375135	6.94184	-0.601214	0.54903	0.749324	-6.43813
ENSG00000125337	3834	KIF25	-0.123404	3.60301	0.610036	0.543193	0.745154	-6.43285
ENSG00000079616	3835	KIF22	0.0304849	5.16331	-0.344475	0.731198	0.867275	-6.55828
ENSG00000114030	3836	KPNA1	-0.0962314	6.06448	1.13737	0.258044	0.494775	-5.97951
ENSG00000108424	3837	KPNB1	-0.0614885	7.09615	1.07464	0.285067	0.524222	-6.04751
ENSG00000182481	3838	KPNA2	-0.1238	5.88293	1.14303	0.2557	0.49163	-5.9732
ENSG00000102753	3839	KPNA3	-0.205699	6.14687	2.36024	0.0201633	0.099717	-3.92778
ENSG00000186432	3840	KPNA4	-0.141069	6.61374	1.91437	0.058372	0.199832	-4.83161
ENSG00000196911	3841	KPNA5	-0.0982554	6.19969	1.46127	0.147012	0.358079	-5.56901
ENSG00000083312	3842	TNPO1	-0.241758	6.38105	3.38616	0.00100729	0.0113788	-1.2319
ENSG00000065150	3843	IPO5	-0.0725107	6.93824	0.965341	0.336655	0.576565	-6.15698
ENSG00000133703	3845	KRAS	-0.0999824	6.17896	1.03035	0.30528	0.544958	-6.09326
ENSG00000186395	3858	KRT10	-0.00459764	5.63944	0.0613005	0.95124	0.980193	-6.61524
ENSG00000128422	3872	KRT17	0.211811	5.2893	-1.99827	0.0483468	0.177171	-4.67477
ENSG00000126777	3895	KTN1	-0.0742932	7.23472	1.85808	0.066038	0.216952	-4.93333
ENSG00000198910	3897	L1CAM	0.00538896	7.02589	-0.0526288	0.95813	0.982789	-6.61573
ENSG00000144218	3899	AFF3	-0.0672877	6.16352	0.698452	0.486483	0.704384	-6.3757
ENSG00000167613	3903	LAIR1	-0.892312	4.61104	5.67422	1.31e-07	7.47e-06	7.22866
ENSG00000196569	3908	LAMA2	-0.218374	5.39138	2.62727	0.00993331	0.0616161	-3.30582
ENSG00000053747	3909	LAMA3	-0.365151	5.03899	4.8787	3.94e-06	0.00012849	3.97498
ENSG00000112769	3910	LAMA4	-0.156285	5.32007	2.23341	0.0277039	0.122763	-4.20234
ENSG00000130702	3911	LAMA5	-0.135829	6.88574	1.88119	0.062795	0.209996	-4.89192
ENSG00000091136	3912	LAMB1	0.0938593	5.96554	-0.916107	0.361769	0.598514	-6.20253
ENSG00000172037	3913	LAMB2	-0.342831	6.5466	4.90427	3.55e-06	0.000118162	4.07509
ENSG00000196878	3914	LAMB3	0.171759	4.70882	-1.23108	0.22112	0.45285	-5.87094
ENSG00000135862	3915	LAMC1	-0.325192	5.57344	4.23345	5.04e-05	0.00105832	1.56141
ENSG00000185896	3916	LAMP1	-0.0969438	7.02878	1.54866	0.124557	0.324799	-5.44141
ENSG00000005893	3920	LAMP2	-0.343018	6.87554	4.41301	2.53e-05	0.000609861	2.21027
ENSG00000168028	3921	RPSA	-0.0147125	7.33595	0.338735	0.735505	0.87034	-6.56022
ENSG00000117632	3925	STMN1	-0.0320449	7.34956	0.602982	0.547857	0.748501	-6.43708
ENSG00000002834	3927	LASP1	-0.0910228	6.71481	1.10024	0.273813	0.512186	-6.02022
ENSG00000143815	3930	LBR	-0.302518	5.19238	3.95663	0.000140563	0.00244325	0.598301
ENSG00000213398	3931	LCAT	-0.0657314	5.27562	1.0904	0.278103	0.516592	-6.03079
ENSG00000136167	3936	LCP1	-1.08711	4.45099	7.88494	3.6e-12	1e-09	17.3516
ENSG00000043462	3937	LCP2	-0.256841	4.93211	3.03559	0.00304609	0.0263604	-2.24417
ENSG00000134333	3939	LDHA	-0.0897988	7.14785	1.05944	0.291898	0.530175	-6.06343
ENSG00000111716	3945	LDHB	-0.0481182	7.33987	0.953454	0.342612	0.582646	-6.16819
ENSG00000130164	3949	LDLR	-0.139252	5.82026	1.38267	0.169784	0.390709	-5.6777
ENSG00000116678	3953	LEPR	-0.430525	4.8414	4.90607	3.52e-06	0.000117565	4.08215
ENSG00000168924	3954	LETM1	0.0211146	6.58798	-0.316121	0.752556	0.879049	-6.56756
ENSG00000106003	3955	LFNG	0.0725449	5.45265	-0.839819	0.402972	0.63408	-6.26847
ENSG00000100097	3956	LGALS1	-0.0116637	7.02495	0.166245	0.868293	0.9405	-6.6034
ENSG00000131981	3958	LGALS3	-0.374246	6.20924	3.73605	0.000308226	0.00445919	-0.13494
ENSG00000108679	3959	LGALS3BP	-0.202452	6.33585	2.4075	0.0178571	0.0915767	-3.82201
ENSG00000116977	3964	LGALS8	-0.04181	6.11901	0.530424	0.59697	0.781434	-6.47774
ENSG00000168961	3965	LGALS9	-0.4464	5.12556	5.60089	1.81e-07	9.9e-06	6.91758
ENSG00000113594	3977	LIFR	-0.355831	6.43076	4.08428	8.81e-05	0.00164616	1.03666
ENSG00000105486	3978	LIG1	-0.0253021	5.32375	0.382477	0.702903	0.849959	-6.54459
ENSG00000005156	3980	LIG3	-0.0445437	5.39548	0.521851	0.602904	0.785352	-6.4822
ENSG00000174405	3981	LIG4	-0.170513	5.51523	1.65926	0.100132	0.284638	-5.26982
ENSG00000099204	3983	ABLIM1	-0.106855	7.1756	2.00821	0.0472621	0.175037	-4.65577
ENSG00000106683	3984	LIMK1	0.0254205	7.18501	-0.429677	0.668336	0.827829	-6.52561
ENSG00000182541	3985	LIMK2	-0.229419	6.01816	2.28481	0.0243925	0.112347	-4.09272
ENSG00000169756	3987	LIMS1	-0.298741	5.31027	4.25755	4.6e-05	0.000985001	1.6474
ENSG00000107798	3988	LIPA	-0.316436	6.05909	3.7546	0.00028886	0.00423971	-0.0745006
ENSG00000079435	3991	LIPE	0.000757801	5.59407	-0.0104178	0.991708	0.996214	-6.61705
ENSG00000149485	3992	FADS1	-0.100283	6.83732	1.55118	0.123953	0.324033	-5.43763
ENSG00000073350	3993	LLGL2	-0.180494	5.04362	2.38386	0.0189797	0.0957374	-3.87515
ENSG00000221968	3995	FADS3	0.00461796	6.816	-0.0655776	0.947842	0.977959	-6.61497
ENSG00000131899	3996	LLGL1	-0.19527	6.60955	2.49874	0.0140585	0.0781584	-3.61253
ENSG00000074695	3998	LMAN1	-0.253572	5.90521	3.43432	0.000859739	0.0100616	-1.0859
ENSG00000160789	4000	LMNA	-0.156708	6.42598	2.09521	0.0386265	0.152832	-4.48582
ENSG00000113368	4001	LMNB1	-0.0614912	4.36269	0.537541	0.592064	0.777747	-6.47398
ENSG00000166407	4004	LMO1	0.240156	3.27089	-1.50946	0.134271	0.340729	-5.49953
ENSG00000135363	4005	LMO2	-0.369913	5.72607	4.63249	1.07e-05	0.000296496	3.02777
ENSG00000012211	4007	PRICKLE3	-0.423577	3.47991	3.68449	0.000368758	0.00511024	-0.301784
ENSG00000136153	4008	LMO7	-0.00906715	6.45717	0.0958701	0.923812	0.967936	-6.61255
ENSG00000113441	4012	LNPEP	-0.144518	6.40941	1.90372	0.0597622	0.203068	-4.85107
ENSG00000110002	4013	VWA5A	-0.340893	5.27915	3.22413	0.00169711	0.0170301	-1.71091
ENSG00000134013	4017	LOXL2	-0.142346	4.06322	1.56049	0.121739	0.320702	-5.4236
ENSG00000175445	4023	LPL	-0.268004	5.51659	2.6797	0.00859155	0.0560968	-3.17687
ENSG00000145012	4026	LPP	-0.235601	6.31638	3.83557	0.000217062	0.00339457	0.192007
ENSG00000118308	4033	LRMP	-0.0613982	4.74039	0.575059	0.566516	0.76093	-6.45334
ENSG00000077454	4034	LRCH4	-0.0662914	4.9983	0.827003	0.410164	0.64126	-6.27899
ENSG00000123384	4035	LRP1	-0.0516604	7.31748	0.999656	0.31984	0.560631	-6.12385
ENSG00000081479	4036	LRP2	-0.304938	5.0903	2.95036	0.00393654	0.0317187	-2.47648
ENSG00000130881	4037	LRP3	0.0734274	6.97149	-1.1162	0.266957	0.505104	-6.00289
ENSG00000134569	4038	LRP4	-0.289878	6.94304	3.94579	0.000146187	0.00251937	0.561571
ENSG00000070018	4040	LRP6	-0.206232	5.76049	2.96553	0.00376219	0.0307339	-2.43552
ENSG00000162337	4041	LRP5	-0.223895	5.14426	2.99658	0.00342756	0.0287813	-2.35118
ENSG00000163956	4043	LRPAP1	-0.00994377	6.98438	0.118729	0.905723	0.960307	-6.61011
ENSG00000185565	4045	LSAMP	-0.0779942	7.16916	1.36066	0.176618	0.399086	-5.7071
ENSG00000130592	4046	LSP1	-0.330324	3.1151	1.73961	0.0849414	0.256903	-5.13815
ENSG00000160285	4047	LSS	-0.0871984	6.88109	1.32643	0.187656	0.412738	-5.75191
ENSG00000111144	4048	LTA4H	-0.105456	5.89835	1.2989	0.196903	0.424931	-5.78716
ENSG00000049323	4052	LTBP1	-0.4006	4.98075	4.2255	5.2e-05	0.00108101	1.53308
ENSG00000119681	4053	LTBP2	-0.121554	4.6027	1.57992	0.117218	0.312929	-5.39405
ENSG00000168056	4054	LTBP3	-0.0174503	7.23831	0.369142	0.712786	0.856204	-6.54956
ENSG00000111321	4055	LTBR	-0.280883	5.34107	3.79514	0.00025047	0.00379432	0.0584246
ENSG00000062524	4058	LTK	0.209401	4.70824	-1.68506	0.0950307	0.275813	-5.22818
ENSG00000187244	4059	BCAM	-0.162905	6.08382	2.37152	0.01959	0.0977359	-3.9027
ENSG00000160932	4061	LY6E	0.131752	7.06251	-1.94196	0.0548978	0.192217	-4.78073
ENSG00000176956	4062	LY6H	0.0805865	7.19851	-1.50869	0.134466	0.341021	-5.50065
ENSG00000104903	4066	LYL1	-0.486016	4.09755	4.79282	5.6e-06	0.000173429	3.64108
ENSG00000254087	4067	LYN	-0.652432	4.77209	6.82681	6.35e-10	9.08e-08	12.3558
ENSG00000169908	4071	TM4SF1	-0.536997	5.62964	4.77153	6.11e-06	0.000187047	3.5589
ENSG00000003056	4074	M6PR	-0.243651	5.44323	1.89747	0.0605914	0.204902	-4.86245
ENSG00000135387	4076	CAPRIN1	-0.196443	6.85559	2.32433	0.0220883	0.10587	-4.0069
ENSG00000188554	4077	NBR1	-0.17355	6.80953	2.43164	0.0167723	0.0880606	-3.76726
ENSG00000277443	4082	MARCKS	-0.0891655	7.09233	1.56309	0.121125	0.31958	-5.41966
ENSG00000059728	4084	MXD1	-0.10318	5.67641	1.45919	0.147582	0.359032	-5.57195
ENSG00000164109	4085	MAD2L1	-0.103645	4.19355	0.699927	0.485565	0.703775	-6.37469
ENSG00000170365	4086	SMAD1	-0.11933	5.06276	1.57085	0.119311	0.316545	-5.40789
ENSG00000175387	4087	SMAD2	-0.15381	6.34088	2.32115	0.022266	0.106526	-4.01385
ENSG00000166949	4088	SMAD3	-0.108085	6.24664	1.3524	0.179235	0.402416	-5.71801
ENSG00000141646	4089	SMAD4	-0.205215	6.17737	2.70644	0.00797252	0.0530838	-3.11025
ENSG00000113658	4090	SMAD5	-0.300921	5.78954	4.31878	3.64e-05	0.000813609	1.86745
ENSG00000137834	4091	SMAD6	-0.598398	5.08672	6.90385	4.39e-10	6.76e-08	12.7119
ENSG00000101665	4092	SMAD7	-0.117373	5.49361	1.44734	0.150865	0.363493	-5.58869
ENSG00000120693	4093	SMAD9	-0.237594	5.47258	3.60815	0.000479446	0.00630454	-0.545583
ENSG00000178573	4094	MAF	-0.333925	5.94396	4.66913	9.23e-06	0.00026278	3.16677
ENSG00000197063	4097	MAFG	0.0788431	6.87547	-1.42971	0.155852	0.371008	-5.61334
ENSG00000105695	4099	MAG	-0.0641252	6.73605	0.648771	0.517943	0.727671	-6.40876
ENSG00000162385	4116	MAGOH	-0.0597554	5.4054	0.769819	0.443184	0.669499	-6.324
ENSG00000111837	4117	MAK	-0.00924051	4.46413	0.0983275	0.921865	0.966971	-6.61231
ENSG00000172005	4118	MAL	-0.0481693	6.30974	0.551483	0.582507	0.770703	-6.46647
ENSG00000111885	4121	MAN1A1	-0.246999	5.07983	2.17534	0.0319117	0.134101	-4.32344
ENSG00000196547	4122	MAN2A2	-0.212959	6.63874	1.849	0.0673509	0.220221	-4.94948
ENSG00000140400	4123	MAN2C1	-0.0191883	6.82163	0.256365	0.798185	0.905493	-6.58452
ENSG00000112893	4124	MAN2A1	-0.307029	6.03552	3.72187	0.000323858	0.00461922	-0.180997
ENSG00000104774	4125	MAN2B1	-0.117443	5.46069	2.37872	0.0192317	0.0965953	-3.88664
ENSG00000109323	4126	MANBA	-0.204618	5.27124	2.63965	0.00960051	0.0602687	-3.27558
ENSG00000189221	4128	MAOA	-0.350295	6.07367	4.02442	0.000109791	0.00196636	0.829847
ENSG00000069535	4129	MAOB	-0.227885	6.8562	2.71541	0.00777401	0.0520561	-3.08776
ENSG00000166963	4130	MAP1A	-0.430462	5.0695	1.62861	0.106476	0.295688	-5.31849
ENSG00000131711	4131	MAP1B	-0.151147	4.56838	0.963823	0.337412	0.577411	-6.15842
ENSG00000078018	4133	MAP2	-0.0270659	7.36473	0.558657	0.577619	0.767536	-6.46253
ENSG00000047849	4134	MAP4	-0.024284	7.37077	0.568996	0.570608	0.763178	-6.45677
ENSG00000171533	4135	MAP6	0.0184704	6.94045	-0.264142	0.792203	0.902861	-6.58251
ENSG00000186868	4137	MAPT	-0.0118235	7.38875	0.273025	0.785385	0.89899	-6.58014
ENSG00000116141	4139	MARK1	-0.0366713	5.99863	0.382958	0.702547	0.849785	-6.54441
ENSG00000075413	4140	MARK3	-0.0721665	6.91715	1.33287	0.185542	0.410128	-5.74357
ENSG00000166986	4141	MARS	-0.0861603	6.81038	1.07419	0.28527	0.524329	-6.04799
ENSG00000130368	4142	MAS1	0.167868	4.60939	-0.930997	0.354051	0.591475	-6.189
ENSG00000168906	4144	MAT2A	-0.281249	6.91158	3.07987	0.00266085	0.0239799	-2.1213
ENSG00000007264	4145	MATK	0.154312	6.83341	-2.37945	0.0191957	0.0965173	-3.88501
ENSG00000132561	4147	MATN2	-0.180645	5.25882	2.32803	0.0218827	0.105169	-3.9988
ENSG00000132031	4148	MATN3	-0.845399	3.83932	5.77294	8.43e-08	5.01e-06	7.65068
ENSG00000125952	4149	MAX	-0.105664	6.54739	1.6468	0.102673	0.289329	-5.28971
ENSG00000103495	4150	MAZ	0.132948	4.63205	-1.08851	0.278931	0.517384	-6.0328
ENSG00000141644	4152	MBD1	-0.0547974	6.56111	0.648553	0.518083	0.727796	-6.4089
ENSG00000152601	4154	MBNL1	-0.211158	6.45458	2.53766	0.012671	0.073597	-3.52107
ENSG00000197971	4155	MBP	0.165559	4.69624	-0.775965	0.439563	0.666101	-6.31932
ENSG00000258839	4157	MC1R	-0.00122787	4.43002	0.0114127	0.990916	0.995776	-6.61704
ENSG00000076706	4162	MCAM	-0.193248	6.16105	2.15503	0.0335098	0.138155	-4.36513
ENSG00000171444	4163	MCC	-0.435649	5.69555	4.97136	2.69e-06	9.24e-05	4.33928
ENSG00000183196	4166	CHST6	-0.306006	5.41545	3.435	0.0008578	0.0100472	-1.08382
ENSG00000101977	4168	MCF2	-0.0439363	5.22448	0.41555	0.678611	0.833912	-6.53152
ENSG00000143384	4170	MCL1	-0.242353	6.86831	3.82491	0.000225433	0.00347773	0.156685
ENSG00000073111	4171	MCM2	-0.0532308	4.58504	0.390766	0.696784	0.846471	-6.54142
ENSG00000112118	4172	MCM3	-0.168662	5.52524	1.97132	0.0513938	0.184141	-4.72583
ENSG00000104738	4173	MCM4	0.0172329	5.97456	-0.178083	0.859011	0.935957	-6.60138
ENSG00000100297	4174	MCM5	-0.307466	4.87059	3.72889	0.00031603	0.00454421	-0.15822
ENSG00000076003	4175	MCM6	-0.152857	5.25516	1.40781	0.162226	0.380337	-5.64357
ENSG00000166508	4176	MCM7	-0.0556174	6.15773	0.898329	0.371123	0.606634	-6.2184
ENSG00000117335	4179	CD46	-0.344474	6.37848	3.42309	0.000892209	0.0103474	-1.1201
ENSG00000073670	4185	ADAM11	0.131163	7.01054	-1.85782	0.0660755	0.217016	-4.93379
ENSG00000112559	4188	MDFI	-0.311231	3.47875	2.42662	0.016993	0.0886555	-3.77869
ENSG00000128590	4189	DNAJB9	-0.215031	5.81845	1.95617	0.0531771	0.188776	-4.75425
ENSG00000014641	4190	MDH1	-0.103669	7.24384	1.18663	0.238127	0.471818	-5.92348
ENSG00000146701	4191	MDH2	-0.01047	6.95423	0.116713	0.907317	0.961404	-6.61035
ENSG00000110492	4192	MDK	0.0647085	5.29802	-0.728177	0.468172	0.690181	-6.35477
ENSG00000135679	4193	MDM2	-0.121889	6.33418	2.04835	0.0430919	0.164475	-4.57818
ENSG00000198625	4194	MDM4	-0.113188	6.58885	1.9581	0.0529471	0.188181	-4.75064
ENSG00000065833	4199	ME1	-0.291152	5.76162	2.92788	0.00420843	0.033284	-2.53683
ENSG00000082212	4200	ME2	-0.208112	5.92019	2.47259	0.0150653	0.0817327	-3.67327
ENSG00000124733	4201	MEA1	0.0124919	6.05215	-0.1176	0.906616	0.96089	-6.61025
ENSG00000169057	4204	MECP2	-0.00304089	6.92859	0.0534732	0.957459	0.982599	-6.61569
ENSG00000068305	4205	MEF2A	-0.196535	6.111	1.6786	0.096288	0.278027	-5.23866
ENSG00000081189	4208	MEF2C	0.00560447	7.28741	-0.109264	0.913208	0.96342	-6.61119
ENSG00000116604	4209	MEF2D	0.071767	6.97381	-1.01687	0.31162	0.55176	-6.10681
ENSG00000143995	4211	MEIS1	-0.144723	4.74035	1.65506	0.100984	0.285933	-5.27655
ENSG00000134138	4212	MEIS2	-0.0646833	6.03945	1.01069	0.314553	0.554732	-6.11296
ENSG00000095015	4214	MAP3K1	-0.395235	4.67492	4.53736	1.56e-05	0.000406855	2.67025
ENSG00000198909	4215	MAP3K3	-0.0384802	5.97213	0.635021	0.526835	0.733239	-6.41748
ENSG00000085511	4216	MAP3K4	-0.0600112	5.99456	0.839115	0.403365	0.634464	-6.26905
ENSG00000197442	4217	MAP3K5	-0.238189	6.38095	2.92799	0.00420703	0.033284	-2.53652
ENSG00000167461	4218	RAB8A	-0.192593	4.35085	1.65496	0.101003	0.285933	-5.2767
ENSG00000133895	4221	MEN1	0.0557218	6.17618	-0.688658	0.4926	0.709395	-6.38241
ENSG00000106484	4232	MEST	-0.0539352	5.54781	0.586504	0.558831	0.755557	-6.44676
ENSG00000105976	4233	MET	0.0573476	4.92684	-0.423176	0.673057	0.830389	-6.52835
ENSG00000037897	4234	METTL1	0.0956104	3.62225	-0.797171	0.427202	0.65584	-6.30287
ENSG00000140259	4236	MFAP1	-0.0547589	5.78761	0.757386	0.450563	0.674774	-6.33337
ENSG00000037749	4238	MFAP3	-0.488306	4.01356	2.79998	0.00611267	0.0439249	-2.87273
ENSG00000166482	4239	MFAP4	-0.360518	3.19148	2.49402	0.0142357	0.0787416	-3.62354
ENSG00000140545	4240	MFGE8	-0.0441905	6.76004	0.648966	0.517818	0.727567	-6.40863
ENSG00000163975	4241	MELTF	0.165317	5.08787	-2.11573	0.0368003	0.147967	-4.44478
ENSG00000100060	4242	MFNG	-0.643713	3.95531	4.93603	3.11e-06	0.000105629	4.19991
ENSG00000131446	4245	MGAT1	-0.105966	6.65591	1.67957	0.0960979	0.277771	-5.23709
ENSG00000128268	4248	MGAT3	0.0455933	6.9532	-0.663472	0.508523	0.721937	-6.39923
ENSG00000152127	4249	MGAT5	-0.07752	6.56319	0.939057	0.349917	0.588259	-6.18159
ENSG00000150527	4253	MIA2	0.0476593	3.6099	-0.559951	0.576739	0.767269	-6.46182
ENSG00000049130	4254	KITLG	-0.175581	5.36039	1.43305	0.154899	0.369902	-5.6087
ENSG00000170430	4255	MGMT	0.0476113	5.22107	-0.594482	0.553505	0.752127	-6.44211
ENSG00000008394	4257	MGST1	-0.424508	6.22626	4.09374	8.5e-05	0.00160226	1.06955
ENSG00000085871	4258	MGST2	-0.185302	5.056	2.64871	0.00936327	0.0592854	-3.25336
ENSG00000143198	4259	MGST3	-0.0556178	7.03219	0.858599	0.392573	0.625227	-6.25276
ENSG00000179583	4261	CIITA	-0.414477	4.89597	5.1152	1.47e-06	5.68e-05	4.91296
ENSG00000101871	4281	MID1	-0.215079	5.11511	2.8893	0.0047156	0.0359876	-2.63947
ENSG00000027001	4285	MIPEP	-0.071413	4.43897	0.594418	0.553547	0.752127	-6.44215
ENSG00000187098	4286	MITF	-0.230805	4.52719	2.86724	0.00503037	0.0377553	-2.69766
ENSG00000066427	4287	ATXN3	0.00387143	6.40251	-0.0738237	0.941295	0.975634	-6.6144
ENSG00000128585	4289	MKLN1	-0.239005	6.1296	3.81528	0.000233263	0.00357577	0.124821
ENSG00000178053	4291	MLF1	-0.18545	5.22093	2.26859	0.0253974	0.115844	-4.12754
ENSG00000076242	4292	MLH1	-0.0756532	5.51101	0.914492	0.362613	0.599333	-6.20398
ENSG00000006432	4293	MAP3K9	0.0767317	6.85679	-1.08794	0.279181	0.517711	-6.03341
ENSG00000130758	4294	MAP3K10	0.0290657	7.22062	-0.552175	0.582035	0.770616	-6.46609
ENSG00000173327	4296	MAP3K11	0.00430788	6.54684	-0.0740229	0.941137	0.97562	-6.61439
ENSG00000118058	4297	KMT2A	-0.0150653	7.08823	0.33922	0.73514	0.87007	-6.56006
ENSG00000130382	4298	MLLT1	0.0204487	7.06153	-0.358435	0.720758	0.860693	-6.55342
ENSG00000172493	4299	AFF1	-0.31275	5.93191	3.86588	0.000194843	0.00311154	0.292869
ENSG00000171843	4300	MLLT3	-0.0724913	5.74316	1.03141	0.304787	0.544502	-6.09219
ENSG00000130396	4301	AFDN	-0.0797828	6.86748	1.57244	0.118941	0.31586	-5.40546
ENSG00000275023	4302	MLLT6	-0.0317648	7.22426	0.661593	0.509722	0.722579	-6.40046
ENSG00000184481	4303	FOXO4	-0.0874602	6.6537	1.50789	0.13467	0.341379	-5.50182
ENSG00000151623	4306	NR3C2	-0.121251	5.72801	1.39261	0.166764	0.386431	-5.66428
ENSG00000087245	4313	MMP2	-1.07091	3.21141	7.84088	4.49e-12	1.22e-09	17.1398
ENSG00000157227	4323	MMP14	-0.690385	4.61727	6.81261	6.8e-10	9.62e-08	12.2903
ENSG00000102996	4324	MMP15	0.0959606	5.41541	-1.30289	0.195543	0.422983	-5.7821
ENSG00000156103	4325	MMP16	-0.0985556	5.66627	1.30358	0.195307	0.422655	-5.78122
ENSG00000198598	4326	MMP17	0.2452	6.72251	-3.25756	0.00152611	0.015819	-1.61363
ENSG00000119711	4329	ALDH6A1	-0.115598	7.13927	2.24148	0.027159	0.121031	-4.18527
ENSG00000169184	4330	MN1	-0.000771714	5.09931	0.00897941	0.992853	0.996445	-6.61707
ENSG00000020426	4331	MNAT1	-0.0196733	5.26516	0.331261	0.741126	0.873122	-6.5627
ENSG00000070444	4335	MNT	0.102943	6.1536	-1.33779	0.183938	0.40805	-5.73717
ENSG00000168314	4336	MOBP	-0.057826	7.20682	1.26361	0.209249	0.439006	-5.8313
[truncated: 12,183 more rows]

## Sheet: Table S4
Table S4. Limma_differential expression analysis of mouse data
	Limma DE result						KO			WT
Gene	LogFC	AveExpr	t	P.Value	adj.P.Val	B	X1M-M1-#34-P2KO HOM-Ctx	X1M-M2-#37-P2KO HOM-Ctx	X1M-M3-#47-P2KO HOM-Ctx	X1M-M7-#5-B6-Ctx	X1M-M8-#6-B6-Ctx	X1M-M9-#7-B6-Ctx
Abcc3	-0.415039	2.8906	1.06487	0.328843	0.74997	-5.63759	2.73397	2.57729	2.73799	3.43062	2.22399	3.63976
Abcc8	-0.135314	3.59974	0.248924	0.811916	0.961595	-6.18397	3.09654	3.76171	3.73799	4.06805	2.48702	4.44711
Abl1	-0.159184	5.10583	0.830217	0.438931	0.809626	-5.85286	4.88081	5.0005	5.19742	5.47015	5.03134	5.05479
Adamts16	-1.58567	1.24864	2.47461	0.0491183	0.487598	-3.90156	1.51158	-0.882142	0.737985	2.58262	1.90206	1.63976
Ago4	0.0723297	3.05192	-0.125611	0.904239	0.985541	-6.20978	2.24854	2.8183	4.19742	3.06805	3.6025	2.37672
Agt	0.240344	3.09744	-0.360296	0.731258	0.931895	-6.14644	2.92661	2.8183	3.90791	4.06805	3.22399	1.63976
AI464131	0.408427	5.46001	-2.59078	0.0420759	0.476932	-3.75001	5.6815	5.8183	5.49287	5.16758	5.25961	5.3402
Ak1	0.0774962	7.91201	-0.562448	0.594661	0.862904	-6.04549	7.97646	7.90902	7.9668	7.77639	7.92442	7.91898
Akt1	-0.260473	6.8083	1.45192	0.197888	0.657023	-5.21227	6.6948	6.4929	6.84651	6.94719	6.74755	7.12088
Akt2	-0.125429	5.69949	0.649294	0.540752	0.840817	-5.98993	5.8335	5.38464	5.69218	5.90455	5.54591	5.83615
Aldh1l1	0.35463	6.82589	-2.41353	0.0533126	0.487598	-3.98155	6.92661	6.91876	7.16425	6.63573	6.67024	6.63976
Ambra1	0.119248	7.60916	-0.647659	0.541738	0.840817	-5.99104	7.6948	7.44429	7.86727	7.38998	7.53141	7.72722
Amigo2	0.103366	4.02895	-0.556847	0.598244	0.864257	-6.04883	3.92661	4.11786	4.19742	4.16758	3.70941	4.05479
Anapc15	0.193607	4.95149	-0.960149	0.374914	0.78048	-5.73841	5.01408	5.0005	5.1303	5.21489	4.70941	4.63976
Anxa1	0.29494	3.71392	-0.590744	0.576755	0.858107	-6.02815	3.8335	2.92521	4.82545	3.96113	3.36149	3.37672
Apc	0.365845	8.76044	-2.47014	0.0494129	0.487598	-3.90741	8.82446	9.02925	8.97639	8.68276	8.48326	8.56655
Apex1	-0.0708193	5.61664	0.481296	0.647754	0.898076	-6.09093	5.54132	5.51018	5.69218	5.75255	5.65694	5.54665
Apoe	0.0452743	8.8506	-0.293284	0.779416	0.948972	-6.17062	8.90675	8.72704	8.98591	8.95418	8.75381	8.77589
Arc	0.722295	7.52762	-1.38116	0.217602	0.675562	-5.29518	8.00876	7.79028	7.86727	8.11867	6.03134	7.34941
Arhgap24	-0.188777	4.14507	0.402103	0.701867	0.929168	-6.12896	3.73397	3.51018	4.90791	4.78425	4.29437	3.63976
Arid1a	0.392985	6.42388	-1.72985	0.135579	0.614293	-4.8711	6.35288	6.5608	6.94744	6.01558	6.16884	6.49774
Asb2	-0.609135	2.50117	2.16543	0.0746204	0.515607	-4.30734	1.92661	1.92521	2.73799	3.06805	2.70941	2.63976
Ash2l	-0.132502	5.21396	0.60647	0.566944	0.854933	-6.0182	4.73397	5.32731	5.38184	5.21489	5.36149	5.26425
Asph	-0.0233085	9.04864	0.172832	0.8686	0.978468	-6.20188	9.01673	9.06623	9.028	9.05186	9.00009	9.12894
Atf3	1.52164	0.833333	-5.95928	0.00108977	0.164992	-0.241422	1.92661	1.11786	1.73799	0.260693	-0.0979429	0.0547938
Atg14	0.263549	4.65007	-1.62845	0.155746	0.620292	-4.99803	4.62705	4.73257	4.98591	4.43062	4.54591	4.57836
Atg3	0.548751	6.98591	-4.13277	0.00645218	0.407025	-1.90634	7.29294	7.22638	7.26155	6.75255	6.68342	6.69865
Atg5	-0.188559	6.54485	1.28961	0.245753	0.685319	-5.39937	6.336	6.57729	6.43843	6.56447	6.68342	6.6695
Atg7	-0.0567197	5.80624	0.239138	0.819144	0.961595	-6.18663	5.97101	5.71777	5.64488	5.47015	5.80895	6.22472
Atg9a	-0.265601	9.01469	1.60933	0.159861	0.620292	-5.02168	9.06616	8.80261	8.7769	8.9954	9.18283	9.26425
Atm	0.202164	4.24867	-0.815839	0.446486	0.812406	-5.86474	4.38604	4.11786	4.54534	4.43062	3.70941	4.30272
Atp6v0e	0.33006	5.04429	-1.08827	0.319206	0.742704	-5.61411	5.24854	4.64142	5.73799	5.06805	4.76004	4.80968
Atp6v1a	-0.170104	10.0573	1.1767	0.284904	0.72617	-5.52247	10.104	9.84833	9.9644	10.154	10.1535	10.1195
Atr	-0.0609002	3.5577	0.197536	0.850084	0.975034	-6.19676	3.38604	3.28778	3.90791	3.72012	3.98952	3.05479
Axl	0.471302	4.50111	-2.30106	0.0620528	0.489312	-4.12918	4.78459	4.43979	4.98591	4.06805	4.42562	4.30272
B3gnt5	0.124089	2.10352	-0.437366	0.677507	0.920778	-6.11281	2.24854	1.92521	2.32295	2.26069	1.48702	2.37672
Bad	0.0438598	6.13727	-0.197071	0.85043	0.975034	-6.19687	6.11644	5.95075	6.41041	5.81528	6.40985	6.12088
Bag3	0.57747	4.29515	-1.16055	0.290923	0.727076	-5.53953	4.6815	3.57729	5.49287	4.34816	3.80895	3.86215
Bag4	0.401387	6.32388	-2.15385	0.0758092	0.515607	-4.32254	6.55597	6.25741	6.76035	6.11867	6.24191	6.00899
Bak1	0.257602	5.62935	-1.1604	0.290979	0.727076	-5.53969	5.7595	5.38464	6.1303	5.50862	5.54591	5.44711
Bard1	-0.252339	2.35595	0.790121	0.460233	0.822409	-5.88558	2.24854	1.70282	2.73799	2.84566	2.22399	2.37672
Bax	0.178243	4.70041	-0.779038	0.46625	0.825028	-5.8944	4.62705	4.54412	5.19742	4.78425	4.6025	4.44711
Bbc3	1.05987	3.18741	-2.81612	0.031308	0.449773	-3.45922	3.73397	3.87275	3.54534	1.84566	2.90206	3.22472
Bcas1	0.369824	6.92651	-2.583	0.0425119	0.476932	-3.76012	7.02464	7.16225	7.14738	6.65301	6.84457	6.72722
Bcl10	-0.0604437	4.84719	0.330464	0.752547	0.93696	-6.15779	4.73397	5.07205	4.64488	4.96113	4.70941	4.96168
Bcl2	-0.809236	3.59365	1.60593	0.160604	0.620292	-5.02588	3.73397	3.51018	2.32295	3.43062	3.80895	4.75523
Bcl2a1a	-0.63634	2.63563	2.81639	0.031297	0.449773	-3.45888	2.51158	2.11786	2.32295	2.58262	3.22399	3.05479
Bcl2l1	-0.142969	7.19387	0.953463	0.378022	0.78048	-5.7446	7.23039	7.18932	6.94744	7.28306	7.26838	7.24462
Bcl2l11	-1.34884	2.85353	3.88063	0.00855361	0.41327	-2.18098	1.51158	2.28778	2.73799	3.72012	3.22399	3.63976
Bcl2l2	0.213678	7.31813	-1.48525	0.189189	0.644289	-5.17259	7.43441	7.36103	7.47945	7.19143	7.11151	7.33092
Bdnf	-0.211466	4.78745	0.924157	0.39188	0.785025	-5.77135	4.51158	5.09514	4.43843	5.06805	4.85625	4.75523
Becn1	0.13315	7.97844	-0.920604	0.393587	0.785025	-5.77455	8.03514	7.96961	8.1303	8.02888	7.84457	7.86215
Bid	0.305793	4.25401	-0.708547	0.505807	0.83066	-5.9481	4.8335	4.32731	4.05991	4.65301	4.42562	3.22472
Bik	0.383292	1.89979	-0.489757	0.642103	0.896975	-6.08649	2.24854	1.70282	2.32295	2.84566	-0.0979429	2.37672
Bin1	0.0411475	7.51507	-0.239092	0.819178	0.961595	-6.18664	7.48886	7.73624	7.38184	7.65301	7.47191	7.35857
Birc2	-0.505455	5.57144	2.05175	0.0871693	0.533494	-4.45626	5.73397	5.02475	5.19742	6.09358	5.70941	5.6695
Birc3	-0.885827	2.09371	4.82333	0.00312738	0.35823	-1.2119	1.51158	1.70282	1.73799	2.26069	2.70941	2.63976
Birc5	0.522807	3.75618	-1.27148	0.251702	0.686159	-5.41956	4.24854	3.36579	4.43843	4.06805	2.90206	3.51423
Blk	-0.252339	2.24864	0.359292	0.731971	0.931895	-6.14684	2.92661	1.70282	1.73799	3.58262	2.48702	1.05479
Blm	-0.352192	3.16768	1.96826	0.0977424	0.546458	-4.56508	3.09654	2.8183	3.05991	3.58262	3.22399	3.22472
Blnk	0.00412376	4.02516	-0.0180758	0.986178	0.993203	-6.21846	3.8335	3.92521	4.32295	3.84566	4.36149	3.86215
Bmi1	0.082487	5.28367	-0.275989	0.792033	0.95321	-6.17608	4.92661	5.14023	5.90791	5.21489	5.03134	5.48106
Bnip3	0.24529	8.52395	-1.41253	0.20865	0.675562	-5.25866	8.56324	8.59966	8.7769	8.51808	8.52777	8.15808
Bnip3l	0.304668	6.46531	-1.83797	0.116889	0.5899	-4.7334	6.55597	6.4929	6.80407	6.43062	6.345	6.16332
Bok	-0.0606791	5.6501	0.243224	0.816124	0.961595	-6.18553	5.8335	5.11786	5.90791	5.58262	5.76004	5.69865
Bola2	-0.10985	7.50579	0.591578	0.576232	0.858107	-6.02763	7.54866	7.29777	7.50617	7.7283	7.67024	7.28361
Braf	-0.162089	7.23584	1.07992	0.322617	0.742704	-5.62253	7.32749	7.09514	7.04177	7.28306	7.33669	7.33092
Brca1	-1.91901	1.22032	3.79255	0.00946059	0.41327	-2.27959	0.926613	-0.882142	0.737985	2.26069	1.90206	2.37672
Brd2	0.249505	7.47318	-1.72305	0.136848	0.614293	-4.87969	7.63397	7.60167	7.55816	7.30509	7.25079	7.48942
Brd3	0.312948	5.09868	-1.61376	0.1589	0.620292	-5.01622	5.38604	5.11786	5.26155	4.65301	4.98952	5.18408
Brd4	0.283906	6.98342	-1.96571	0.0980854	0.546458	-4.5684	7.14578	7.0005	7.22984	6.90455	6.79687	6.82298
Btk	-0.521457	2.57819	1.99378	0.09438	0.545387	-4.53189	1.92661	2.28778	2.73799	2.58262	3.07198	2.86215
C1qa	-0.244434	5.97233	1.51022	0.182905	0.644289	-5.14261	5.78459	5.8183	5.94744	6.26069	5.90206	6.12088
C1qb	0.447207	6.72642	-2.11728	0.0796921	0.521168	-4.37049	6.72103	6.93164	7.19742	6.78425	6.29437	6.42983
C1qc	0.187898	6.69604	-1.26974	0.252278	0.686159	-5.42149	6.86913	6.8321	6.66872	6.58262	6.70941	6.51423
C3	-1.25234	1.55365	7.47962	0.000329877	0.124859	0.777807	0.926613	1.11786	0.737985	2.26069	2.22399	2.05479
C3ar1	-0.16466	3.63327	0.375	0.720861	0.931895	-6.1405	3.09654	3.11786	4.43843	3.96113	3.22399	3.96168
C4a	0.0833463	4.3745	-0.576043	0.586017	0.859383	-6.03725	4.45017	4.47541	4.32295	4.34816	4.42562	4.22472
C5ar1	-1.08702	2.48579	1.4864	0.188895	0.644289	-5.17122	3.38604	1.70282	0.737985	2.26069	3.6025	3.22472
C6	-1.14503	0.833333	1.54001	0.175668	0.644289	-5.10658	-0.0733872	-0.882142	1.73799	2.26069	0.902057	1.05479
Cables1	0.274033	5.91621	-1.64634	0.151989	0.620292	-4.97582	5.92661	6.17314	6.05991	5.8754	5.57448	5.88768
Calcoco2	-0.811696	1.19499	2.04959	0.0874278	0.533494	-4.45909	0.926613	0.702821	0.737985	1.26069	2.48702	1.05479
Calr	0.186857	10.3547	-1.32629	0.234104	0.685319	-5.35807	10.5386	10.4754	10.3304	10.2705	10.2836	10.2297
Camk4	0.23436	7.59015	-1.53159	0.177685	0.644289	-5.11679	7.72103	7.56494	7.83602	7.36922	7.56027	7.48942
Casp1	0.514064	2.81602	-0.719424	0.499559	0.83066	-5.94009	3.38604	2.28778	3.54534	3.26069	3.36149	1.05479
Casp2	-0.0382513	4.80069	0.212806	0.838689	0.970777	-6.19326	4.92661	4.51018	4.90791	4.90455	4.85625	4.69865
Casp3	-0.13563	4.45685	0.686447	0.518662	0.840785	-5.96406	4.45017	4.07205	4.64488	4.50862	4.42562	4.63976
Casp4	-0.414148	2.43686	1.12644	0.303995	0.738398	-5.5751	2.51158	1.43979	2.73799	2.58262	2.48702	2.86215
Casp6	0.0972747	3.70611	-0.282523	0.787258	0.948972	-6.17405	3.62705	3.43979	4.19742	4.26069	3.48702	3.22472
Casp7	0.954707	3.07819	-3.36996	0.015601	0.421784	-2.77153	3.24854	3.51018	3.90791	2.26069	2.48702	3.05479
Casp8	-0.647745	2.6103	3.25885	0.0178752	0.449773	-2.90585	2.24854	2.28778	2.32295	3.26069	2.90206	2.63976
Casp9	-0.259303	4.4959	0.578449	0.584495	0.859383	-6.03578	4.01408	3.70282	5.38184	4.65301	4.70941	4.51423
Cass4	-0.0377199	1.38699	0.0775132	0.940795	0.989854	-6.21526	2.24854	1.11786	0.737985	1.26069	0.902057	2.05479
Ccl2	-0.478363	1.36165	0.574612	0.586924	0.859383	-6.03813	1.51158	0.117858	1.73799	2.26069	-0.0979429	2.63976
Ccl3	0.176938	3.7041	-0.370266	0.724201	0.931895	-6.14244	4.01408	2.8183	4.54534	3.43062	3.36149	4.05479
Ccl4	0.0499583	2.03328	-0.0876916	0.933042	0.989854	-6.21432	2.73397	1.70282	1.73799	2.26069	0.902057	2.86215
Ccl5	-0.67335	0.597494	1.65063	0.151102	0.620292	-4.97049	-0.0733872	0.117858	0.737985	0.260693	0.902057	1.63976
Ccl7	-0.980961	2.80794	3.65923	0.0110447	0.41327	-2.43145	1.92661	2.28778	2.73799	3.06805	3.6025	3.22472
Ccng2	0.232642	6.15902	-1.08526	0.320432	0.742704	-5.61715	6.23039	6.36579	6.22984	6.43062	5.76004	5.93744
Ccni	0.214247	8.12862	-1.09188	0.317743	0.742704	-5.61046	8.29294	7.93484	8.47945	7.91174	7.98421	8.16854
Ccr2	0.120147	3.28299	-0.192144	0.854116	0.976686	-6.19794	3.09654	2.28778	4.64488	3.58262	2.70941	3.37672
Ccr5	-0.209244	3.17768	0.569511	0.590161	0.862456	-6.04123	3.38604	2.28778	3.54534	3.26069	3.07198	3.51423
Cd109	-0.793315	2.91793	1.49157	0.187581	0.644289	-5.16503	3.38604	1.43979	2.73799	3.72012	3.36149	2.86215
Cd14	-1.47079	2.1912	2.3242	0.0601398	0.489312	-4.0988	2.92661	0.702821	0.737985	3.06805	3.07198	2.63976
Cd163	-0.593245	2.99051	2.38428	0.0554539	0.487598	-4.01992	2.73397	3.02475	2.32295	3.58262	3.22399	3.05479
Cd19	-0.145029	1.19499	0.491042	0.641246	0.896975	-6.08581	0.926613	1.70282	0.737985	1.26069	1.48702	1.05479
Cd209e	-0.427695	2.24864	0.751585	0.481392	0.826335	-5.91581	2.24854	1.11786	2.73799	3.26069	2.48702	1.63976
Cd244	-0.811696	2.19499	1.38752	0.215759	0.675562	-5.2878	2.51158	1.11786	1.73799	3.26069	1.48702	3.05479
Cd24a	-0.231171	3.47384	1.3827	0.217154	0.675562	-5.29339	3.38604	3.36579	3.32295	3.58262	3.80895	3.37672
Cd300lf	-1.30684	2.35488	1.90674	0.106357	0.571735	-4.64484	2.24854	0.117858	2.73799	3.26069	2.90206	2.86215
Cd33	-0.874312	3.80528	2.09851	0.0817643	0.521168	-4.39509	3.92661	2.43979	3.73799	4.43062	4.07198	4.22472
Cd36	-0.0066834	2.03814	0.0145223	0.988895	0.993369	-6.21852	2.92661	1.43979	1.73799	2.58262	1.90206	1.63976
Cd3d	0.188304	1.16667	-0.146282	0.888602	0.982864	-6.20663	1.92661	-0.882142	2.73799	3.26069	-0.0979429	0.0547938
Cd3e	-1.4805	1.93686	1.5876	0.164665	0.626021	-5.04845	2.73397	-0.882142	1.73799	2.58262	2.22399	3.22472
Cd3g	0.683446	3.3015	-0.998263	0.357582	0.766831	-5.70255	3.09654	2.70282	5.1303	3.43062	3.07198	2.37672
Cd40	0.211767	3.82883	-0.404229	0.700387	0.929168	-6.12802	3.38604	3.28778	5.1303	3.72012	3.48702	3.96168
Cd44	0.0743128	3.63924	-0.115476	0.911924	0.988686	-6.21115	3.8335	2.28778	4.90791	3.58262	3.70941	3.51423
Cd47	-0.09441	8.69836	0.651161	0.539628	0.840817	-5.98866	8.66808	8.55873	8.72667	8.83434	8.63677	8.7656
Cd6	-0.681501	3.6967	2.2592	0.0656786	0.498752	-4.18419	3.62705	2.70282	3.73799	4.06805	3.98952	4.05479
Cd68	-0.240734	4.6156	0.959053	0.375422	0.78048	-5.73943	4.6815	4.36579	4.43843	5.21489	4.54591	4.44711
Cd69	-0.252339	3.5744	0.433115	0.680422	0.921326	-6.11482	3.73397	2.28778	4.32295	4.16758	3.07198	3.86215
Cd70	-0.85479	2.12886	1.25326	0.257808	0.686159	-5.4397	2.24854	0.117858	2.73799	2.58262	2.70941	2.37672
Cd72	-0.631065	3.68628	1.23973	0.262426	0.692184	-5.45454	3.09654	2.57729	4.43843	4.34816	3.6025	4.05479
Cd74	-0.0301465	3.57819	0.0966801	0.926203	0.989854	-6.21339	3.92661	3.43979	3.32295	4.06805	3.07198	3.63976
Cd83	-0.0694987	5.32382	0.320424	0.759767	0.938244	-6.1614	5.17454	5.0005	5.69218	5.30509	5.39391	5.37672
Cd84	-0.487028	2.95977	1.51644	0.181372	0.644289	-5.13511	2.51158	2.57729	3.05991	3.26069	3.70941	2.63976
Cd86	0.0343513	4.02359	-0.0732331	0.944057	0.989854	-6.21562	4.09654	3.11786	4.90791	4.34816	3.80895	3.86215
Cd8a	-0.585672	1.08198	0.942548	0.383138	0.78048	-5.75463	0.926613	0.702821	0.737985	2.58262	1.48702	0.0547938
Cd8b1	-1.00668	1.62581	2.36637	0.0568092	0.487598	-4.04342	0.926613	1.70282	0.737985	1.84566	2.90206	1.63976
Cdc25a	0.148161	3.95883	-0.350161	0.738462	0.934389	-6.1504	4.01408	3.43979	4.64488	4.06805	4.36149	3.22472
Cdc7	-0.0511459	2.90985	0.108917	0.916903	0.989854	-6.21197	3.62705	2.28778	2.73799	3.06805	2.22399	3.51423
Cdk20	-0.319415	4.39534	1.05456	0.333163	0.754085	-5.64783	4.45017	3.8183	4.43843	5.06805	4.29437	4.30272
Cdkn1a	0.140724	4.80251	-0.514364	0.625817	0.888824	-6.07319	5.41847	4.76171	4.43843	4.78425	4.65694	4.75523
Cdkn1c	0.674781	2.94814	-1.57591	0.167306	0.626983	-5.06279	2.73397	2.92521	4.19742	2.26069	2.70941	2.86215
Ceacam3	0.0499583	1.62581	-0.0941645	0.928116	0.989854	-6.21366	2.51158	1.70282	0.737985	2.26069	1.48702	1.05479
Cflar	0.176129	3.87034	-0.495005	0.63861	0.896975	-6.0837	3.51158	3.8183	4.54534	4.26069	3.70941	3.37672
Ch25h	0.521637	0.861654	-0.83171	0.438152	0.809626	-5.85162	1.92661	0.702821	0.737985	1.84566	-0.0979429	0.0547938
Chek1	1.02529	2.99477	-1.50095	0.185217	0.644289	-5.15377	3.24854	2.28778	4.98591	2.84566	2.22399	2.37672
Chek2	0.165933	3.41593	-0.335727	0.748773	0.93696	-6.15586	3.73397	2.43979	4.32295	3.58262	3.36149	3.05479
Chn2	0.0475225	5.44046	-0.164511	0.874858	0.982592	-6.20345	5.28416	5.0486	6.05991	5.43062	5.51677	5.30272
Chst8	-0.604268	4.7351	2.87853	0.0288809	0.449773	-3.37964	4.6815	4.07205	4.54534	5.16758	5.03134	4.91277
Chuk	-0.679459	5.55113	3.38155	0.0153826	0.421784	-2.75763	5.51158	4.92521	5.19742	5.78425	5.85625	6.03207
Cidea	-0.330101	2.82576	0.714209	0.502548	0.83066	-5.94394	2.51158	1.92521	3.54534	3.26069	2.48702	3.22472
Cideb	0.0116637	3.96561	-0.0257409	0.980318	0.993203	-6.21827	3.51158	3.57729	4.82545	3.43062	4.48702	3.96168
Cks1b	0.685588	2.52262	-1.04409	0.3376	0.756104	-5.65816	3.8335	3.02475	1.73799	1.26069	2.90206	2.37672
Clcf1	-0.478363	1.22331	1.51025	0.1829	0.644289	-5.14258	1.51158	0.702821	0.737985	1.84566	1.48702	1.05479
Cldn5	0.315018	5.07625	-0.955876	0.376898	0.78048	-5.74237	4.8335	5.0005	5.86727	4.58262	4.98952	5.18408
Clec7a	-1.67335	0.76416	3.58801	0.0120105	0.41327	-2.51386	-0.0733872	-0.882142	0.737985	1.84566	1.90206	1.05479
Clic4	-0.137681	5.38798	0.577744	0.584941	0.859383	-6.03621	5.7595	5.0005	5.19742	5.30509	5.48702	5.57836
Cln3	-0.434084	4.88407	2.07113	0.0848865	0.526714	-4.43093	4.88081	4.47541	4.64488	4.78425	5.29437	5.22472
Clstn1	-0.25597	9.58579	1.42614	0.20487	0.668478	-5.2427	9.7452	9.29403	9.33418	9.67008	9.68342	9.78781
Cnn2	-0.538355	3.6906	1.31059	0.239029	0.685319	-5.37582	3.24854	2.8183	4.19742	4.16758	3.48702	4.22472
Cnp	-0.052158	10.6303	0.365929	0.727268	0.931895	-6.14419	10.6956	10.6242	10.4929	10.7201	10.5999	10.6491
Cntnap2	-0.128004	6.27118	0.649751	0.540476	0.840817	-5.98962	6.11644	6.30768	6.19742	6.58262	6.01058	6.41235
Coa5	0.00781511	6.05576	-0.0345118	0.973615	0.993203	-6.21797	6.15543	5.85932	6.16425	5.68696	6.09188	6.37672
Col6a3	-0.410123	3.10151	0.89283	0.407125	0.788094	-5.79926	2.92661	2.70282	3.05991	4.34816	2.70941	2.86215
Cotl1	-0.0811232	6.81295	0.356859	0.733698	0.931895	-6.14779	6.72103	6.44877	7.14738	7.04205	6.72224	6.79626
Cox5b	0.0131934	10.6865	-0.096041	0.926689	0.989854	-6.21346	10.6528	10.6633	10.7631	10.7119	10.7222	10.6055
Cp	-0.0672483	4.79663	0.286992	0.783998	0.948972	-6.17264	4.45017	4.64142	5.19742	4.84566	4.94645	4.69865
Cpa3	0.521637	2.19499	-1.34607	0.228027	0.683604	-5.33554	1.92661	2.11786	3.32295	1.84566	1.90206	2.05479
Creb1	0.236917	4.7559	-0.885529	0.410742	0.790024	-5.80566	5.13607	5.0486	4.43843	4.34816	4.6025	4.96168
Crebbp	0.362234	7.9693	-1.82038	0.119747	0.592476	-4.75596	7.8335	8.31753	8.30023	7.78425	7.63677	7.94354
Crem	0.51321	4.63441	-1.62495	0.156492	0.620292	-5.00237	4.57047	4.60971	5.49287	4.65301	4.42562	4.05479
Crip1	-0.253567	3.92461	1.12308	0.305309	0.738398	-5.57857	4.01408	3.64142	3.73799	4.06805	3.70941	4.37672
Cryba4	-0.627516	2.58937	0.817996	0.445347	0.812406	-5.86297	3.38604	0.702821	2.73799	3.43062	3.22399	2.05479
Csf1	0.591605	5.41611	-1.76189	0.129753	0.614293	-4.83052	5.62705	5.24714	6.26155	5.5461	4.76004	5.05479
Csf1r	0.424214	5.96342	-1.48287	0.189797	0.644289	-5.17544	5.85735	6.0005	6.66872	5.72012	5.45665	6.07716
Csf2rb	-0.622682	2.87446	0.711126	0.50432	0.83066	-5.94621	2.92661	0.702821	4.05991	3.43062	2.48702	3.63976
Csf3r	-0.10786	2.81602	0.364831	0.728045	0.931895	-6.14463	3.38604	2.57729	2.32295	2.84566	2.90206	2.86215
Csk	-0.240948	5.97291	1.53863	0.175997	0.644289	-5.10825	6.01408	5.71777	5.82545	6.19143	5.98952	6.09919
Cst7	-1.11399	1.48448	2.114	0.0800506	0.521168	-4.3748	1.92661	0.117858	0.737985	2.58262	1.48702	2.05479
Ctse	-1.25617	2.10352	2.80826	0.031629	0.449773	-3.46928	2.24854	1.43979	0.737985	2.26069	2.70941	3.22472
Ctsf	0.142219	7.69999	-0.916659	0.395489	0.785025	-5.77809	7.7595	7.71777	7.83602	7.46037	7.63677	7.7895
Ctss	0.354641	6.0847	-2.33312	0.0594184	0.489312	-4.08708	6.11644	6.28778	6.38184	5.8754	6.01058	5.83615
Ctsw	-0.780659	2.17947	2.41735	0.0530398	0.487598	-3.97655	1.92661	1.11786	2.32295	2.58262	2.48702	2.63976
Cx3cl1	-0.544988	8.85856	2.83103	0.0307087	0.449773	-3.44016	8.91813	8.35387	8.48618	9.16156	9.1188	9.11279
Cx3cr1	-0.37017	5.71063	1.82358	0.119222	0.592476	-4.75185	5.4812	5.65702	5.43843	6.04205	5.54591	6.09919
Cxcl10	0.124089	1.90854	-0.14076	0.892774	0.982864	-6.20751	2.73397	0.117858	3.05991	2.58262	0.902057	2.05479
Cxcl9	-1.37105	1.38699	2.49932	0.0475221	0.487598	-3.86926	-0.0733872	1.43979	0.737985	1.26069	2.90206	2.05479
Cycs	0.817015	4.15975	-1.73953	0.133793	0.614293	-4.85887	4.57047	3.64142	5.49287	3.58262	3.70941	3.96168
Cyp27a1	-0.690839	2.85787	1.31733	0.236904	0.685319	-5.36822	3.51158	1.70282	2.32295	3.26069	3.70941	2.63976
Cyp7b1	-0.0174102	4.30275	0.0912046	0.930368	0.989854	-6.21396	4.17454	4.51018	4.19742	4.34816	4.07198	4.51423
Cytip	-0.145029	2.23808	0.220771	0.832764	0.966874	-6.19134	2.73397	0.702821	3.05991	1.84566	2.70941	2.37672
Dab2	0.716625	1.95915	-2.11718	0.0797031	0.521168	-4.37063	2.51158	2.70282	1.73799	1.26069	1.48702	2.05479
Dapk1	0.20889	6.39791	-0.848134	0.429647	0.801091	-5.83783	6.11644	6.54412	6.84651	6.04205	6.51677	6.32158
Ddb2	0.111598	4.11426	-0.291026	0.781059	0.948972	-6.17135	4.01408	3.51018	4.98591	3.96113	4.07198	4.14226
Ddx58	0.429126	3.225	-1.10092	0.314097	0.742704	-5.60128	3.09654	3.02475	4.19742	2.58262	3.07198	3.37672
Dicer1	-0.0271502	4.77467	0.0837257	0.936062	0.989854	-6.2147	4.31893	4.70282	5.26155	4.43062	4.70941	5.22472
Dlg1	0.0156942	7.05813	-0.0992994	0.924211	0.989854	-6.2131	7.14578	7.06623	6.98591	7.23797	7.00009	6.91277
Dlg4	0.104879	9.25619	-0.768367	0.472096	0.825028	-5.9028	9.31678	9.26379	9.34532	9.14028	9.18977	9.28121
Dlx1	-0.170159	3.98153	0.437845	0.677179	0.920778	-6.11258	3.24854	3.70282	4.73799	4.06805	3.98952	4.14226
Dlx2	0.155126	1.9807	-0.413574	0.693898	0.929168	-6.12385	2.73397	1.70282	1.73799	1.84566	1.48702	2.37672
Dna2	-0.649887	3.11533	1.62903	0.155623	0.620292	-4.99731	3.38604	1.92521	3.05991	3.58262	3.22399	3.51423
Dnmt1	-0.366018	4.98558	1.39392	0.213917	0.675562	-5.28036	5.21202	4.87275	4.32295	5.01558	5.14998	5.3402
Dnmt3a	0.140289	4.1286	-0.848672	0.429371	0.801091	-5.83737	4.24854	4.02475	4.32295	3.96113	3.98952	4.22472
Dnmt3b	-0.390684	0.984482	0.565313	0.592833	0.862904	-6.04377	1.51158	0.117858	0.737985	1.26069	-0.0979429	2.37672
Dock1	-0.0185037	4.5217	0.100603	0.92322	0.989854	-6.21295	4.51158	4.28778	4.73799	4.65301	4.36149	4.57836
Dock2	-0.228105	3.38693	0.878705	0.414145	0.791686	-5.81161	3.73397	3.02475	3.05991	3.26069	3.48702	3.75523
Dot1l	-0.209855	4.23885	1.0228	0.346769	0.759024	-5.67896	4.38604	3.8183	4.19742	4.16758	4.48702	4.37672
Dst	-0.0540984	6.46169	0.352116	0.737071	0.934389	-6.14964	6.26646	6.46659	6.57088	6.56447	6.47191	6.42983
Duoxa1	0.716625	1.62581	-1.08994	0.318528	0.742704	-5.61242	2.51158	1.11786	2.32295	2.26069	1.48702	0.0547938
Dusp7	0.313078	7.69935	-2.10864	0.0806394	0.521168	-4.38182	7.88661	7.78319	7.89786	7.38998	7.63677	7.60169
E2f1	-0.536372	4.08824	1.44004	0.201078	0.661595	-5.22632	3.62705	3.51018	4.32295	4.84566	3.70941	4.51423
Eed	0.269613	5.52805	-1.32851	0.233415	0.685319	-5.35555	5.57047	5.51018	5.90791	5.38998	5.14998	5.63976
Eef2k	-0.065318	5.50398	0.395239	0.706656	0.929168	-6.13195	5.54132	5.32731	5.54534	5.34816	5.68342	5.57836
Egfr	0.254381	3.91966	-1.28195	0.248253	0.685319	-5.40793	3.8335	4.24714	4.05991	3.72012	3.6025	4.05479
Egr1	-0.0991757	10.6686	0.498549	0.636258	0.896922	-6.08181	10.8699	10.4809	10.5062	10.8982	10.4633	10.7929
Ehmt2	0.124107	8.21853	-0.783993	0.463554	0.823733	-5.89047	8.23495	8.18932	8.41747	8.08087	8.06696	8.32158
Eif1	0.193766	9.30114	-1.35608	0.225006	0.683604	-5.32407	9.42646	9.27141	9.49621	9.22359	9.22849	9.1607
Emcn	-0.279826	3.66337	0.82899	0.439572	0.809626	-5.85388	4.01408	2.8183	3.73799	3.84566	3.6025	3.96168
Emp1	0.541749	3.31235	-1.46301	0.194954	0.653009	-5.19912	3.62705	2.92521	4.19742	3.26069	3.22399	2.63976
Enpp6	0.0917277	3.88478	-0.237725	0.820189	0.961595	-6.18701	4.17454	4.07205	3.54534	4.16758	4.29437	3.05479
Entpd2	0.112291	3.73111	-0.327029	0.755014	0.93696	-6.15904	3.8335	3.20532	4.32295	3.26069	3.90206	3.86215
Eomes	-2.25234	1.38699	3.47071	0.0138124	0.421784	-2.65147	-0.0733872	0.117858	0.737985	3.26069	3.22399	1.05479
Ep300	0.0964635	6.66605	-0.58659	0.579363	0.858107	-6.03075	6.58482	6.73257	6.82545	6.60054	6.45665	6.79626
Epcam	-1.21916	2.39872	3.38154	0.0153828	0.421784	-2.75764	2.51158	1.11786	1.73799	3.06805	2.90206	3.05479
Epg5	-0.171082	6.60576	1.03324	0.342248	0.756659	-5.6688	6.36956	6.43074	6.76035	6.65301	6.72224	6.69865
Epsti1	-1.0166	2.20976	1.72978	0.135593	0.614293	-4.8712	2.92661	1.43979	0.737985	3.06805	2.22399	2.86215
Erbb3	0.302634	5.00858	-0.842249	0.432681	0.802792	-5.84279	4.97101	4.64142	5.86727	5.06805	4.98952	4.51423
Ercc2	0.0104101	5.6158	-0.0582477	0.955487	0.990106	-6.21673	5.73397	5.34668	5.78238	5.50862	5.68342	5.63976
Esam	0.149812	4.58519	-0.4815	0.647617	0.898076	-6.09082	4.78459	4.28778	4.90791	3.96113	4.65694	4.91277
Ets2	0.345602	6.7428	-2.61925	0.0405195	0.476932	-3.71301	6.92661	6.91227	6.90791	6.52748	6.58856	6.59395
Exo1	0.244946	2.63563	-0.314769	0.763846	0.941745	-6.16338	3.09654	1.11786	4.05991	2.58262	1.90206	3.05479
Ezh1	0.18887	4.41072	-0.863608	0.421748	0.801091	-5.82465	4.45017	4.32731	4.73799	4.58262	3.98952	4.37672
Ezh2	0.264739	4.36481	-1.0205	0.347771	0.759024	-5.68119	4.6815	4.07205	4.73799	4.34816	3.90206	4.44711
F3	0.392036	6.28512	-2.43223	0.0519901	0.487598	-3.95705	6.51158	6.41248	6.51935	6.14334	5.87934	6.24462
Fa2h	-0.361634	4.75323	1.39331	0.214092	0.675562	-5.28108	4.78459	4.60971	4.32295	5.38998	4.6025	4.80968
Fabp5	-0.205888	7.81001	1.28521	0.247187	0.685319	-5.40429	7.82748	7.80085	7.49287	7.95418	7.93548	7.84921
Fadd	0.221483	3.17568	-0.557842	0.597606	0.864257	-6.04824	3.09654	2.70282	4.05991	3.43062	2.70941	3.05479
Fancc	-0.192564	4.16934	0.696607	0.512725	0.8371	-5.95677	4.38604	3.51018	4.32295	4.43062	4.22399	4.14226
Fancd2	0.541269	1.53814	-1.60638	0.160505	0.620292	-5.02533	2.24854	1.43979	1.73799	1.84566	0.902057	1.05479
Fancg	0.406079	4.49085	-1.34461	0.22847	0.683604	-5.3372	4.73397	4.28778	5.05991	3.96113	4.76004	4.14226
Fas	0.755117	3.41904	-1.11201	0.309674	0.741845	-5.58995	3.8335	2.8183	4.73799	3.84566	1.90206	3.37672
Fasl	0.25026	3.24074	-0.506164	0.631219	0.894817	-6.07769	2.73397	2.92521	4.43843	3.26069	2.70941	3.37672
Fbln5	-0.340017	3.06646	0.858736	0.424223	0.801091	-5.82882	3.24854	2.11786	3.32295	2.84566	3.22399	3.63976
Fcer1g	0.169957	3.78043	-0.583167	0.581518	0.858107	-6.03287	4.09654	3.43979	4.05991	3.58262	3.36149	4.14226
Fcgr1	-0.0958435	3.72787	0.342086	0.744224	0.93696	-6.15348	3.92661	3.20532	3.90791	3.58262	3.6025	4.14226
Fcgr2b	-0.134058	3.67961	0.450271	0.668697	0.91697	-6.10658	3.73397	3.36579	3.73799	4.26069	3.22399	3.75523
Fcgr3	0.175411	3.45494	-0.501608	0.634231	0.896749	-6.08016	3.24854	3.64142	3.73799	3.43062	2.70941	3.96168
Fcrla	0.0695895	3.21462	-0.157408	0.880208	0.982769	-6.20473	3.24854	2.43979	4.05991	3.58262	2.90206	3.05479
Fcrlb	0.207935	1.89979	-0.75414	0.479968	0.825763	-5.91384	2.24854	1.43979	2.32295	1.84566	1.90206	1.63976
Fcrls	0.182499	5.57414	-0.853852	0.426716	0.801091	-5.83298	5.57047	5.68771	5.73799	5.30509	5.87934	5.26425
Fdxr	-1.42406	2.16784	2.44602	0.0510366	0.487598	-3.93899	1.92661	0.117858	2.32295	3.06805	2.70941	2.86215
Fen1	-0.151812	4.21318	1.01304	0.351038	0.763608	-5.68839	4.09654	4.11786	4.19742	4.43062	4.29437	4.14226
Fgd2	-0.316554	2.95733	0.516704	0.62428	0.888308	-6.07189	2.73397	1.92521	3.73799	4.06805	2.90206	2.37672
Fgf13	0.149412	8.38045	-1.08341	0.321189	0.742704	-5.61902	8.41043	8.40326	8.55177	8.29412	8.34914	8.27396
Fgl2	0.295613	3.64879	-0.401934	0.701984	0.929168	-6.12903	3.24854	2.70282	5.43843	3.96113	3.48702	3.05479
Fkbp5	-0.47539	4.71687	2.31232	0.061114	0.489312	-4.1144	4.24854	4.54412	4.64488	4.65301	5.11151	5.09919
Flt1	-0.436519	3.16054	1.3866	0.216024	0.675562	-5.28887	3.51158	2.57729	2.73799	3.72012	3.36149	3.05479
Fos	0.951938	6.24673	-1.75626	0.130759	0.614293	-4.83767	6.61311	6.68771	6.86727	6.84566	4.65694	5.80968
Foxp3	0.834504	3.1254	-1.10807	0.311239	0.742704	-5.59398	4.45017	2.11786	4.05991	3.26069	3.22399	1.63976
Fpr1	1.04661	2.45747	-1.28389	0.247617	0.685319	-5.40576	3.62705	1.11786	4.19742	2.26069	1.48702	2.05479
Fscn1	0.0539085	8.56378	-0.323645	0.757448	0.938244	-6.16025	8.7908	8.48855	8.49287	8.42056	8.51308	8.67685
Fyn	0.0922202	7.72333	-0.500522	0.63495	0.896749	-6.08074	7.72103	7.77249	7.8148	7.79985	7.36966	7.86215
Gadd45a	0.75845	4.67085	-2.86801	0.0292753	0.449773	-3.39302	4.6815	4.97584	5.49287	4.58262	4.14998	4.14226
Gadd45g	-0.0809758	4.74998	0.306151	0.770077	0.946345	-6.16634	4.57047	4.73257	4.82545	5.21489	4.29437	4.86215
Gal3st1	-0.711842	4.16469	2.44349	0.0512101	0.487598	-3.9423	3.24854	4.11786	4.05991	4.26069	4.54591	4.75523
Gba	-0.00409755	5.75749	0.0183965	0.985933	0.993203	-6.21845	6.11644	5.45771	5.69218	5.68696	5.62998	5.96168
Gbp2	0.383292	3.19995	-0.896467	0.405333	0.786761	-5.79606	2.92661	2.92521	4.32295	3.26069	2.70941	3.05479
Gclc	-0.435546	5.79432	2.69163	0.0368331	0.476932	-3.61927	5.6815	5.60971	5.43843	5.96113	6.18746	5.88768
Gdpd2	0.332308	3.90062	-0.910465	0.398489	0.786761	-5.78364	4.09654	3.36579	4.73799	3.96113	3.6025	3.63976
Gja1	0.369384	8.42021	-1.79964	0.123205	0.600155	-4.78247	8.41445	8.45771	8.94256	8.33751	8.05688	8.31218
Gjb1	-0.10326	4.87711	0.599497	0.571282	0.858107	-6.02264	4.88081	4.60971	4.98591	4.90455	5.07198	4.80968
Gna15	0.0391511	2.99684	-0.147255	0.887867	0.982864	-6.20646	3.38604	2.92521	2.73799	2.84566	2.70941	3.37672
Gpr183	0.285698	2.61525	-0.583193	0.581502	0.858107	-6.03285	2.51158	2.43979	3.32295	3.06805	1.48702	2.86215
Gpr34	0.298664	4.56494	-1.62983	0.155453	0.620292	-4.99632	4.6815	4.47541	4.98591	4.50862	4.36149	4.37672
Gpr62	0.170559	4.52435	-0.75899	0.477274	0.825028	-5.9101	4.24854	4.67245	4.90791	4.65301	4.36149	4.30272
Gpr84	-0.25617	2.27019	0.478999	0.649293	0.898564	-6.09212	2.24854	1.11786	3.05991	1.84566	2.70941	2.63976
Grap	0.210675	2.64196	-0.42187	0.688161	0.92529	-6.12006	1.92661	2.57729	3.73799	2.84566	2.70941	2.05479
Gria1	0.220356	7.62178	-1.37236	0.220175	0.675562	-5.30535	7.71452	7.64534	7.83602	7.6444	7.31991	7.57049
Gria2	-0.0200043	9.45697	0.140095	0.893277	0.982864	-6.20762	9.5172	9.471	9.3527	9.56219	9.39591	9.44281
Gria4	0.151183	7.23354	-0.925055	0.39145	0.785025	-5.77054	7.20274	7.20532	7.51935	7.23797	7.0518	7.18408
Grin2a	-0.392688	5.97428	2.02675	0.0902077	0.533494	-4.48891	6.0559	5.73257	5.54534	6.19143	6.31145	6.00899
Grin2b	0.422207	7.58837	-1.9703	0.0974696	0.546458	-4.56244	7.46577	7.87275	8.05991	7.19143	7.37779	7.56259
Grm2	0.126792	6.75347	-0.588105	0.578411	0.858107	-6.0298	6.73397	6.53571	7.18093	6.52748	6.76004	6.78271
Grm3	0.213175	8.29529	-1.53745	0.17628	0.644289	-5.10969	8.45799	8.36579	8.38184	8.18551	8.10663	8.27396
Grn	0.294832	6.30886	-1.61644	0.15832	0.620292	-5.01291	6.28416	6.34668	6.73799	6.26069	6.16884	6.05479
Gsn	0.154931	8.19965	-0.939265	0.384687	0.780719	-5.75763	8.38194	8.06037	8.38904	8.20321	8.0158	8.14755
Gstm1	0.83487	3.37123	-2.59878	0.0416319	0.476932	-3.7396	3.38604	4.07205	3.90791	3.26069	3.22399	2.37672
Gzma	-0.868338	1.22331	2.35965	0.0573266	0.487598	-4.05224	1.51158	0.117858	0.737985	1.84566	1.48702	1.63976
Gzmb	-0.535004	1.38998	1.19738	0.277352	0.714135	-5.50041	1.51158	0.117858	1.73799	1.84566	1.48702	1.63976
H2-T23	-1.48687	3.6498	7.94142	0.000238728	0.124859	1.03557	2.73397	2.92521	3.05991	4.65301	4.22399	4.30272
H2afx	-0.0240922	7.39073	0.148064	0.887256	0.982864	-6.20633	7.31893	7.22115	7.59597	7.45052	7.33669	7.42112
Hat1	0.186295	5.6221	-1.24387	0.261005	0.690842	-5.45001	5.7595	5.5608	5.82545	5.47015	5.6025	5.51423
Hcar2	0.0499583	1.95915	-0.0730021	0.944233	0.989854	-6.21564	2.51158	0.702821	2.73799	1.26069	2.90206	1.63976
Hdac1	0.025975	5.01194	-0.0846712	0.935342	0.989854	-6.21461	4.92661	4.95075	5.19742	5.47015	5.14998	4.37672
Hdac2	0.401152	7.07744	-2.89425	0.0283019	0.449773	-3.35965	7.31032	7.21589	7.30784	6.93312	6.7847	6.91277
Hdac4	-0.274177	5.25115	1.46835	0.193553	0.6512	-5.19276	5.0559	5.02475	5.26155	5.16758	5.65694	5.3402
Hdac6	-0.131393	6.07831	0.851659	0.427838	0.801091	-5.83484	6.09654	5.84578	6.09554	6.23797	6.0518	6.14226
Hdc	-1.11399	1.34614	1.51262	0.182314	0.644289	-5.13972	1.51158	-0.882142	1.73799	1.84566	1.48702	2.37672
Hells	-0.289349	1.84614	0.398957	0.70406	0.929168	-6.13034	0.926613	1.43979	2.73799	1.84566	0.902057	3.22472
Hif1a	0.325777	7.79747	-1.78522	0.125666	0.602085	-4.80085	7.72103	8.01268	8.14738	7.79985	7.49451	7.60938
Hilpda	-0.188124	3.71737	0.482867	0.646702	0.898076	-6.09011	3.92661	3.20532	3.73799	3.06805	3.98952	4.37672
Hira	0.133473	5.54735	-0.309066	0.767967	0.945286	-6.16535	5.97101	5.22638	5.64488	4.58262	5.94645	5.91277
Hist1h1d	0.0499583	1.29248	-0.147029	0.888038	0.982864	-6.2065	1.51158	0.702821	1.73799	1.26069	0.902057	1.63976
Hmgb1	0.394593	7.50381	-2.17271	0.073883	0.515607	-4.29779	7.67481	7.61371	7.8148	7.53682	7.0518	7.33092
Hmox1	-0.209244	3.01099	1.31815	0.236644	0.685319	-5.36728	2.73397	2.92521	3.05991	3.06805	3.22399	3.05479
Homer1	0.0282846	8.80107	-0.205675	0.844005	0.975034	-6.19493	8.89816	8.77607	8.77141	8.76849	8.8475	8.74479
Hpgds	0.0683054	3.34475	-0.327338	0.754792	0.93696	-6.15893	3.38604	3.20532	3.54534	3.06805	3.22399	3.63976
Hprt	-0.488227	7.6199	2.25688	0.0658853	0.498752	-4.18723	7.74679	7.30273	7.07784	7.7283	7.90206	7.96168
Hps4	-0.141499	4.29903	0.772186	0.469998	0.825028	-5.8998	4.38604	3.97584	4.32295	4.26069	4.54591	4.30272
Hrk	0.618418	4.70015	-1.64755	0.151738	0.620292	-4.97432	5.13607	4.24714	5.64488	4.50862	4.14998	4.51423
Hsd11b1	-0.214077	6.2317	1.263	0.254527	0.686159	-5.42895	6.1934	6.19467	5.98591	6.16758	6.54591	6.30272
Hspb1	-0.682015	3.49791	2.03697	0.0889527	0.533494	-4.47557	3.8335	2.57729	3.05991	3.84566	3.70941	3.96168
Hus1	-0.239488	4.41902	0.924448	0.391741	0.785025	-5.77109	4.78459	4.20532	3.90791	4.58262	4.65694	4.37672
Icam2	0.826674	2.72393	-2.49712	0.0476617	0.487598	-3.87213	3.38604	2.70282	3.32295	1.84566	2.22399	2.86215
Ifi30	0.0918019	3.37887	-0.18568	0.858957	0.978026	-6.1993	3.92661	2.28778	4.05991	3.26069	3.22399	3.51423
Ifih1	0.048258	4.00708	-0.130935	0.900207	0.985541	-6.20901	4.31893	3.57729	4.19742	4.58262	3.98952	3.37672
Ifitm2	-0.00516223	4.71376	0.0262426	0.979935	0.993203	-6.21825	4.6815	4.54412	4.90791	4.43062	4.85625	4.86215
Ifitm3	-0.311359	4.44609	1.3715	0.220428	0.675562	-5.30634	4.38604	4.57729	3.90791	4.50862	4.48702	4.80968
Ifnar1	-0.317899	6.23731	2.37211	0.0563708	0.487598	-4.03588	6.0559	6.08364	6.09554	6.43062	6.32832	6.42983
Ifnar2	-0.4103	4.83482	1.69692	0.141833	0.617054	-4.91258	5.0559	4.51018	4.32295	5.26069	4.94645	4.91277
Igf1	0.262435	2.70102	-0.402472	0.70161	0.929168	-6.1288	2.24854	1.92521	4.32295	2.84566	2.22399	2.63976
Igf1r	-0.453099	5.90057	1.96706	0.0979039	0.546458	-4.56665	5.88081	5.8183	5.32295	6.36922	6.14998	5.86215
Igf2r	0.0402428	6.23301	-0.254205	0.808024	0.961595	-6.18249	6.43441	6.09514	6.22984	6.28306	6.13088	6.22472
Igsf10	0.210954	3.62461	-0.33975	0.745894	0.93696	-6.15436	3.62705	2.57729	4.98591	3.84566	3.07198	3.63976
Igsf6	-0.0808142	2.16288	0.159123	0.878916	0.982769	-6.20443	2.51158	1.11786	2.73799	2.26069	2.70941	1.63976
Ikbkb	-0.350744	5.79541	2.17777	0.0733756	0.515607	-4.29115	5.73397	5.68771	5.43843	5.84566	5.98952	6.07716
Ikbke	-0.475011	2.74995	0.646496	0.542439	0.840817	-5.99182	3.51158	1.70282	2.32295	3.96113	3.36149	1.63976
Ikbkg	-0.214592	5.41121	0.806787	0.451291	0.812406	-5.87214	5.24854	5.11786	5.54534	5.5461	5.07198	5.93744
Il10rb	-0.479636	4.35344	1.67883	0.145388	0.618802	-4.93527	3.92661	3.97584	4.43843	4.84566	4.07198	4.86215
Il15ra	-0.232707	2.42027	0.397678	0.704952	0.929168	-6.13089	2.73397	1.11786	3.05991	3.06805	1.90206	2.63976
Il1a	-1.20167	1.19499	1.68647	0.143875	0.618802	-4.9257	1.92661	-0.882142	0.737985	2.26069	1.48702	1.63976
Il1b	-0.649887	2.24486	1.20015	0.276353	0.713989	-5.49744	2.73397	0.702821	2.32295	2.84566	2.48702	2.37672
Il1r1	0.00811464	3.24052	-0.0179671	0.986261	0.993203	-6.21846	3.8335	2.57729	3.32295	3.58262	2.48702	3.63976
Il1r2	0.96228	2.08198	-1.26531	0.253756	0.686159	-5.4264	3.8335	1.11786	2.73799	1.26069	2.48702	1.05479
Il1rap	0.0904334	5.81061	-0.625541	0.555184	0.844219	-6.00581	5.78459	6.0005	5.78238	5.78425	5.7847	5.72722
Il1rl2	0.938817	3.49251	-1.44174	0.20062	0.661595	-5.22432	4.24854	2.57729	5.05991	2.84566	2.70941	3.51423
Il1rn	-0.113993	2.58693	0.370292	0.724182	0.931895	-6.14242	2.92661	1.92521	2.73799	2.84566	2.70941	2.37672
Il21r	-0.501826	1.95237	1.02014	0.347928	0.759024	-5.68153	2.24854	1.11786	1.73799	1.26069	2.70941	2.63976
Il2rg	0.227852	3.83199	-0.348895	0.739365	0.934389	-6.15089	3.73397	3.11786	4.98591	4.58262	2.70941	3.86215
Il3	0.635152	3.34067	-1.03391	0.341957	0.756659	-5.66814	3.24854	2.8183	4.90791	3.72012	2.70941	2.63976
Il3ra	0.628947	1.05365	-1.05091	0.334706	0.754085	-5.65145	0.926613	1.43979	1.73799	0.260693	-0.0979429	2.05479
Il6ra	-0.0983033	3.00224	0.327034	0.75501	0.93696	-6.15904	3.09654	2.43979	3.32295	3.06805	2.70941	3.37672
Inpp5d	0.141859	3.7715	-0.462648	0.660301	0.908814	-6.10045	3.51158	3.57729	4.43843	3.43062	3.70941	3.96168
Iqsec1	-0.0620689	8.8247	0.387361	0.71217	0.929504	-6.13533	8.96553	8.75267	8.6628	8.72422	8.89641	8.94658
Irak1	-0.0989635	4.55858	0.336642	0.748117	0.93696	-6.15552	4.38604	4.40326	4.73799	4.65301	4.07198	5.09919
Irak2	-0.3999	5.36138	1.67493	0.146165	0.618802	-4.94015	5.28416	4.76171	5.43843	5.30509	5.70941	5.6695
Irak3	0.350113	3.27318	-0.644546	0.543618	0.840817	-5.99314	3.09654	2.70282	4.54534	2.58262	3.07198	3.63976
Irak4	-0.0317459	2.9183	0.0663327	0.949319	0.989854	-6.21617	2.51158	2.28778	3.90791	3.26069	2.48702	3.05479
Irf1	-0.950042	3.19128	2.48317	0.0485587	0.487598	-3.89036	2.24854	2.57729	3.32295	4.26069	3.36149	3.37672
Irf2	0.313185	5.78892	-1.70441	0.140387	0.614293	-4.90317	5.90389	5.70282	6.22984	5.65301	5.57448	5.6695
Irf3	0.165842	4.41698	-0.758834	0.477361	0.825028	-5.91022	4.73397	4.32731	4.43843	4.65301	4.29437	4.05479
Irf4	0.957678	3.12277	-1.03436	0.341764	0.756659	-5.6677	4.24854	2.11786	4.43843	3.06805	3.80895	1.05479
Irf6	-1.05735	1.98448	1.03185	0.342846	0.756659	-5.67015	2.51158	-0.882142	2.73799	3.26069	2.22399	2.05479
Irf7	0.553766	3.38383	-0.994575	0.359231	0.766831	-5.70606	3.51158	2.92521	4.54534	3.72012	2.22399	3.37672
Irf8	-1.29817	2.51236	2.31341	0.0610237	0.489312	-4.11296	2.73397	2.11786	0.737985	3.72012	2.70941	3.05479
Islr2	0.0441037	7.21443	-0.201357	0.847228	0.975034	-6.19591	7.66132	7.02475	7.02339	7.21489	7.17818	7.18408
Itga6	0.224479	4.92769	-1.05092	0.334701	0.754085	-5.65143	4.8335	5.22638	5.05991	4.90455	4.48702	5.05479
Itga7	-0.980961	3.27962	2.8064	0.0317056	0.449773	-3.47166	2.92661	2.11786	3.32295	4.06805	3.48702	3.75523
Itgam	0.698849	4.0217	-2.94761	0.0264294	0.449773	-3.29209	4.45017	4.11786	4.54534	3.43062	4.07198	3.51423
Itgav	0.118462	6.57367	-0.655532	0.537002	0.840817	-5.98567	6.45017	6.85257	6.59597	6.70364	6.40985	6.42983
Itgax	0.0499583	1.48747	-0.105923	0.919177	0.989854	-6.21233	1.51158	0.702821	2.32295	1.84566	0.902057	1.63976
Itgb5	0.120408	6.05937	-0.806288	0.451557	0.812406	-5.87254	5.97101	6.25741	6.1303	6.04205	5.94645	6.00899
Jag1	0.358937	3.03193	-0.945343	0.381823	0.78048	-5.75207	3.51158	2.57729	3.54534	3.43062	2.48702	2.63976
Jam2	0.164254	5.52182	-0.765789	0.473515	0.825028	-5.90481	5.31893	5.62565	5.86727	5.61824	5.51677	5.18408
Jarid2	0.201308	5.25012	-1.04849	0.335731	0.75415	-5.65383	5.01408	5.4929	5.54534	5.11867	5.18746	5.14226
Jun	0.522265	6.10162	-2.09706	0.0819273	0.521168	-4.397	6.26646	6.10654	6.71527	5.98861	6.0518	5.48106
Kat2a	-0.343637	6.68412	2.26155	0.0654694	0.498752	-4.18111	6.65453	6.33703	6.54534	6.8754	6.85625	6.83615
Kat2b	0.524519	5.05473	-1.71332	0.138685	0.614293	-4.89196	4.88081	5.16225	5.90791	4.72012	4.6025	5.05479
Kcnd1	-0.742167	3.50101	2.15935	0.0752428	0.515607	-4.31533	3.62705	2.70282	3.05991	3.43062	3.80895	4.37672
Kcnj10	-0.100003	7.05557	0.378569	0.718347	0.931895	-6.13902	6.86913	6.64142	7.50617	6.90455	7.18746	7.22472
Kcnk13	-0.676701	3.42644	2.67126	0.0378328	0.476932	-3.64561	3.38604	2.8183	3.05991	3.84566	4.07198	3.37672
Kdm1a	0.415677	6.6987	-2.79213	0.0322991	0.449773	-3.48994	6.82143	6.91227	6.98591	6.47015	6.37779	6.62465
Kdm1b	0.147352	4.29539	-0.391245	0.709449	0.929168	-6.13367	4.24854	3.87275	4.98591	4.65301	3.70941	4.30272
Kdm2a	0.0100528	6.14989	-0.0381898	0.970804	0.993203	-6.21782	6.28416	5.68771	6.49287	6.36922	5.90206	6.16332
Kdm2b	-0.228105	4.56145	1.27133	0.251752	0.686159	-5.41973	4.45017	4.24714	4.64488	4.78425	4.48702	4.75523
Kdm3a	0.299435	5.63781	-1.11327	0.309175	0.741845	-5.58866	5.54132	5.65702	6.16425	5.75255	5.07198	5.63976
Kdm3b	-1.23271	2.09179	3.02505	0.0239472	0.449773	-3.1947	2.24854	1.43979	0.737985	2.84566	2.90206	2.37672
Kdm4a	0.0101585	5.67255	-0.0411981	0.968506	0.993203	-6.21769	5.54132	5.32731	6.16425	5.61824	5.65694	5.72722
Kdm4b	0.0361014	6.61494	-0.240816	0.817903	0.961595	-6.18618	6.66808	6.4929	6.73799	6.5461	6.54591	6.69865
Kdm4c	-0.338492	5.08557	1.68109	0.144939	0.618802	-4.93244	4.78459	4.70282	5.26155	5.26069	5.36149	5.14226
Kdm4d	0.47222	2.83695	-0.816361	0.44621	0.812406	-5.86431	3.09654	1.92521	4.19742	2.26069	2.90206	2.63976
Kdm5a	0.238097	5.72674	-1.40394	0.211065	0.675562	-5.26869	5.85735	5.73257	5.94744	5.47015	5.51677	5.83615
Kdm5b	0.0134669	6.7562	-0.0765132	0.941557	0.989854	-6.21535	6.8335	6.85932	6.59597	6.56447	6.72224	6.96168
Kdm5c	-0.0998159	6.60731	0.671159	0.527679	0.840817	-5.97485	6.43441	6.56907	6.66872	6.67008	6.56027	6.74129
Kdm5d	0.17835	4.52063	-0.565912	0.592451	0.862904	-6.04341	4.88081	4.40326	4.54534	4.84566	3.80895	4.63976
Kdm6a	-0.708988	3.7396	2.38808	0.0551704	0.487598	-4.01493	3.62705	3.20532	3.32295	4.65301	3.98952	3.63976
Kif2c	-0.0377199	2.18443	0.0663681	0.949292	0.989854	-6.21616	1.51158	1.92521	3.05991	1.26069	2.48702	2.86215
Kir3dl1	-1.69298	1.63563	3.63768	0.0113276	0.41327	-2.4563	-0.0733872	0.702821	1.73799	2.58262	2.22399	2.63976
Kir3dl2	0.100233	3.96316	-0.174959	0.867001	0.978179	-6.20147	4.51158	2.70282	4.82545	4.16758	3.70941	3.86215
Kit	-0.499366	4.1956	1.95073	0.100124	0.553239	-4.58786	4.17454	4.11786	3.54534	4.43062	4.14998	4.75523
Klrb1	-0.195697	2.47195	0.282572	0.787222	0.948972	-6.17404	1.51158	1.70282	3.90791	2.58262	3.07198	2.05479
Klrd1	0.578279	0.694987	-0.656825	0.536226	0.840817	-5.98478	1.51158	-0.882142	2.32295	1.26069	-0.0979429	0.0547938
Klrk1	0.512972	3.51641	-0.819745	0.444424	0.812406	-5.86153	3.8335	2.57729	4.90791	2.84566	3.07198	3.86215
Kmt2a	-0.0364891	5.36131	0.199358	0.848722	0.975034	-6.19636	5.24854	5.28778	5.49287	5.5461	5.11151	5.48106
Kmt2c	-0.298889	5.4525	1.49012	0.187948	0.644289	-5.16676	5.59904	5.0486	5.26155	5.65301	5.42562	5.72722
Lacc1	-0.87256	3.29198	2.07718	0.0841866	0.526714	-4.42302	3.09654	1.92521	3.54534	3.72012	3.70941	3.75523
Lag3	0.426386	2.81403	-0.988345	0.362029	0.766831	-5.71198	3.09654	2.43979	3.54534	1.84566	2.90206	3.05479
Lair1	-0.0842274	3.57017	0.291261	0.780888	0.948972	-6.17127	4.01408	3.02475	3.54534	3.72012	3.36149	3.75523
Lamp1	0.439328	8.83822	-3.12885	0.0210103	0.449773	-3.06545	8.95452	9.0633	9.15584	8.65301	8.57801	8.62465
Lamp2	0.334173	7.47359	-1.84158	0.116312	0.5899	-4.72878	7.57766	7.6177	7.72667	7.57358	7.07198	7.27396
Lcn2	-0.252339	1.72032	0.282674	0.787148	0.948972	-6.174	2.92661	1.11786	0.737985	0.260693	2.22399	3.05479
Ldha	-0.215199	9.40734	0.986398	0.362908	0.766831	-5.71382	9.67313	9.24971	8.97639	9.43312	9.47949	9.63222
Ldlrad3	0.253611	3.72889	-0.948307	0.380432	0.78048	-5.74935	3.73397	3.51018	4.32295	3.58262	3.36149	3.86215
Lfng	-0.417193	5.85892	2.07219	0.0847638	0.526714	-4.42955	5.88081	5.28778	5.78238	6.11867	6.0518	6.03207
Lgmn	-0.129994	8.26655	0.944433	0.382251	0.78048	-5.7529	8.23495	8.23939	8.1303	8.40535	8.2771	8.31218
Lig1	0.270008	4.01662	-1.12404	0.304934	0.738398	-5.57758	4.01408	4.11786	4.32295	3.43062	4.07198	4.14226
Lilrb4a	0.0898188	3.71718	-0.124841	0.904823	0.985541	-6.20988	3.51158	2.57729	5.19742	4.43062	3.36149	3.22472
Lingo1	-0.323803	9.06889	1.52058	0.180358	0.644289	-5.13011	9.25304	8.75267	8.71527	9.17657	9.07948	9.43634
Lmna	0.118398	6.35711	-0.625225	0.555378	0.844219	-6.00602	6.1934	6.31753	6.73799	6.26069	6.31145	6.32158
Lmnb1	-0.235704	4.12161	0.587389	0.578861	0.858107	-6.03025	4.57047	4.11786	3.32295	4.78425	4.07198	3.86215
Lrg1	0.00460442	2.9561	-0.00988627	0.99244	0.993988	-6.21859	3.73397	2.8183	2.32295	3.58262	2.90206	2.37672
Lrrc25	-1.14503	2.20976	1.84745	0.115378	0.5899	-4.72124	2.73397	1.43979	0.737985	3.58262	2.70941	2.05479
Lrrc3	-0.11137	4.28809	0.542675	0.607364	0.872661	-6.05715	4.38604	4.40326	3.90791	4.26069	4.54591	4.22472
Lsr	-0.642233	3.90266	2.02713	0.0901602	0.533494	-4.48841	4.17454	3.51018	3.05991	4.34816	4.36149	3.96168
Lst1	-0.371053	2.41531	0.594592	0.574345	0.858107	-6.02574	0.926613	2.43979	3.32295	2.26069	2.48702	3.05479
Lta	-0.609135	1.23205	0.71578	0.501646	0.83066	-5.94278	1.92661	0.117858	0.737985	1.84566	-0.0979429	2.86215
Ltb	0.186162	3.10352	-0.293858	0.778998	0.948972	-6.17043	2.92661	2.11786	4.54534	2.58262	3.07198	3.37672
Ltbr	-0.205613	2.94859	0.732802	0.491946	0.829406	-5.93009	2.51158	3.28778	2.73799	3.06805	2.70941	3.37672
Ltc4s	-1.05735	2.04112	2.43052	0.0521097	0.487598	-3.95929	1.51158	0.702821	2.32295	2.84566	2.22399	2.63976
Ly6a	-0.158577	4.92632	0.457448	0.663822	0.912002	-6.10305	5.31893	4.89922	4.32295	4.84566	4.65694	5.51423
Ly6g	0.457422	1.6912	-0.389802	0.710459	0.929168	-6.13429	3.09654	-0.882142	3.54534	1.26069	1.48702	1.63976
Ly9	0.112145	3.20003	-0.161427	0.87718	0.982769	-6.20401	3.62705	1.70282	4.43843	2.84566	3.36149	3.22472
Lyn	0.572305	3.05094	-1.67007	0.147139	0.618802	-4.94623	3.8335	3.11786	3.05991	2.84566	2.22399	3.22472
Mafb	0.364955	5.54056	-1.5913	0.163837	0.626021	-5.0439	5.8335	6.01268	5.32295	5.16758	5.42562	5.48106
Maff	-0.404232	2.39872	0.7372	0.489461	0.829406	-5.92678	2.73397	1.11786	2.73799	3.26069	2.48702	2.05479
Mag	-0.10679	6.12001	0.614752	0.561819	0.850593	-6.01286	6.30165	5.95075	5.94744	6.30509	6.0518	6.16332
Mal	0.28891	8.69846	-1.75006	0.131875	0.614293	-4.84553	8.89816	8.6686	8.96199	8.72012	8.45665	8.48525
Man2b1	-0.021292	6.52245	0.138286	0.894645	0.982941	-6.2079	6.58482	6.45771	6.49287	6.36922	6.68342	6.54665
Map1lc3a	-0.11725	7.86843	0.724432	0.4967	0.83066	-5.93636	8.00876	7.64924	7.77141	7.93312	8.00534	7.8427
Map2k1	0.144065	9.23932	-1.06469	0.328917	0.74997	-5.63777	9.34868	9.25869	9.3267	9.17059	9.10907	9.22221
Map2k4	0.062163	7.66461	-0.358392	0.73261	0.931895	-6.14719	7.50404	7.69529	7.88773	7.74451	7.68342	7.47265
Map3k1	-0.0583958	4.01228	0.229789	0.826068	0.963534	-6.18907	4.17454	3.57729	4.19742	3.84566	3.90206	4.37672
Map3k14	0.520593	3.38945	-1.30211	0.241727	0.685319	-5.38537	3.38604	3.36579	4.19742	3.84566	2.90206	2.63976
Mapk10	0.178688	9.13685	-1.29323	0.244582	0.685319	-5.39533	9.13118	9.26252	9.28488	9.03548	9.01058	9.09645
Mapk12	-0.442724	2.85861	0.681025	0.521849	0.840817	-5.96791	2.92661	1.43979	3.54534	3.26069	2.22399	3.75523
Mapk14	-0.108101	6.92815	0.540652	0.608672	0.872661	-6.05832	7.14578	6.67245	6.80407	6.93312	6.80895	7.20454
Mapt	0.0852041	7.74024	-0.634344	0.549808	0.840817	-5.99999	7.81536	7.73991	7.79327	7.7119	7.74126	7.63976
Marco	0.745779	3.41437	-1.15563	0.29278	0.727076	-5.54471	3.09654	3.20532	5.05991	3.26069	2.22399	3.63976
Mavs	0.14646	3.87651	-0.772787	0.469668	0.825028	-5.89933	3.62705	4.16225	4.05991	3.84566	3.80895	3.75523
Mb21d1	0.157268	1.92512	-0.303799	0.771781	0.946901	-6.16714	1.51158	1.43979	3.05991	1.26069	2.22399	2.05479
Mbd2	0.453889	6.88561	-1.67251	0.146648	0.618802	-4.94317	6.64086	7.10085	7.59597	6.56447	6.58856	6.82298
Mbd3	-0.07769	7.02354	0.472	0.653993	0.903418	-6.09572	7.17454	6.8321	6.94744	7.08087	7.16884	6.93744
Mcm2	-1.29817	2.12452	2.60641	0.0412134	0.476932	-3.72969	2.24854	1.43979	0.737985	2.58262	2.22399	3.51423
Mcm5	-0.316159	4.157	1.48638	0.1889	0.644289	-5.17124	4.38604	3.70282	3.90791	4.34816	4.29437	4.30272
Mcm6	0.330641	3.40179	-0.797814	0.45609	0.818152	-5.87941	3.38604	3.11786	4.19742	3.84566	3.22399	2.63976
Mdc1	-0.0666892	3.64908	0.244425	0.815237	0.961595	-6.18521	4.01408	3.51018	3.32295	4.06805	3.6025	3.37672
Mdm2	0.281908	6.24295	-1.29057	0.245443	0.685319	-5.3983	6.43441	6.0486	6.66872	6.28306	5.90206	6.12088
Mef2c	0.503235	9.67675	-3.04574	0.0233277	0.449773	-3.16881	9.71778	9.96961	10.0977	9.39768	9.35533	9.5224
Mertk	-0.0292231	5.90441	0.177181	0.865333	0.978179	-6.20103	5.70797	5.93804	6.02339	6.06805	5.87934	5.80968
Mfge8	0.482254	5.04441	-2.82812	0.0308246	0.449773	-3.44388	5.54132	5.11786	5.19742	4.84566	4.80895	4.75523
Mgmt	-1.11399	2.08693	1.58435	0.165395	0.626021	-5.05244	-0.0733872	1.92521	2.73799	2.58262	2.70941	2.63976
Mmp12	0.0499583	1.43083	-0.047515	0.963681	0.992847	-6.21737	1.92661	-0.882142	3.32295	1.26069	1.90206	1.05479
Mmp14	-0.12754	3.05781	0.6422	0.545037	0.840817	-5.99472	2.73397	2.92521	3.32295	3.06805	3.07198	3.22472
Mobp	0.591176	9.2192	-3.84589	0.00889918	0.41327	-2.21971	9.35707	9.63553	9.55177	8.86802	8.8736	9.02921
Mog	0.20293	7.65291	-1.30297	0.241453	0.685319	-5.3844	7.72751	7.6177	7.91789	7.62702	7.44895	7.57836
Mpeg1	0.704842	4.45409	-3.508	0.013209	0.421784	-2.60748	4.62705	4.73257	5.05991	4.34816	3.90206	4.05479
Mpg	-0.747481	3.23701	2.64545	0.039141	0.476932	-3.67902	2.92661	2.92521	2.73799	4.06805	3.70941	3.05479
Mr1	-0.199529	2.77019	0.635019	0.549397	0.840817	-5.99954	2.24854	2.43979	3.32295	2.84566	2.70941	3.05479
Mre11a	0.185151	4.30753	-0.722704	0.497685	0.83066	-5.93765	4.17454	4.11786	4.90791	4.34816	4.07198	4.22472
Ms4a1	-0.811696	1.72331	2.26629	0.0650495	0.498752	-4.17488	1.51158	0.702821	1.73799	2.26069	2.48702	1.63976
Ms4a2	0.244946	0.861654	-0.755757	0.479069	0.825763	-5.9126	1.51158	0.702821	0.737985	0.260693	0.902057	1.05479
Ms4a4a	-0.460873	3.20102	1.85772	0.113762	0.5899	-4.70804	3.24854	2.92521	2.73799	3.84566	3.22399	3.22472
Msh2	0.363961	5.51191	-2.18354	0.0728001	0.515607	-4.28357	5.51158	5.70282	5.86727	5.38998	5.18746	5.41235
Msn	-0.408834	3.13936	1.11372	0.308997	0.741845	-5.5882	3.24854	2.8183	2.73799	2.58262	3.80895	3.63976
Msr1	0.244946	2.05664	-0.995922	0.358628	0.766831	-5.70478	2.51158	1.70282	2.32295	1.84566	1.90206	2.05479
Mvp	-0.0174102	3.77443	0.0392657	0.969982	0.993203	-6.21777	4.17454	2.92521	4.19742	4.34816	3.36149	3.63976
Myc	-1.14503	3.59974	1.99996	0.0935831	0.545387	-4.52384	3.8335	3.51018	1.73799	3.84566	4.22399	4.44711
Myct1	-0.32921	3.25604	0.635761	0.548945	0.840817	-5.99904	3.09654	2.43979	3.73799	3.72012	2.48702	4.05479
Myd88	0.00811464	2.7122	-0.0186889	0.985709	0.993203	-6.21844	3.24854	2.57729	2.32295	2.58262	3.48702	2.05479
Myrf	0.233987	6.37746	-1.20945	0.273023	0.710024	-5.48743	6.24854	6.43074	6.80407	6.36922	6.18746	6.22472
Nbn	0.196738	4.28565	-0.39458	0.707116	0.929168	-6.13224	4.73397	3.51018	4.90791	4.90455	3.6025	4.05479
Ncaph	0.369744	2.11904	-0.418113	0.690756	0.927132	-6.12179	2.24854	1.92521	2.73799	3.26069	-0.0979429	2.63976
Ncf1	-1.85616	2.4912	4.25318	0.00565851	0.407025	-1.7792	1.51158	2.43979	0.737985	3.43062	3.6025	3.22472
Ncor1	0.034655	7.07304	-0.227521	0.82775	0.964011	-6.18965	7.17454	7.01872	7.07784	7.15551	6.89074	7.12088
Ncor2	0.118309	7.37916	-0.676891	0.524287	0.840817	-5.97083	7.36956	7.33703	7.60835	7.13106	7.51677	7.31218
Ncr1	0.0499583	0.76416	-0.12172	0.907188	0.986697	-6.21032	1.51158	0.117858	0.737985	0.260693	0.902057	1.05479
Nefl	-0.197485	7.20699	0.761206	0.476047	0.825028	-5.90838	7.51907	6.64142	7.16425	7.41044	7.38587	7.12088
Nfe2l2	-0.116733	3.8906	0.2664	0.799059	0.958687	-6.17896	3.8335	3.11786	4.54534	4.26069	3.36149	4.22472
Nfkb1	-0.199326	5.06755	0.979446	0.366057	0.769737	-5.72038	4.97101	4.87275	5.05991	5.38998	4.80895	5.30272
Nfkb2	0.0264952	2.54987	-0.0557318	0.957407	0.990106	-6.21689	2.92661	1.70282	3.05991	1.84566	2.90206	2.86215
Nfkbia	-1.29418	3.33017	2.30141	0.062024	0.489312	-4.12873	3.73397	2.57729	1.73799	4.58262	3.48702	3.86215
Nfkbie	0.521637	2.05664	-0.6846	0.519746	0.840785	-5.96537	2.51158	1.11786	3.32295	1.26069	3.07198	1.05479
Ngf	-0.244883	3.60917	1.31953	0.236211	0.685319	-5.36572	3.62705	3.28778	3.54534	3.84566	3.48702	3.86215
Ngfr	-1.14503	1.60731	4.63473	0.00378579	0.35823	-1.39329	0.926613	1.43979	0.737985	2.26069	1.90206	2.37672
Ninj2	0.100626	1.92027	-0.201221	0.84733	0.975034	-6.19594	2.73397	1.43979	1.73799	1.26069	2.70941	1.63976
Nkg7	-0.557376	2.33695	1.10092	0.314098	0.742704	-5.60128	2.73397	1.70282	1.73799	1.84566	2.48702	3.51423
Nlgn1	-0.149866	7.52627	0.74296	0.486219	0.829406	-5.92241	7.16502	7.54412	7.64488	7.80759	7.40985	7.58618
Nlgn2	-0.220839	9.27164	1.28338	0.247785	0.685319	-5.40633	9.36956	9.01419	9.09993	9.25221	9.35738	9.53659
Nlrp3	-0.404232	2.06539	2.31861	0.0605959	0.489312	-4.10613	1.92661	1.92521	1.73799	2.26069	2.48702	2.05479
Nod1	0.400781	4.07249	-0.908095	0.399641	0.786761	-5.78575	4.24854	3.43979	5.1303	3.58262	4.07198	3.96168
Nostrin	0.206732	3.74269	-0.464928	0.65876	0.908345	-6.09931	3.62705	3.36579	4.54534	3.96113	2.90206	4.05479
Npl	-0.00646326	3.96186	0.0313444	0.976035	0.993203	-6.21809	4.17454	3.64142	4.05991	4.06805	4.07198	3.75523
Npnt	0.323229	5.95744	-1.16134	0.290627	0.727076	-5.53871	6.07636	5.98822	6.29257	5.26069	5.90206	6.22472
Nptx1	0.457177	8.86819	-3.41579	0.0147575	0.421784	-2.71672	9.10901	9.10796	9.07338	8.64007	8.69647	8.58227
Nqo1	-0.00422894	3.73801	0.0138196	0.989433	0.993369	-6.21853	3.38604	3.76171	4.05991	3.84566	4.14998	3.22472
Nrgn	0.0179944	10.3653	-0.114145	0.912934	0.988686	-6.21132	10.4629	10.3598	10.3002	10.187	10.5177	10.3643
Nrm	0.479794	3.18886	-0.941699	0.383538	0.78048	-5.75541	3.51158	2.57729	4.19742	2.26069	3.07198	3.51423
Nrp2	0.392787	4.46186	-1.25254	0.25805	0.686159	-5.44048	4.51158	4.40326	5.05991	4.50862	3.70941	4.57836
Nthl1	-0.225365	3.34646	0.695968	0.513097	0.8371	-5.95724	3.38604	2.57729	3.73799	3.26069	3.6025	3.51423
Nwd1	-0.0486213	5.68233	0.186691	0.8582	0.978026	-6.19909	5.97101	5.51018	5.49287	5.26069	5.94645	5.91277
Oas1g	-0.220018	3.67312	0.426181	0.685189	0.922933	-6.11807	3.92661	2.43979	4.32295	3.72012	3.48702	4.14226
Ogg1	0.132601	3.99543	-0.222123	0.831759	0.966874	-6.191	3.8335	3.36579	4.98591	4.50862	2.90206	4.37672
Olfml3	0.387939	4.88181	-1.32321	0.235061	0.685319	-5.36155	4.6815	5.0005	5.54534	4.90455	4.85625	4.30272
Opalin	-0.135441	6.47232	0.644273	0.543783	0.840817	-5.99333	6.61311	6.57729	6.02339	6.60054	6.42562	6.59395
Optn	0.178589	4.23808	-0.743922	0.485679	0.829406	-5.92167	4.51158	3.92521	4.54534	4.16758	3.90206	4.37672
Osgin1	0.0499583	2.39979	-0.136378	0.896088	0.983099	-6.20819	3.09654	2.43979	1.73799	2.26069	2.22399	2.63976
Osmr	-0.303006	3.13563	1.27979	0.24896	0.685319	-5.41033	2.92661	2.70282	3.32295	3.58262	3.22399	3.05479
P2rx7	-0.385751	4.65013	1.38562	0.216306	0.675562	-5.29	4.57047	3.97584	4.82545	4.78425	4.6025	5.14226
P2ry12	0.225285	5.73696	-0.904604	0.401343	0.786761	-5.78885	5.57047	5.62565	6.3527	5.72012	5.57448	5.57836
Pacsin1	0.155089	8.83842	-1.08398	0.320956	0.742704	-5.61844	8.92943	8.80436	9.01411	8.77639	8.69322	8.81302
Padi2	-0.0933375	4.96227	0.483613	0.646204	0.898076	-6.08972	5.13607	4.87275	4.73799	5.16758	4.76004	5.09919
Pak1	-0.0222244	9.87872	0.147399	0.887759	0.982864	-6.20644	10.0404	9.79382	9.76865	9.84001	9.89358	9.93591
Parp1	0.32839	6.33375	-1.51344	0.182111	0.644289	-5.13873	6.52653	6.34668	6.62063	6.34816	6.37779	5.78271
Parp2	0.457613	5.40206	-1.71759	0.137875	0.614293	-4.88657	5.4812	5.24714	6.16425	5.06805	5.18746	5.26425
Pcna	-0.010513	6.68071	0.0672268	0.948637	0.989854	-6.2161	6.6948	6.59359	6.73799	6.8754	6.58856	6.59395
Pdpn	0.440002	5.07395	-1.36485	0.222391	0.678832	-5.314	5.01408	5.0005	5.86727	5.26069	4.54591	4.75523
Pecam1	0.109693	4.45288	-0.365745	0.727398	0.931895	-6.14426	4.6815	4.40326	4.43843	3.96113	4.22399	5.00899
Pex14	0.0568289	6.4759	-0.333087	0.750665	0.93696	-6.15683	6.52653	6.36579	6.62063	6.65301	6.2771	6.41235
Pik3ca	0.358744	6.27202	-2.56618	0.043472	0.476932	-3.78202	6.45017	6.38464	6.51935	6.04205	6.0518	6.18408
Pik3cb	0.214824	6.09453	-1.17343	0.286115	0.726497	-5.52594	5.92661	6.35626	6.32295	5.96113	5.87934	6.12088
Pik3cd	-0.298643	4.2927	1.02054	0.347754	0.759024	-5.68115	4.45017	4.07205	3.90791	4.78425	3.90206	4.63976
Pik3cg	-0.835159	2.22635	3.19345	0.019383	0.449773	-2.98582	2.24854	1.43979	1.73799	2.84566	2.70941	2.37672
Pik3r1	0.440821	6.51848	-1.90581	0.106492	0.571735	-4.64604	6.45017	6.76171	7.00477	6.14334	6.62998	6.12088
Pik3r2	-0.112365	7.92186	0.713861	0.502748	0.83066	-5.9442	7.8924	7.78674	7.91789	7.79207	8.0158	8.12626
Pik3r5	-1.12754	2.42704	4.73563	0.00341583	0.35823	-1.29548	1.92661	1.92521	1.73799	3.43062	2.90206	2.63976
Pilra	-0.0066834	1.59749	0.0176329	0.986517	0.993203	-6.21847	1.92661	1.11786	1.73799	1.84566	0.902057	2.05479
Pilrb1	-0.811696	1.52832	1.20705	0.27388	0.710024	-5.49002	-0.0733872	1.11786	2.32295	1.26069	1.90206	2.63976
Pink1	-0.102165	9.06135	0.626301	0.554719	0.844219	-6.00531	9.17691	8.94599	8.90791	8.94719	9.18051	9.20961
Pla2g4a	-1.12665	2.26479	1.72622	0.136254	0.614293	-4.87568	0.926613	1.11786	3.05991	2.26069	2.70941	3.51423
Pla2g5	0.772175	3.99684	-1.59348	0.163352	0.626021	-5.04122	4.38604	3.70282	5.05991	4.26069	3.70941	2.86215
Plcg2	-0.499366	3.77962	1.60858	0.160026	0.620292	-5.02262	3.92661	2.92521	3.73799	4.26069	4.07198	3.75523
Pld1	-0.132318	3.9713	0.733835	0.491361	0.829406	-5.92932	4.01408	3.64142	4.05991	4.06805	3.90206	4.14226
Pld2	-0.301147	3.32183	1.28157	0.248378	0.685319	-5.40835	3.24854	3.20532	3.05991	3.06805	3.48702	3.86215
Plekhb1	0.364546	8.06126	-2.1128	0.0801826	0.521168	-4.37638	8.25753	8.0486	8.42449	8.04205	7.77857	7.81634
Plekhm1	-0.427695	4.8484	1.99723	0.0939336	0.545387	-4.52739	4.97101	4.60971	4.32295	5.01558	4.94645	5.22472
Pllp	-0.297088	4.73512	0.884183	0.411411	0.790024	-5.80684	4.92661	4.92521	3.90791	4.96113	5.11151	4.57836
Plp1	-0.105294	11.2799	0.710132	0.504893	0.83066	-5.94694	11.3312	11.1256	11.2248	11.2358	11.3178	11.4439
Plxdc2	0.131238	6.59988	-0.896688	0.405224	0.786761	-5.79586	6.54132	6.73991	6.71527	6.50862	6.62998	6.46418
Plxnb3	-0.34025	4.43305	0.954486	0.377544	0.78048	-5.74365	4.38604	3.57729	4.82545	4.65301	4.29437	4.86215
Pmp22	-0.0683226	4.02574	0.18152	0.862077	0.978179	-6.20016	4.24854	3.28778	4.43843	4.50862	3.70941	3.96168
Pms2	-0.0532927	6.00599	0.2354	0.821911	0.961595	-6.18762	5.80926	5.77607	6.3527	5.93312	6.2771	5.88768
Pnoc	0.599119	3.62035	-0.845015	0.431253	0.80211	-5.84046	3.51158	2.92521	5.32295	3.96113	2.48702	3.51423
Pole	-0.437611	2.58693	1.26012	0.255493	0.686159	-5.43213	1.92661	2.11786	3.05991	3.06805	2.48702	2.86215
Ppfia4	0.0668479	5.16632	-0.235973	0.821486	0.961595	-6.18747	5.13607	4.8183	5.64488	4.84566	5.07198	5.48106
Ppp3ca	0.267866	10.5255	-1.92677	0.103472	0.563513	-4.61893	10.599	10.6556	10.7238	10.3024	10.4383	10.4342
Ppp3cb	0.148499	8.43039	-0.897028	0.405056	0.786761	-5.79556	8.38604	8.49507	8.6328	8.16156	8.49451	8.41235
Ppp3r1	-0.00653731	8.83723	0.0479839	0.963323	0.992847	-6.21735	8.8184	8.84748	8.83602	8.78425	8.80594	8.93131
Ppp3r2	-0.478363	1.02832	0.659712	0.534497	0.840817	-5.9828	-0.0733872	0.702821	1.73799	1.84566	-0.0979429	2.05479
Prdx1	-0.119074	4.61422	0.640027	0.546354	0.840817	-5.99619	4.6815	4.54412	4.43843	4.96113	4.54591	4.51423
Prf1	-0.201671	1.69499	0.52312	0.620077	0.885656	-6.06831	1.92661	2.11786	0.737985	1.84566	1.90206	1.63976
Prkaca	-0.131228	9.45219	0.788047	0.461355	0.822409	-5.88724	9.57946	9.25357	9.3267	9.58037	9.36558	9.60746
Prkacb	0.246053	8.7352	-1.43706	0.201887	0.661595	-5.22985	8.77524	8.77607	9.02339	8.40535	8.75068	8.6805
Prkar1a	0.477451	9.17018	-2.8938	0.0283185	0.449773	-3.36024	9.23039	9.35746	9.63885	8.9646	8.90768	8.92207
Prkar2a	0.326973	6.15735	-1.57808	0.166811	0.626983	-5.06012	6.1934	6.17314	6.59597	5.81528	5.90206	6.26425
Prkar2b	0.455415	6.92717	-2.68353	0.0372268	0.476932	-3.62973	6.9153	7.22638	7.32295	6.78425	6.62998	6.68415
Prkce	-0.111617	9.2628	0.708458	0.505858	0.83066	-5.94816	9.35707	9.0706	9.19331	9.19733	9.42758	9.33092
Prkcq	-0.0368843	3.77655	0.104618	0.920169	0.989854	-6.21249	3.8335	4.11786	3.32295	3.58262	4.42562	3.37672
Prkdc	-0.19191	4.49921	0.670664	0.527973	0.840817	-5.9752	4.51158	3.87275	4.82545	4.84566	4.42562	4.51423
Pros1	-0.0451758	3.39072	0.117764	0.910188	0.98854	-6.21085	2.92661	3.11786	4.05991	3.58262	2.90206	3.75523
Psen2	-0.0903981	4.67225	0.395446	0.706511	0.929168	-6.13186	5.01408	4.54412	4.32295	4.58262	4.65694	4.91277
Psmb8	0.0683054	4.15827	-0.158335	0.879509	0.982769	-6.20457	4.01408	3.57729	4.98591	4.58262	4.14998	3.63976
Pten	0.422789	7.86296	-3.0921	0.0220025	0.449773	-3.11104	7.99808	8.06914	8.15584	7.62702	7.64352	7.68415
Ptger3	0.795638	2.84676	-1.79685	0.123678	0.600155	-4.78603	3.24854	2.57729	3.90791	3.06805	1.90206	2.37672
Ptger4	0.157306	3.71392	-0.289491	0.782177	0.948972	-6.17184	3.73397	2.8183	4.82545	4.16758	3.36149	3.37672
Ptgs2	0.0905178	4.96802	-0.489581	0.64222	0.896975	-6.08659	5.09654	5.20532	4.73799	4.90455	4.80895	5.05479
Ptms	0.114718	9.86973	-0.808816	0.450211	0.812406	-5.87049	10.0008	9.80173	9.97878	9.76849	9.83575	9.83287
Ptpn6	-0.232707	2.64843	0.446784	0.671072	0.91697	-6.10828	1.51158	3.02475	3.05991	3.43062	2.48702	2.37672
Ptprc	0.383292	2.56646	-0.701422	0.509928	0.835531	-5.95329	3.09654	2.43979	2.73799	1.26069	2.48702	3.37672
Pttg1	0.172327	6.5929	-1.23057	0.265592	0.695684	-5.46453	6.6815	6.6177	6.73799	6.41044	6.53141	6.57836
Ptx3	0.674781	2.79988	-1.19388	0.278616	0.714957	-5.50416	3.09654	2.11786	4.19742	2.84566	1.90206	2.63976
Pycard	-1.00668	1.29248	4.15893	0.00626967	0.407025	-1.8785	0.926613	0.702821	0.737985	2.26069	1.48702	1.63976
Rab6b	-0.0256192	9.46981	0.181282	0.862255	0.978179	-6.20021	9.49076	9.37407	9.50617	9.3874	9.50383	9.55663
Rab7	0.2809	8.84649	-1.93466	0.102357	0.561478	-4.6087	8.9927	8.89922	9.0689	8.82294	8.63677	8.65842
Rac1	0.443487	8.62741	-2.79907	0.0320087	0.449773	-3.48104	8.77836	8.78319	8.98591	8.53216	8.24635	8.4385
Rac2	0.392116	3.62751	-0.805806	0.451814	0.812406	-5.87294	3.24854	3.57729	4.64488	4.16758	2.90206	3.22472
Rad1	0.331322	4.94118	-1.03389	0.341969	0.756659	-5.66817	4.8335	5.0486	5.43843	4.16758	5.14998	5.00899
Rad17	0.00400992	3.84378	-0.00957859	0.992675	0.993988	-6.21859	3.51158	3.28778	4.73799	4.16758	3.6025	3.75523
Rad50	0.211767	3.63384	-0.734995	0.490705	0.829406	-5.92844	3.38604	3.51018	4.32295	3.72012	3.48702	3.37672
Rad51	-0.501826	1.81403	0.882536	0.412232	0.790024	-5.80828	2.24854	1.70282	0.737985	3.06805	1.48702	1.63976
Rad51b	-1.0166	2.29744	3.14427	0.0206086	0.449773	-3.04639	1.92661	1.11786	2.32295	2.84566	2.70941	2.86215
Rad51c	-0.518922	3.84221	0.787369	0.461722	0.822409	-5.88778	3.24854	2.43979	5.05991	4.26069	3.90206	4.14226
Rad9a	-0.43987	3.59069	1.17117	0.286952	0.726497	-5.52833	3.62705	2.57729	3.90791	3.72012	4.07198	3.63976
Rag1	-1.11399	1.48448	6.08973	0.000974885	0.164992	-0.142387	0.926613	1.11786	0.737985	1.84566	2.22399	2.05479
Rala	0.368732	6.30829	-2.38251	0.0555858	0.487598	-4.02223	6.41847	6.59359	6.46591	6.28306	5.98952	6.09919
Ralb	0.387238	4.84865	-2.17082	0.0740736	0.515607	-4.30027	4.88081	5.0486	5.19742	4.78425	4.42562	4.75523
Rapgef3	-0.373566	5.4963	1.62838	0.155762	0.620292	-4.99813	5.54132	5.32731	5.05991	6.01558	5.39391	5.63976
Rb1cc1	-0.0135283	7.23889	0.0781699	0.940294	0.989854	-6.2152	7.0559	7.28778	7.3527	7.42056	7.06193	7.25447
Rbfox3	0.574145	8.41528	-2.85536	0.0297573	0.449773	-3.40913	8.5228	8.59359	8.99065	7.90455	8.20127	8.2788
Rela	0.232234	4.88007	-1.07984	0.322652	0.742704	-5.62261	5.09654	4.76171	5.1303	4.90455	4.42562	4.96168
Relb	-0.147866	4.10401	0.588695	0.578041	0.858107	-6.02944	3.62705	4.02475	4.43843	4.16758	3.98952	4.37672
Reln	0.00700019	6.49824	-0.0322531	0.975341	0.993203	-6.21806	6.70797	6.22638	6.57088	6.19143	6.68342	6.60938
Rgl1	0.117865	5.34135	-0.440724	0.67521	0.920778	-6.11121	5.45017	5.20532	5.54534	5.5461	5.54591	4.75523
Rhoa	0.227022	7.70308	-1.1363	0.300166	0.732986	-5.56489	7.84548	7.63749	7.9668	7.8754	7.55311	7.3402
Ripk1	-0.914172	2.35353	1.31848	0.236541	0.685319	-5.36691	2.51158	2.43979	0.737985	3.43062	3.36149	1.63976
Ripk2	-0.0708984	3.09371	0.142364	0.891562	0.982864	-6.20726	3.51158	1.92521	3.73799	3.26069	2.90206	3.22472
Rnf8	0.299504	5.11285	-1.35195	0.226248	0.683604	-5.32881	5.45017	4.89922	5.43843	5.16758	4.76004	4.96168
Rpa1	0.239789	6.57978	-1.14761	0.295825	0.727076	-5.55311	6.49647	6.5608	7.04177	6.63573	6.44122	6.30272
Rpl28	0.0531716	9.22726	-0.357128	0.733508	0.931895	-6.14769	9.1674	9.21589	9.37823	9.28306	9.23073	9.08822
Rpl29	0.122915	8.56382	-0.764048	0.474476	0.825028	-5.90617	8.52653	8.50803	8.84127	8.56903	8.4528	8.48525
Rpl36al	0.135232	7.08711	-0.667186	0.530039	0.840817	-5.97762	7.14578	6.83896	7.47945	6.96113	7.03134	7.06602
Rpl9	-0.0413572	8.75225	0.262923	0.801612	0.960158	-6.17999	8.8779	8.53992	8.7769	8.73237	8.84164	8.74479
Rps10	-0.152453	7.11471	0.808806	0.450216	0.812406	-5.87049	7.2395	6.85257	7.02339	7.36922	7.24191	6.96168
Rps2	-0.0264767	8.71596	0.174892	0.867052	0.978179	-6.20148	8.82748	8.53149	8.74921	8.7283	8.68342	8.77589
Rps21	-0.130096	9.71482	0.915307	0.396142	0.785025	-5.77931	9.76896	9.5875	9.59285	9.84378	9.74755	9.74828
Rps3	0.114221	4.75596	-0.332549	0.751051	0.93696	-6.15703	4.8335	4.47541	5.1303	5.21489	4.07198	4.80968
Rps9	-0.246929	8.75992	1.61389	0.158872	0.620292	-5.01606	8.66471	8.51232	8.73234	9.01558	8.77242	8.86215
Rrm2	1.13912	2.69872	-2.43502	0.0517955	0.487598	-3.95339	3.24854	2.8183	3.73799	1.84566	1.48702	3.05479
Rsad2	0.431307	4.55943	-0.95292	0.378275	0.78048	-5.7451	4.62705	4.20532	5.49287	4.84566	4.54591	3.63976
Rtn4rl1	-0.208189	5.74228	0.992086	0.360347	0.766831	-5.70843	5.90389	5.36579	5.64488	5.65301	5.80895	6.07716
S100a10	0.0094846	6.80116	-0.0586005	0.955218	0.990106	-6.21671	6.78459	6.87275	6.76035	6.8754	6.93548	6.57836
S100b	0.724236	6.47314	-3.74857	0.00995329	0.41327	-2.32934	6.62705	6.78319	7.09554	5.90455	6.22399	6.20454
S1pr3	0.114173	4.20185	-0.380176	0.717216	0.931895	-6.13835	4.24854	3.70282	4.82545	4.06805	4.22399	4.14226
S1pr4	0.767293	1.5128	-1.34547	0.228209	0.683604	-5.33622	2.24854	1.11786	2.32295	1.84566	1.48702	0.0547938
S1pr5	0.598966	3.98191	-1.70479	0.140314	0.614293	-4.9027	3.8335	4.02475	4.98591	3.96113	3.70941	3.37672
Sall1	0.260314	4.92874	-0.759083	0.477223	0.825028	-5.91002	4.78459	4.60971	5.78238	4.78425	4.6025	5.00899
Sell	-0.52903	1.91531	0.990829	0.360911	0.766831	-5.70962	1.51158	0.702821	2.73799	2.58262	1.90206	2.05479
Serpina3n	-0.681862	3.06586	1.51644	0.181372	0.644289	-5.13511	2.73397	2.11786	3.32295	2.84566	4.14998	3.22472
Serpine1	0.244946	2.38998	-0.409497	0.696725	0.929168	-6.12568	2.51158	1.70282	3.32295	1.26069	2.48702	3.05479
Serpinf1	-0.236519	4.96837	0.661152	0.533637	0.840817	-5.9818	4.78459	4.32731	5.43843	5.47015	5.14998	4.63976
Serping1	-0.558699	3.49075	1.64771	0.151705	0.620292	-4.97411	2.51158	3.57729	3.54534	3.96113	3.48702	3.86215
Sesn1	-0.371476	6.67368	1.88514	0.109559	0.579974	-4.67273	6.40235	6.76891	6.29257	6.65301	7.00009	6.92516
Sesn2	-0.148081	3.98126	0.622716	0.556917	0.844862	-6.00767	4.01408	3.51018	4.19742	3.96113	3.90206	4.30272
Setd1a	-0.435086	5.01008	2.74572	0.0343132	0.455704	-3.54953	4.8335	4.89922	4.64488	5.11867	5.18746	5.37672
Setd1b	0.0995315	6.31626	-0.638285	0.547411	0.840817	-5.99735	6.36956	6.34668	6.38184	6.06805	6.40985	6.32158
Setd2	0.14094	6.81196	-1.00227	0.355796	0.766831	-5.69872	6.86913	6.93164	6.84651	6.65301	6.72224	6.84921
Setd7	0.132771	5.52981	-0.849928	0.428726	0.801091	-5.83631	5.59904	5.59359	5.59597	5.43062	5.65694	5.30272
Setdb1	0.17034	4.1341	-0.674029	0.525979	0.840817	-5.97284	4.01408	4.20532	4.43843	4.16758	3.6025	4.37672
Sftpd	-0.316554	2.07819	0.520759	0.621621	0.886191	-6.06963	3.09654	1.92521	0.737985	1.84566	2.22399	2.63976
Sh2d1a	-0.552493	0.732053	0.73743	0.489331	0.829406	-5.9266	-0.0733872	0.702821	0.737985	0.260693	2.70941	0.0547938
Shank3	0.0239992	6.6462	-0.168799	0.871632	0.980424	-6.20265	6.73397	6.69529	6.54534	6.56447	6.68342	6.65471
Siglec1	0.238972	2.24864	-0.38948	0.710684	0.929168	-6.13443	2.92661	1.11786	3.05991	2.84566	1.90206	1.63976
Siglecf	-0.973505	1.71653	2.15196	0.0760049	0.515607	-4.32502	1.51158	1.43979	0.737985	3.06805	1.48702	2.05479
Sin3a	0.13923	5.45854	-0.922604	0.392626	0.785025	-5.77275	5.45017	5.64142	5.49287	5.50862	5.39391	5.26425
Sirt1	0.00686393	5.06649	-0.0268522	0.979469	0.993203	-6.21824	4.92661	4.79028	5.49287	5.34816	5.03134	4.80968
Slamf8	0.0499583	2.39979	-0.0826721	0.936864	0.989854	-6.2148	2.51158	1.43979	3.32295	2.26069	3.22399	1.63976
Slamf9	-0.993136	2.34235	1.78906	0.125006	0.602085	-4.79596	2.51158	0.702821	2.32295	3.43062	2.70941	2.37672
Slc10a6	0.878434	1.95237	-1.25563	0.257007	0.686159	-5.43709	2.51158	1.11786	3.54534	1.26069	0.902057	2.37672
Slc17a6	0.663096	5.69543	-2.76932	0.0332725	0.449773	-3.51919	5.88081	5.76171	6.43843	5.30509	5.6025	5.18408
Slc17a7	-0.296347	10.7643	1.38649	0.216056	0.675562	-5.289	10.9785	10.4313	10.4384	10.7475	10.9126	11.0772
Slc1a3	0.841417	8.98723	-4.26632	0.00557878	0.407025	-1.76548	9.18636	9.46659	9.57088	8.29412	8.72861	8.67685
Slc2a1	0.169723	5.26703	-0.561874	0.595028	0.862904	-6.04583	5.24854	5.16225	5.64488	4.65301	5.22399	5.6695
Slc2a5	-0.39737	3.27657	1.14129	0.298243	0.730648	-5.5597	3.24854	2.43979	3.54534	3.06805	3.6025	3.75523
Slc44a1	-0.0309127	7.679	0.195797	0.851384	0.975034	-6.19715	7.67481	7.4798	7.83602	7.6444	7.74755	7.69142
Slc6a1	-0.0226961	8.61255	0.144189	0.890183	0.982864	-6.20697	8.77524	8.4262	8.60217	8.60942	8.57448	8.68779
Slco2b1	0.046607	3.87577	-0.0980028	0.925197	0.989854	-6.21324	3.62705	3.87275	4.19742	3.43062	4.90206	3.22472
Slfn8	0.0499583	2.39979	-0.0689018	0.947359	0.989854	-6.21597	2.51158	1.43979	3.32295	2.84566	3.22399	1.05479
Smarca4	0.237722	7.38129	-1.70595	0.140091	0.614293	-4.90123	7.38604	7.56907	7.54534	7.28306	7.25961	7.24462
Smarca5	0.575628	7.00027	-2.86193	0.0295057	0.449773	-3.40075	6.9819	7.33703	7.54534	6.76849	6.54591	6.82298
Smarcd1	-0.0601849	6.26222	0.256736	0.80616	0.961595	-6.18177	6.52653	6.18395	5.98591	5.98861	6.29437	6.59395
Smc1a	0.682043	5.82577	-2.03384	0.0893352	0.533494	-4.47966	5.80926	6.09514	6.59597	5.5461	4.94645	5.96168
Snca	0.0847746	8.59218	-0.583946	0.581027	0.858107	-6.03239	8.65113	8.60771	8.64488	8.69948	8.46048	8.48942
Socs3	0.205793	3.06267	-0.337875	0.747235	0.93696	-6.15506	3.24854	1.92521	4.32295	2.58262	3.07198	3.22472
Sod2	0.41578	8.05667	-2.77442	0.0330524	0.449773	-3.51266	8.12629	8.29278	8.37461	7.79985	7.79687	7.94961
Sox10	0.214027	4.7584	-0.77131	0.470478	0.825028	-5.90049	4.51158	4.70282	5.38184	4.90455	4.6025	4.44711
Sox4	-0.0613921	4.5421	0.246419	0.813764	0.961595	-6.18466	4.38604	4.16225	4.98591	4.65301	4.42562	4.63976
Sox9	0.697108	5.31715	-1.85804	0.113712	0.5899	-4.70762	5.21202	5.40326	6.38184	5.30509	4.54591	5.05479
Sphk1	-0.609135	2.53435	2.57413	0.0430156	0.476932	-3.77167	2.24854	2.11786	2.32295	3.06805	3.07198	2.37672
Spib	0.26864	3.13395	-0.447351	0.670685	0.91697	-6.10801	2.24854	3.11786	4.43843	3.26069	3.36149	2.37672
Spint1	-0.0573511	2.25846	0.153825	0.882909	0.982864	-6.20536	1.92661	1.70282	3.05991	2.26069	2.22399	2.37672
Spp1	0.312444	5.01091	-0.741588	0.486989	0.829406	-5.92345	5.0559	5.18395	5.26155	5.21489	3.90206	5.44711
Sqstm1	0.127267	8.40975	-0.86114	0.423	0.801091	-5.82676	8.52653	8.34186	8.55177	8.43062	8.35327	8.25447
Srgn	-0.331352	3.80292	0.945164	0.381907	0.78048	-5.75223	3.73397	3.11786	4.05991	3.58262	3.80895	4.51423
Srxn1	0.398706	6.60262	-2.14926	0.0762853	0.515607	-4.32856	6.51158	6.85257	7.04177	6.47015	6.345	6.39464
St3gal6	-0.200768	4.43717	1.05197	0.334256	0.754085	-5.65039	4.09654	4.47541	4.43843	4.65301	4.65694	4.30272
St8sia6	-0.145029	1.72331	0.266321	0.799117	0.958687	-6.17899	1.92661	0.702821	2.32295	1.84566	2.48702	1.05479
Stat1	0.246675	4.09658	-1.15122	0.29445	0.727076	-5.54933	4.38604	4.36579	3.90791	4.06805	3.70941	4.14226
Steap4	-0.798149	1.91152	1.74326	0.13311	0.614293	-4.85414	1.51158	0.702821	2.32295	1.84566	2.70941	2.37672
Stmn1	0.116092	10.646	-0.861142	0.422999	0.801091	-5.82676	10.7006	10.6526	10.759	10.6127	10.6146	10.5366
Stx18	0.681151	3.75848	-1.81063	0.12136	0.596554	-4.76842	4.17454	3.92521	4.19742	2.58262	3.80895	3.86215
Sumo1	0.344115	8.2377	-2.24081	0.0673404	0.50472	-4.20836	8.36956	8.32731	8.5324	8.21489	7.97887	8.00316
Suv39h1	-0.121024	6.11903	0.658613	0.535155	0.840817	-5.98355	6.15543	5.79028	6.22984	6.06805	6.32832	6.14226
Suv39h2	0.462678	4.05297	-1.20932	0.273072	0.710024	-5.48758	4.38604	3.64142	4.82545	4.34816	3.6025	3.51423
Suz12	0.188505	5.82617	-1.31714	0.236961	0.685319	-5.36842	5.97101	5.80436	5.98591	5.65301	5.76004	5.78271
Syk	-0.785973	3.04378	1.88831	0.109083	0.579974	-4.66864	3.51158	2.11786	2.32295	3.06805	3.48702	3.75523
Syn2	-0.100996	9.91843	0.711084	0.504345	0.83066	-5.94624	9.98596	9.84918	9.76865	9.9594	9.93548	10.0119
Syp	-0.283813	10.8629	1.47792	0.191072	0.645721	-5.18136	11.024	10.4353	10.7038	10.9979	11.0178	10.9988
Tarbp2	0.0817648	4.59851	-0.320806	0.759492	0.938244	-6.16126	4.57047	4.60971	4.73799	4.96113	4.07198	4.63976
Tbc1d4	-0.0229218	4.06105	0.0756197	0.942238	0.989854	-6.21543	3.92661	3.57729	4.64488	4.26069	3.90206	4.05479
Tbr1	-0.264514	6.83571	1.50637	0.183861	0.644289	-5.14724	6.97101	6.51874	6.62063	7.04205	6.92442	6.93744
Tbx21	0.188304	0.5	-0.493162	0.639836	0.896975	-6.08469	-0.0733872	1.11786	0.737985	0.260693	0.902057	0.0547938
Tcirg1	-0.773877	3.66934	3.59961	0.011847	0.41327	-2.50037	3.09654	3.20532	3.54534	3.84566	4.36149	3.96168
Tcl1	-1.16466	1.37147	1.85014	0.114953	0.5899	-4.71779	-0.0733872	0.702821	1.73799	2.58262	0.902057	2.37672
Tet1	0.202873	4.54051	-1.00916	0.352746	0.765126	-5.69212	4.78459	4.40326	4.73799	4.72012	4.29437	4.30272
Tfg	0.0908477	7.70093	-0.612318	0.563322	0.851167	-6.01444	7.89816	7.62565	7.71527	7.7119	7.62998	7.62465
Tgfa	0.00837326	5.07198	-0.0471064	0.963993	0.992847	-6.21739	4.88081	5.02475	5.32295	4.96113	5.18746	5.05479
Tgfb1	0.601742	3.53734	-1.37501	0.219397	0.675562	-5.30229	3.73397	3.87275	3.90791	2.58262	2.90206	4.22472
Tgfbr1	0.23898	5.38864	-0.684511	0.519798	0.840785	-5.96544	5.4812	4.84578	6.19742	5.21489	5.32832	5.26425
Tgm1	-0.0573511	1.67947	0.0751944	0.942562	0.989854	-6.21546	2.51158	0.117858	2.32295	2.58262	0.902057	1.63976
Tgm2	-0.18204	2.56646	0.395326	0.706595	0.929168	-6.13192	3.24854	2.43979	1.73799	2.84566	3.07198	2.05479
Tie1	-0.0706672	3.30361	0.233745	0.823136	0.961595	-6.18805	3.24854	2.8183	3.73799	3.72012	3.07198	3.22472
Timeless	0.374627	3.63626	-0.984729	0.363662	0.766831	-5.7154	3.38604	3.43979	4.64488	3.26069	3.70941	3.37672
Timp1	0.188304	1.02832	-0.255883	0.806788	0.961595	-6.18202	1.92661	0.702821	0.737985	0.260693	2.48702	0.0547938
Tle3	0.0253795	5.73426	-0.125525	0.904305	0.985541	-6.20979	5.9927	5.51018	5.73799	5.5461	5.65694	5.96168
Tlr2	-0.811696	1.52832	1.37896	0.218241	0.675562	-5.29772	-0.0733872	1.11786	2.32295	1.84566	1.90206	2.05479
Tlr4	0.029813	3.42821	-0.0430483	0.967093	0.993203	-6.2176	2.92661	2.57729	4.82545	2.58262	3.6025	4.05479
Tlr7	0.0167797	2.04987	-0.0234701	0.982054	0.993203	-6.21833	2.73397	1.70282	1.73799	3.58262	1.48702	1.05479
Tm4sf1	-0.553028	4.70821	2.37818	0.0559114	0.487598	-4.02792	4.78459	4.07205	4.43843	4.96113	4.80895	5.18408
Tmc7	0.171641	4.32677	-1.14885	0.295352	0.727076	-5.55181	4.51158	4.28778	4.43843	4.34816	4.14998	4.22472
Tmcc3	0.448365	4.94224	-1.15251	0.293961	0.727076	-5.54798	4.97101	4.79028	5.73799	4.06805	4.90206	5.18408
Tmem100	1.03983	4.11318	-6.82849	0.000536027	0.135258	0.375742	4.6815	4.67245	4.54534	3.43062	3.70941	3.63976
Tmem119	-0.0266917	5.58095	0.126904	0.90326	0.985541	-6.20959	5.51158	5.36579	5.82545	5.72012	5.76004	5.30272
Tmem144	0.41647	3.01397	-2.17119	0.0740371	0.515607	-4.29979	3.09654	3.02475	3.54534	2.84566	2.70941	2.86215
Tmem173	-0.509399	1.81782	1.25172	0.258329	0.686159	-5.44139	2.24854	0.702821	1.73799	2.26069	1.90206	2.05479
Tmem204	-0.0066834	3.05293	0.0174682	0.986643	0.993203	-6.21847	3.38604	2.70282	3.05991	3.72012	3.07198	2.37672
Tmem206	0.502662	4.60776	-2.20845	0.0703711	0.515607	-4.25086	5.17454	4.57729	4.82545	4.06805	4.48702	4.51423
Tmem37	-0.294182	3.02516	0.986154	0.363018	0.766831	-5.71405	2.73397	2.57729	3.32295	3.43062	2.70941	3.37672
Tmem64	-0.052912	7.47193	0.287697	0.783484	0.948972	-6.17241	7.45799	7.4262	7.45223	7.72012	7.19668	7.57836
Tmem88b	0.14949	4.93201	-0.725059	0.496342	0.83066	-5.9359	4.8335	4.92521	5.26155	4.72012	4.70941	5.14226
Tnf	0.433959	1.15115	-0.433873	0.679902	0.921326	-6.11447	-0.0733872	1.11786	3.05991	0.260693	2.48702	0.0547938
Tnfrsf10b	-1.03015	2.41152	4.03323	0.00720348	0.41327	-2.0134	1.92661	1.43979	2.32295	2.84566	3.07198	2.86215
Tnfrsf11b	0.188304	1.69499	-0.244554	0.815141	0.961595	-6.18517	0.926613	2.11786	2.32295	0.260693	1.48702	3.05479
Tnfrsf12a	-0.687567	4.31286	2.63155	0.0398661	0.476932	-3.69705	4.38604	3.97584	3.54534	4.90455	4.48702	4.57836
Tnfrsf13c	0.393207	2.13077	-0.807765	0.45077	0.812406	-5.87134	2.73397	1.92521	2.32295	2.84566	1.90206	1.05479
Tnfrsf17	0.383292	2.03814	-0.547496	0.604252	0.871274	-6.05434	3.24854	0.702821	2.73799	1.26069	2.22399	2.05479
Tnfrsf1a	0.125293	4.01524	-0.212974	0.838564	0.970777	-6.19322	4.73397	4.43979	3.05991	3.06805	4.14998	4.63976
Tnfrsf1b	0.388983	3.45442	-1.10174	0.313767	0.742704	-5.60044	3.8335	3.20532	3.90791	3.84566	2.70941	3.22472
Tnfrsf25	-1.54383	2.16351	3.88495	0.00851167	0.41327	-2.17617	1.51158	1.92521	0.737985	3.06805	3.36149	2.37672
Tnfrsf4	1.04996	0.597494	-1.17686	0.284846	0.72617	-5.5223	1.51158	-0.882142	2.73799	0.260693	-0.0979429	0.0547938
Tnfsf10	-0.353564	2.14736	0.900107	0.403544	0.786761	-5.79284	2.24854	1.92521	1.73799	2.84566	1.48702	2.63976
Tnfsf12	-0.0336956	3.41058	0.0614073	0.953076	0.990106	-6.21652	3.8335	2.28778	4.05991	3.43062	3.98952	2.86215
Tnfsf13b	-0.00269252	3.23512	0.00314006	0.997599	0.997599	-6.21864	1.92661	2.57729	5.19742	2.84566	3.22399	3.63976
Tnfsf4	0.609316	1.15115	-0.766621	0.473057	0.825028	-5.90416	1.92661	0.702821	1.73799	2.58262	-0.0979429	0.0547938
Tnfsf8	1.70308	2.45237	-2.90074	0.0280666	0.449773	-3.35142	2.92661	2.43979	4.54534	1.84566	1.90206	1.05479
Top2a	0.184657	3.86243	-0.431455	0.681562	0.921326	-6.11561	3.8335	3.20532	4.82545	3.96113	3.48702	3.86215
Topbp1	-0.269828	3.61633	0.890854	0.408102	0.788094	-5.801	4.09654	3.02475	3.32295	3.58262	3.80895	3.86215
Tpd52	0.260118	7.08813	-1.73194	0.135191	0.614293	-4.86846	7.12629	7.20532	7.32295	7.09358	6.86784	6.91277
Tpsb2	-0.0377199	1.58198	0.175385	0.866682	0.978179	-6.20138	1.51158	1.43979	1.73799	1.26069	1.90206	1.63976
Tradd	0.519378	3.6345	-0.852741	0.427284	0.801091	-5.83392	4.31893	2.8183	4.54534	4.26069	3.22399	2.63976
Traf1	0.235839	3.72001	-0.535033	0.612314	0.876223	-6.06155	3.24854	3.43979	4.82545	3.72012	3.70941	3.37672
Traf2	-0.513665	4.94612	2.84326	0.0302263	0.449773	-3.42455	4.92661	4.70282	4.43843	5.11867	5.18746	5.30272
Traf3	-0.156345	5.6559	1.15598	0.292648	0.727076	-5.54434	5.62705	5.51018	5.59597	5.68696	5.76004	5.75523
Traf6	0.0264952	4.73982	-0.0743247	0.943225	0.989854	-6.21553	4.17454	4.76171	5.32295	4.65301	5.14998	4.37672
Trat1	0.767293	2.42512	-0.899727	0.403731	0.786761	-5.79318	2.24854	2.43979	3.73799	0.260693	3.22399	2.63976
Trem1	-0.209244	2.35787	0.358941	0.73222	0.931895	-6.14697	1.51158	1.70282	3.54534	2.84566	2.48702	2.05479
Trem2	-0.243674	4.81572	1.30622	0.240414	0.685319	-5.38074	4.73397	4.43979	4.90791	4.90455	4.80895	5.09919
Trem3	-0.980961	2.61295	1.48443	0.189399	0.644289	-5.17358	2.92661	0.702821	2.73799	2.84566	2.70941	3.75523
Trim47	0.021662	4.0954	-0.0892193	0.931879	0.989854	-6.21417	4.38604	3.87275	4.05991	4.16758	3.70941	4.37672
Trp53	0.341448	4.37615	-0.92394	0.391985	0.785025	-5.77154	4.09654	4.16225	5.38184	4.16758	4.22399	4.22472
Trp53bp2	0.559038	4.67022	-1.83242	0.117784	0.590481	-4.74053	4.38604	5.02475	5.43843	4.65301	4.29437	4.22472
Trp73	-1.47079	2.1912	2.37672	0.0560214	0.487598	-4.02983	1.92661	0.117858	2.32295	3.43062	2.48702	2.86215
Trpa1	-0.4551	2.65232	0.65489	0.537387	0.840817	-5.98611	1.51158	1.70282	4.05991	3.06805	2.70941	2.86215
Trpm4	0.111598	3.66409	-0.298963	0.775289	0.948972	-6.16875	3.73397	3.36579	4.05991	4.16758	2.90206	3.75523
Tspan18	0.648578	2.25846	-1.23612	0.263672	0.693054	-5.45849	2.24854	2.43979	3.05991	1.26069	1.48702	3.05479
Ttr	0.275982	4.23611	-0.642025	0.545143	0.840817	-5.99484	4.09654	3.70282	5.32295	4.26069	4.07198	3.96168
Tubb3	-0.259265	10.4145	1.45282	0.19765	0.657023	-5.21122	10.5312	10.0677	10.2557	10.4418	10.5432	10.6473
Tubb4a	0.491597	7.86622	-2.90277	0.0279936	0.449773	-3.34885	7.96004	8.17043	8.20559	7.42056	7.77857	7.66212
Txnrd1	-0.0380912	6.65476	0.185404	0.859164	0.978026	-6.19936	6.52653	6.4929	6.88773	6.75255	6.39391	6.87497
Tyrobp	0.112411	5.37249	-0.364676	0.728154	0.931895	-6.14469	4.78459	5.59359	5.90791	5.34816	5.22399	5.37672
Ugt8a	-0.116961	6.958	0.541998	0.607802	0.872661	-6.05754	6.9153	6.68771	7.09554	7.30509	7.03134	6.71301
Ulk1	-0.00933839	7.20009	0.0642973	0.950871	0.990106	-6.21632	7.29294	7.12909	7.16425	7.13106	7.31991	7.16332
Ung	-0.223184	3.77799	0.686497	0.518632	0.840785	-5.96402	3.73397	3.20532	4.05991	4.06805	4.22399	3.37672
Uty	0.144929	4.05992	-0.427881	0.684019	0.922933	-6.11728	3.73397	4.11786	4.54534	3.96113	3.48702	4.51423
Vamp7	0.200515	7.17496	-1.30847	0.2397	0.685319	-5.37821	7.12629	7.34668	7.3527	7.16758	6.95734	7.09919
Vav1	0.0294111	4.2696	-0.0570533	0.956399	0.990106	-6.21681	4.38604	3.20532	5.26155	4.16758	4.14998	4.44711
Vegfa	0.281951	5.66993	-1.07951	0.322787	0.742704	-5.62294	5.62705	5.64142	6.16425	5.72012	5.11151	5.75523
Vim	-0.264794	5.4522	1.41166	0.208892	0.675562	-5.25968	5.31893	5.09514	5.54534	5.72012	5.39391	5.63976
Vps4a	0.0340951	7.18984	-0.237042	0.820695	0.961595	-6.18719	7.25753	7.26761	7.09554	7.08087	7.23297	7.20454
Vps4b	0.530303	4.51641	-2.91551	0.0275392	0.449773	-3.33269	4.73397	4.87275	4.73799	4.43062	4.36149	3.96168
Was	-0.885827	2.42704	1.57025	0.168598	0.628714	-5.06972	2.92661	0.702821	2.32295	2.84566	2.90206	2.86215
Wdr5	0.243574	5.15109	-0.917636	0.395017	0.785025	-5.77722	4.8335	5.24714	5.73799	4.96113	4.90206	5.22472
Xcl1	0.465934	3.36212	-0.643644	0.544163	0.840817	-5.99375	3.51158	2.28778	4.98591	3.84566	2.90206	2.63976
Xiap	0.303386	7.22528	-1.96505	0.0981748	0.546458	-4.56926	7.24854	7.33703	7.54534	7.14334	7.09188	6.98553
Xrcc6	0.483145	3.9667	-1.07312	0.32542	0.746493	-5.62936	3.51158	4.20532	4.90791	3.96113	3.07198	4.14226
Zbp1	1.04996	1.26416	-1.84704	0.115443	0.5899	-4.72177	1.92661	1.70282	1.73799	0.260693	-0.0979429	2.05479
Zfp367	0.0971475	4.91421	-0.373317	0.722047	0.931895	-6.14119	5.17454	4.97584	4.73799	4.43062	4.90206	5.26425

## Sheet: Table S5
Table S5. Coexpression analysis of PLCG2 in human microglia scRNA-seq analysis
Gene	Genie3_weight	spearman_rho
SDF4	1	0.0140889
FOS	0.932247	0.029903		* Weights represent prediction of the underlying regulatory links between PLCG2 and other genes.
HSPA1A	0.92197	0.0967105		* The weights of the links returned by GENIE3 do not have any statistical meaning and only provide a way to rank the regulatory links.
HIST2H2AA4	0.911332	0.0526193
LCP2	0.898124	0.0344468
JAK3	0.898055	0.0316971
XIST	0.892362	0.0397194
PDK4	0.871114	0.026212
NUFIP2	0.860246	0.0287493
HSPA1B	0.858856	0.0542649
HSPH1	0.857373	0.0761383
ZNF638	0.855034	0.0396983
CDKN1A	0.850212	0.0740736
SH3TC1	0.847783	0.0315437
GOLGA4	0.845468	0.0568396
IL1B	0.841227	0.038677
SAFB	0.838203	0.0277874
AL357522.1	0.828681	0.0214452
DNAJB1	0.827107	0.0309903
RBBP6	0.823075	0.0424129
HIST2H2BE	0.81765	0.0179792
SPRED1	0.810645	0.0286168
PUM3	0.810544	0.0514054
HERC4	0.810103	0.0290219
TAB2	0.801962	0.0261487
PAN3	0.797086	0.00755411
CCDC144A	0.794487	0.0264159
DOCK10	0.786479	0.0316009
LACTB	0.7829	0.0258726
MALAT1	0.780491	0.121074
TAF1D	0.779807	0.0540907
GRK2	0.769965	0.0151883
JUN	0.769759	0.0211949
PRPF4B	0.767307	0.0509133
AL031056.2	0.76708	0.0224729
ACIN1	0.766535	0.0425254
HNRNPUL1	0.758305	0.0202988
PHF14	0.757116	0.0535191
CSTF3	0.757097	0.0164409
RGL2	0.749972	0.0079534
SLC2A3	0.743597	0.048849
MED13L	0.740341	0.0245988
CPEB4	0.740163	0.0266982
LENG8	0.739465	0.0242626
CCNL1	0.736875	0.0480903
STAB1	0.733514	0.0570075
ZNF24	0.73225	0.0151635
RGS16	0.729325	0.0332427
DUSP1	0.721233	0.0198359
GON4L	0.716139	0.0232592
LINC01268	0.716115	-0.00902797
LINC02256	0.714418	0.0493306
ACSL1	0.710058	0.0347216
TIAM1	0.706944	0.0308343
EML4	0.703378	0.0374795
CHORDC1	0.701934	0.0603497
KMT2C	0.700129	0.0182807
ZKSCAN1	0.699882	0.00536498
ESF1	0.693106	0.0563057
HSD17B7	0.689835	0.0191979
FKBP15	0.687701	0.022284
CWF19L2	0.685558	0.0481332
NSRP1	0.682895	0.049212
HIST1H4C	0.682807	0.04262
HSPB1	0.681094	0.0829475
XAF1	0.680704	-0.00356928
ECHDC1	0.680127	0.0241582
NIPBL	0.678377	0.022961
HPS4	0.677781	0.0204835
SNHG9	0.67576	0.0147359
RGS1	0.67397	0.0272303
RBM5	0.673708	2.2947e-05
MTRNR2L12	0.673643	0.0341166
SMG1	0.673308	0.0105148
PTPN2	0.66813	0.0492986
DHX36	0.666965	0.0225
JMJD1C	0.666135	0.0227586
IL17RA	0.665329	0.0150518
ATP6V0A1	0.665189	0.013036
U2SURP	0.662509	0.0369158
CPED1	0.659404	0.0247641
ATF4	0.659146	0.0400631
ASH1L	0.657611	0.0260558
ETNK1	0.656366	0.016018
FNBP4	0.655555	0.0320439
SLC1A3	0.655265	0.0900961
NR3C1	0.654791	0.0122425
TNRC6B	0.654422	0.0128536
HERC2	0.644117	0.0241852
AL034397.3	0.643639	0.0423263
GABPB1-AS1	0.641285	0.0205139
NAIP	0.639607	0.0374812
LRMP	0.638653	0.0168627
RUNX1	0.637646	0.0193733
TRA2B	0.636039	0.0452558
NEMF	0.633229	0.0193037
HSPA6	0.629386	0.0261151
TTC17	0.629094	0.0172772
DENND3	0.629051	0.0497854
SNRPD3	0.627583	0.0382611
EIF3A	0.625359	0.0397974
ARHGAP15	0.623854	0.0363775
RSRC1	0.623089	0.0414669
LINC-PINT	0.620423	0.00706148
NEAT1	0.618411	0.0564781
RNF216	0.618366	0.0212098
CFAP97	0.617609	0.0164468
ATP8B4	0.616366	0.024499
HIST1H2AC	0.616238	0.0173636
SETD5	0.615491	0.0313248
PLCB2	0.613594	0.0136269
AC012368.1	0.611898	0.0158679
DDX3X	0.6113	0.02569
KIDINS220	0.610897	0.014596
ARID1B	0.609896	-0.00518573
DAGLB	0.609722	0.0199399
NMT1	0.605357	0.0292426
CNTRL	0.604878	0.0151841
LINC01480	0.602246	0.0239446
HSP90AA1	0.601648	0.0893863
TGFBR1	0.601271	0.0445913
BAZ2B	0.600081	0.00851195
PLSCR1	0.599923	0.0424719
MTSS1	0.597479	0.0308104
ARMH1	0.597042	0.0303287
DIP2A	0.596064	0.00204161
TUT4	0.595384	0.0177093
TRMT13	0.592043	0.024105
JAK1	0.590043	0.0139811
S100A8	0.587107	0.0518082
BMP2K	0.586414	0.0187565
DYNC1H1	0.584874	0.0250564
AC025164.1	0.582724	0.0224947
DHX29	0.581106	0.0198665
HECTD1	0.58094	0.0171916
ABR	0.579535	0.00921486
NOP58	0.579276	0.0319154
MPHOSPH8	0.578118	0.0401795
AC079015.1	0.57744	0.00446427
FKBP4	0.57622	0.0529057
TRIM56	0.57543	0.00885041
STAT3	0.575107	0.0390185
ARHGAP26	0.572639	0.0333572
SENP6	0.571245	0.00638919
SEC14L1	0.570972	0.0229812
FXR1	0.568102	0.0237704
TLR4	0.567979	0.0192414
DGKZ	0.567009	0.00699078
ITPRIPL2	0.565673	0.0302437
TLN2	0.564187	0.0285308
BDP1	0.56311	0.0190917
COLGALT1	0.562017	0.0302147
ANKRD22	0.560051	0.0298109
PAG1	0.557057	0.0129408
WASHC1	0.55518	0.0330301
KAT2A	0.554013	0.00166332
NRDC	0.553356	0.0372473
ZYX	0.550652	0.0289876
CARD8	0.549239	0.0170967
GATAD1	0.549038	-0.00463674
THUMPD3-AS1	0.547253	0.0326412
CHD7	0.547064	0.0279624
AP005530.1	0.546661	0.0330022
STK4	0.546162	0.0234571
NUP62	0.545881	0.0161918
AAK1	0.545133	0.0351053
TLR10	0.544206	0.00384639
MYO9B	0.542181	0.0222326
RNPC3	0.541427	0.018857
MARK3	0.537034	0.0235553
RERE	0.534611	0.0126377
KNOP1	0.533788	0.0203536
NASP	0.533338	0.0329955
NGRN	0.532056	0.0124147
NKTR	0.531779	0.0240889
ADCY7	0.53135	0.0169708
SRP19	0.531248	0.0342401
FYB1	0.529868	0.0459583
PHF20	0.529792	0.026389
DDX21	0.529278	0.045468
MACF1	0.529022	0.0110911
PIM1	0.528614	0.0380412
FCGBP	0.528477	0.0272194
ITGAX	0.528053	0.0101709
NABP1	0.525087	0.0105951
AL390728.6	0.524732	-0.00151368
MRPL18	0.521565	0.036087
USP53	0.521448	0.0215408
SNHG25	0.520731	0.0416292
MRPS5	0.519306	0.0330225
TLE4	0.518601	0.0241055
CIR1	0.518266	0.011639
ELOC	0.517979	0.0379769
SPECC1	0.517254	0.0208505
GNL3	0.516873	0.0432105
MSRB2	0.516407	0.0292607
SOD2	0.516224	0.0216921
TAL1	0.513255	0.00611259
CACYBP	0.512731	0.037588
LPAR6	0.510724	0.0292446
CTTNBP2	0.509163	0.0266042
STIP1	0.508473	0.0420226
AC097376.3	0.506461	-0.00401744
SSH2	0.50609	0.0209815
TLR5	0.505281	0.0302087
PDPN	0.505228	0.042406
R3HDM2	0.504707	0.00636362
PPP1R12A	0.503658	0.0114488
AIMP1	0.503443	0.0210059
HMGB2	0.503294	0.0146899
LUC7L3	0.502864	0.0325831
CCAR1	0.502157	0.0145961
LINC01678	0.501711	0.0169157
SETX	0.498922	0.0341417
ARAP1	0.498647	0.00845929
SS18L2	0.498494	0.0290949
DLEU1	0.497855	0.00550497
NUDT1	0.497417	0.01748
IFI44L	0.496567	-0.0123335
CNOT4	0.496397	0.0182081
CEBPZ	0.495092	0.0259567
STAT6	0.494158	0.011505
SEC31A	0.493951	0.00801221
MT-ND4L	0.493663	0.054986
CCNDBP1	0.492619	0.0076417
ARHGEF1	0.491729	0.021114
CASP4	0.491501	0.0292659
PPDPF	0.49067	0.0324185
SCNM1	0.489666	0.0314892
EPC1	0.488543	0.02718
RGS12	0.488339	0.0145248
PRAM1	0.487595	0.0184965
YTHDC1	0.487371	0.0155643
PPP3CA	0.487096	0.013215
ANKRD44	0.486993	0.00884088
INTS6	0.48548	0.0146102
PMS1	0.48533	0.0215319
HMOX1	0.485256	0.0379246
ARID1A	0.485133	0.0171126
SLC11A2	0.484834	0.00908626
SP110	0.484833	0.0268342
MAP4K4	0.484817	0.0137685
HSPD1	0.484626	0.0587445
IL4R	0.484484	0.0418966
ATP2C1	0.48416	0.0171557
ZFP36L1	0.482772	0.0568625
FAM192A	0.482351	0.0197866
IPCEF1	0.481553	0.0172004
KPNA2	0.480833	0.0207485
GPATCH11	0.48082	0.036798
TMEM259	0.48081	0.02032
MCF2L	0.480656	0.0204506
PRRC2C	0.480109	0.034384
CLK1	0.480011	0.0112499
P2RX7	0.479877	0.0189854
NAV3	0.478813	0.0253417
SIGLEC9	0.478691	0.0364872
FDPS	0.477236	-0.00368055
PKN2	0.476654	0.0217911
RAD23B	0.476583	0.0214125
TNRC6A	0.476041	0.0230529
FCGR1B	0.475975	0.05868
RRBP1	0.475544	0.0471963
TTC3	0.473136	0.0274929
SARNP	0.472936	0.014504
UBE2G2	0.472872	0.027476
HOOK3	0.472361	0.00671358
GARS-DT	0.471353	0.00331122
ITGAM	0.471068	0.0391574
HNRNPD	0.470948	0.0379966
CENPX	0.469648	0.0380905
BUB3	0.46949	0.0213939
SRGAP2	0.468545	0.040866
PPIG	0.468301	0.0267432
CEP350	0.468006	0.0207306
BOLA2B	0.467375	0.0418175
SLC8A1	0.466522	0.0191442
HAGH	0.466199	-0.00275866
GALNT2	0.465604	0.0202669
NSUN5	0.463937	-0.0199747
SRRM1	0.463804	0.0359705
RSRC2	0.46358	0.031932
RPP21	0.463236	0.0181738
ITSN2	0.462638	0.0289424
SPG7	0.462186	0.00651511
SLC38A2	0.46214	0.0217074
DERL2	0.461677	0.023533
ZRANB2	0.461537	0.0388389
PPHLN1	0.461107	0.0267727
ANKRD49	0.461076	0.019161
RSBN1L	0.459256	0.0134535
KIAA2026	0.459144	0.0013413
RPAIN	0.45794	0.0274208
GPR65	0.457707	0.0375182
HSPB11	0.45584	0.0374437
WASHC4	0.454979	0.0117735
PHIP	0.453232	0.0201937
RBM6	0.452428	-0.00243452
PLK3	0.451117	0.0206985
AC245297.3	0.450523	0.0117869
SEL1L	0.450509	0.0369795
SMC1A	0.450469	0.0310097
DNAJA1	0.450151	0.0526112
LILRB1	0.450062	0.0348172
TIAL1	0.450035	0.00419281
PCMTD1	0.449983	0.0135876
HSPE1	0.449893	0.0569611
ATR	0.449878	0.00811108
CSNK1D	0.449622	-0.00610783
RBM39	0.448572	0.0575496
ZFHX3	0.448122	0.0129373
RBM42	0.44803	0.026373
MFF	0.447539	0.0331739
AHSA1	0.447457	0.0387457
BTG2	0.447414	0.0260633
RBM25	0.446644	0.0320302
OTUD6B-AS1	0.446415	0.0206895
ARHGAP4	0.445986	0.0247499
PCSK7	0.445949	0.0136948
MIA3	0.445428	0.0214664
ERICH1	0.44518	0.0309052
ANKRD11	0.445061	0.0358094
COA6	0.444952	0.0383546
SDHB	0.444664	0.0257499
TMC6	0.441331	0.00968748
SLC39A10	0.440876	0.0149396
SRRM2	0.440664	0.0411386
EIF4EBP1	0.440023	0.0402428
N4BP2L2	0.439794	0.0234176
TARDBP	0.43947	0.0281804
EIF2S2	0.43886	0.0609411
BRD2	0.43876	0.0176701
SNX1	0.438171	0.018308
SLC4A7	0.437142	0.0182951
SRGAP2C	0.43653	0.0200701
HP1BP3	0.436274	0.0289255
HSPA5	0.436223	0.0627841
ANKRD12	0.436067	0.0286615
PLEK	0.435452	0.0284833
MRPS11	0.434722	0.0163274
IL6R	0.434709	0.0169524
SH3BP2	0.434279	0.0100935
CHMP4B	0.433976	0.0434529
SON	0.433939	0.0493908
TCEAL1	0.432632	0.0245968
IRF5	0.432509	0.0250836
USP15	0.431384	0.0406405
STX16	0.430167	0.0132258
DNAJC10	0.42822	0.0218445
SEC61A1	0.428026	0.0349706
PTPRJ	0.427824	0.0152002
SF3B2	0.427304	0.0381454
BCLAF1	0.427229	0.026501
SAFB2	0.426368	0.0161645
MICAL1	0.425865	0.0187165
PCF11	0.425621	0.0206344
VMP1	0.423072	0.0296552
TMEM167A	0.421628	0.0155174
GDI1	0.421471	0.0222443
TTC14	0.421437	0.0148895
MNDA	0.4199	0.0436507
NOSIP	0.418506	0.0286011
LYN	0.418024	0.0245998
JUNB	0.41801	0.0302535
XPO1	0.4168	0.0186916
TRMT1	0.41671	0.0262383
LARS	0.416333	0.0293962
ITPR2	0.415795	0.033285
ZC3HAV1	0.415562	-0.00547351
AL121933.2	0.414946	0.00850608
ATG16L2	0.413933	0.00941899
PARVG	0.4138	0.0403251
PFKFB3	0.413707	0.0205166
CACNA1A	0.413618	-0.0125958
NSD3	0.412557	0.0164315
PLEKHO1	0.411879	0.0158931
ZEB2	0.411409	0.0286562
CCDC12	0.411297	0.0193824
ZFP36	0.411115	0.0430614
IRF2BP2	0.410533	0.0151402
PDGFB	0.409872	0.0127489
TCP1	0.409513	0.0333095
CYHR1	0.409421	-0.00387937
CTSL	0.409311	0.0547717
NAP1L4	0.40886	0.0239351
PRKCA	0.408766	0.0115889
IRF7	0.408708	-0.00325119
CIB1	0.408183	0.0187744
ATG12	0.408126	0.0126212
SREK1IP1	0.408066	0.0120008
SNX18	0.407814	0.00540114
HNRNPU	0.407473	0.0355208
FGFR1OP2	0.407342	0.0315776
SORL1	0.407285	0.0263316
FAM162A	0.406907	0.0298669
AP2B1	0.406846	0.0252768
DNAJC7	0.406774	0.0184352
TRA2A	0.406686	0.0131349
RAB11B	0.406109	0.00172943
GRAMD1A	0.40572	0.0294202
RHOT2	0.405649	-0.00241039
ARF6	0.405573	0.0283118
CBWD3	0.404976	0.0115981
SFMBT2	0.404785	0.0156866
MRPS7	0.404308	0.027317
TRAF3IP3	0.404193	0.0106382
ZC3H15	0.403593	0.039064
SH3GLB1	0.403487	0.0365276
SAT1	0.40315	0.0518612
P4HA1	0.402924	0.034263
NSA2	0.402762	0.0315039
RENBP	0.402007	0.00850682
LUZP1	0.401067	0.0154388
SYNCRIP	0.400678	0.0230032
TM2D2	0.40018	0.0220085
PSMB4	0.400106	0.0313674
BAZ1A	0.399668	0.0216894
CCNH	0.399634	0.0207193
CHD9	0.399487	0.0442389
ARGLU1	0.398714	0.0160151
BIRC2	0.39838	0.0145864
GTF2I	0.396449	-0.0042825
PALD1	0.396064	0.0110925
EPS15	0.395789	0.00556507
FNIP1	0.395585	0.0135493
SRSF6	0.395191	0.00932239
ST8SIA4	0.394749	0.0241588
PDCD6IP	0.394544	0.0131565
COPB1	0.394367	0.03672
IER3	0.394095	0.0148718
MERTK	0.393608	0.0172681
SREK1	0.392688	0.0245467
TRIP11	0.392575	0.0170712
POGZ	0.391327	0.00414581
CARD16	0.390949	0.0274248
HRH2	0.390177	0.0262397
SECISBP2	0.390104	0.00135416
TMEM106A	0.389938	0.00916385
PAIP1	0.38981	0.0283396
CHD2	0.389752	0.0264148
DDX17	0.388876	0.0306196
GPATCH2L	0.388671	0.0181815
LCP1	0.388196	0.0314471
GPBP1	0.388015	0.02902
IER2	0.387816	0.0235774
ARHGAP9	0.38692	0.0173848
MAP1LC3B	0.386268	0.0310273
FAM13A	0.385941	0.0140958
SNX29	0.385913	0.0193863
NUDT5	0.38545	0.0334021
CCDC66	0.385317	0.0111173
MYCBP2	0.385069	0.02567
ZNF106	0.384814	0.0223807
SOAT1	0.384568	0.0253335
TCF4	0.384477	0.0124338
CSGALNACT1	0.384443	-0.00165713
QKI	0.384125	0.0228145
TOX4	0.384079	0.0219751
CTNND1	0.383758	0.0237191
EIF5B	0.383706	0.0482393
USP16	0.383414	0.0187463
GGA1	0.383065	0.00846
TRIM22	0.382874	0.0202658
KIF5B	0.382783	0.0278856
IDS	0.382598	0.00933851
MCL1	0.381815	0.0245187
NONO	0.38156	0.0377901
LMAN1	0.381455	0.0314531
RALBP1	0.381075	0.0229507
PNN	0.380849	0.0200453
CNOT2	0.380722	0.0123034
DST	0.380433	-0.00153142
CREBL2	0.380184	0.0133203
CNIH4	0.379667	0.0266331
AC009950.1	0.379555	-0.0139818
PDIA4	0.379241	0.0501248
SNW1	0.377347	0.012681
PRPF8	0.37663	0.0251053
SF1	0.376437	0.0173421
PHC2	0.376404	0.01921
CCDC18-AS1	0.375225	-0.00179121
KHDRBS3	0.373796	-0.00301078
SPATA13	0.373677	0.0171537
RNF145	0.373593	0.0308302
GPR84	0.373087	0.0239932
PWWP3A	0.3729	0.0169063
CD58	0.372857	0.0136411
FLI1	0.372285	0.00802142
LSM6	0.37219	0.02596
B4GALT1	0.369329	0.0160989
TMED5	0.369195	0.0347118
LINC01684	0.368898	0.0215032
AKAP13	0.367972	0.0160486
BTF3L4	0.36759	0.0175069
TMEM50B	0.366851	0.0303225
SGK1	0.366454	0.0251657
MZT2A	0.366209	-0.00204751
NHLRC3	0.363407	0.00765485
IKBIP	0.363216	0.0205535
TLR2	0.363106	0.0115931
PLAUR	0.362016	0.000841967
METTL26	0.36117	0.0266045
ATG3	0.360941	0.0223875
HSP90AB1	0.360689	0.0753363
TNFRSF1B	0.35993	0.0227041
BCO2	0.359267	0.00904905
CREB3L2	0.359252	0.0151801
INPP5D	0.359184	0.0317227
CEPT1	0.358099	0.0159091
CBWD5	0.357502	0.0156207
OGFRL1	0.35737	0.0213747
FMNL3	0.357198	-0.00586073
SPTLC1	0.357178	0.00957282
SUGT1	0.356702	0.0214174
S100A9	0.356042	0.0328868
ACAP2	0.355834	0.0202334
ME2	0.355575	0.0213543
AP1S2	0.355519	0.0227298
SEC62	0.355371	0.056709
PREX1	0.355069	0.0168053
ANKHD1	0.354901	0.0335787
FGD4	0.354866	0.0159933
PBRM1	0.354249	0.0109095
TDG	0.35377	0.0184145
SMARCE1	0.353606	0.0137437
SLTM	0.353399	0.0207432
CSNK1A1	0.35315	0.0204919
GNAI3	0.352347	0.0248382
OXA1L	0.352079	0.00831091
GGNBP2	0.352047	0.0290881
HSP90B1	0.351788	0.0653778
EIF2A	0.351775	0.0181114
ATP1B1	0.351516	0.00475544
CPM	0.351101	0.0336194
TMEM14B	0.3503	0.00470767
MTPN	0.349854	0.0224504
SEMA4D	0.349696	0.0208596
FRMD4A	0.349626	0.0179628
HSBP1	0.349605	0.0451471
LTBR	0.349099	0.0248493
ADAM17	0.348899	0.00885034
PTEN	0.348737	0.00249746
TOMM5	0.348554	0.0299087
MIEN1	0.348408	0.0273208
NUDC	0.348251	0.0252862
ITGB2-AS1	0.3479	0.00613109
C1orf54	0.347445	0.0325316
TBRG1	0.34731	0.00864353
GPS2	0.347246	0.0165546
SNRNP70	0.347148	0.0274934
SEPTIN6	0.346712	0.0120516
WIPF1	0.346008	0.016222
MEF2A	0.345965	0.0255975
RTF1	0.345283	0.0226766
RNASEH2B	0.342885	0.016848
UBE2J1	0.342712	0.0266677
TBL1XR1	0.342612	0.0152124
ARID3A	0.342344	-0.0041775
SERPINB9	0.34234	0.0160992
TERF2IP	0.342332	0.0184708
DEF6	0.341753	0.00900413
SRSF1	0.340977	0.0187354
S100A4	0.340609	0.00910666
RHBDF2	0.340532	0.0402253
H1FX	0.339676	0.0156459
VTI1B	0.339374	0.0220634
DYNLL1	0.339224	0.0542295
UFM1	0.338943	0.0202794
SELENOS	0.337327	0.0410991
NUP214	0.337082	0.0165789
AC097448.1	0.337005	-0.00238959
LLPH	0.336253	0.0358907
RBM8A	0.336147	0.0269953
NCF4	0.335525	0.0321944
SDR39U1	0.335513	0.00755387
KCNMB1	0.335172	0.00493112
MRPS25	0.335016	0.0147207
SYNDIG1	0.334672	0.0114758
TSG101	0.334594	0.0262108
FOXP1	0.334281	0.000485442
RSF1	0.334257	0.0151231
BTG1	0.33392	0.0330708
CHST11	0.333645	0.0263694
OIP5-AS1	0.333636	0.0148719
TCEAL4	0.333463	0.0274919
DDX39B	0.333452	0.0235266
BACH1	0.333431	0.0186062
UBE2V1	0.333364	0.0395309
ARHGAP45	0.333275	0.011017
CLEC7A	0.333212	0.0229579
CCDC88A	0.33284	0.0149812
LITAF	0.332545	0.0203145
VCP	0.331242	0.0379034
PCBD1	0.331139	0.0327928
TGFBR2	0.330849	0.0240996
ARHGAP25	0.330622	0.0184172
RWDD1	0.329435	0.0246949
SELENOK	0.329412	0.0424497
MIS18BP1	0.328943	0.0146538
ACP1	0.328825	-0.00119265
STAG2	0.328568	-0.00127391
CWC15	0.328291	0.0349583
TMEM243	0.328239	0.00804798
SPPL2A	0.328156	0.0164694
PDCD5	0.32793	0.0391863
DDX39A	0.327016	0.0280371
SQOR	0.326894	0.00897272
ARID5A	0.325631	0.0165139
RAPGEF6	0.325317	0.0137946
SRSF7	0.325092	0.032799
TLR7	0.325032	0.0203854
NRIP1	0.324527	0.0185646
ELF1	0.324357	0.0241128
ID2	0.324253	0.0429327
ILF3	0.324176	0.00966151
PLXNB2	0.323615	0.0169563
TRIM44	0.323127	0.00848556
MLX	0.322557	0.0103254
RBBP4	0.321846	0.0179113
IFI16	0.321809	0.0407833
TOR1AIP2	0.321428	0.0121084
SNRPC	0.32081	0.0164974
RASAL3	0.320791	0.0180458
HNRNPH3	0.320659	0.0242924
TCEAL3	0.320416	0.0195058
TRIM38	0.320129	-0.00296403
SNHG5	0.319824	0.0474522
ZNF652	0.31965	0.000842142
ADIPOR1	0.319613	5.53627e-05
ARID4B	0.31948	0.0185305
CBR4	0.319223	-0.011865
SLC3A2	0.319119	0.0251457
C5orf24	0.318976	0.0209225
RGS18	0.318651	0.0204557
EMC10	0.318641	0.0189275
LRP1	0.318421	0.0237422
RAB14	0.318303	0.0235098
XPA	0.317616	0.00726368
UBL3	0.316886	0.00735863
ANKRD10	0.316716	0.00622678
RBM17	0.316336	0.0212187
WAC	0.316027	0.00281646
TRIM27	0.314923	0.0278299
DDX24	0.314457	0.0361681
UPF2	0.31417	0.0282396
TMUB2	0.313971	0.00543878
RNMT	0.313202	0.0213989
FMNL1	0.312984	0.00873774
AURKAIP1	0.312779	0.0245843
FGD2	0.312732	0.0174669
HAMP	0.31255	0.0463314
ENG	0.312511	0.0200545
IL10RA	0.312131	0.0074433
CD46	0.312107	0.0123763
SIPA1	0.311699	0.00772972
ARRDC1	0.311329	0.0129021
FRG1	0.310683	0.027482
KLHL5	0.310388	0.0204703
NFIA	0.310228	0.00372543
ZNF791	0.30997	0.00484989
CDC26	0.30955	0.0242889
MYH9	0.309494	0.00938214
DDX46	0.309308	0.025001
DOCK8	0.308946	0.0287435
ZNF397	0.308521	0.00498035
MRPS26	0.308429	0.0229769
LSM5	0.308386	0.0290918
EIF3J	0.308361	0.0308109
MANBA	0.308095	-0.00545228
SNRPG	0.307792	0.0356328
IL6ST	0.307705	0.019095
SKAP2	0.307457	0.04119
AL118516.1	0.30691	0.0110162
COMMD1	0.305801	0.0173126
MTHFD2	0.305787	0.0347578
EPS8	0.305684	0.0159809
RASSF4	0.305601	0.0211027
SOCS6	0.305464	-0.00299166
SHFL	0.305427	0.00476851
SNRPB2	0.305199	0.0252198
DOCK4	0.305073	0.00757067
IST1	0.304633	0.0119645
ARF4	0.304418	0.0263886
GTF2A2	0.304056	0.0366011
SIRPA	0.304049	0.0108166
SLC2A5	0.303973	0.0562961
SARS	0.303631	0.0258848
CRTAP	0.303619	0.00247852
WTAP	0.303068	0.0144095
MBD4	0.302995	0.0259004
KRCC1	0.302858	0.0192253
LRRK1	0.302192	0.0184454
MILR1	0.302146	0.0211
BLNK	0.301842	0.0202709
CSDE1	0.300654	0.0266378
GAA	0.29987	0.0281364
PYGL	0.299793	0.0236912
STMN1	0.299549	0.00342539
TIMM8B	0.298583	0.0397647
EIF5	0.298553	0.021006
YPEL3	0.29832	0.0168363
DAP3	0.297944	0.0139381
SPTLC2	0.297572	0.0255799
NFE2L2	0.297204	0.0353799
SNHG8	0.296683	0.0318338
MPZL1	0.296344	0.00297723
KMT2E	0.296018	0.0270459
ARHGAP27	0.295946	0.00202549
RICTOR	0.295616	-0.00359543
RNF213	0.295395	0.00984241
DCLRE1C	0.295295	0.00934259
ZNF292	0.294767	0.00473186
SDF2	0.294717	0.0161885
OFD1	0.294524	0.00477511
MTRNR2L8	0.294361	-0.00740967
MKNK1	0.294067	0.0307017
PLXDC2	0.293736	0.0381744
CCT8	0.293468	0.0449242
PPM1G	0.293465	0.0216764
MANF	0.293437	0.0420925
PQBP1	0.29327	0.016454
GRPEL1	0.292846	0.0252676
SQSTM1	0.292774	-0.00309877
UQCC2	0.29274	0.0238095
LMO4	0.292718	0.0145457
IDH1	0.292286	0.0217166
POLR2J3	0.291947	0.0164065
H2AFV	0.291289	0.0199037
RAB1A	0.291201	0.0371665
CCT5	0.291169	0.0211533
2021-03-06	0.290832	0.00974912
MRPL27	0.290408	0.0149296
PCM1	0.290389	0.0283254
UGCG	0.289624	0.000858312
SDF2L1	0.289199	0.0511057
CYCS	0.288482	0.0348636
NUTM2A-AS1	0.288408	0.0286882
MYO1F	0.288397	0.0203138
TXNL4A	0.28837	0.0311161
AKIRIN2	0.287914	0.0165821
ZCRB1	0.287864	0.0228368
DNAJC15	0.287493	0.0261296
DANCR	0.287478	0.0272758
ST3GAL6	0.287433	0.0157794
GGA2	0.287359	-0.00404681
C6orf62	0.286851	0.0112123
ATM	0.286822	0.00941457
RB1	0.286712	0.0367527
LPIN2	0.286648	0.0131243
LRMDA	0.286191	0.0206774
RPN1	0.286011	0.0479682
LMBRD1	0.285611	0.0267325
ANAPC5	0.285024	0.000995712
EWSR1	0.285002	0.0267527
JPX	0.284963	0.020731
AMD1	0.284948	0.0281467
SERINC3	0.284829	0.00665003
C1orf56	0.284718	-0.00856842
HDAC9	0.284399	0.00964573
UBC	0.284275	0.0534982
SORT1	0.284133	0.0176495
CBWD1	0.284065	0.0166717
NRP2	0.283912	0.0164397
CELF1	0.283828	0.00700635
SF3B1	0.283666	0.019554
HIF1A	0.283221	0.0126224
YTHDF2	0.28315	0.0186181
DNAJC3	0.282966	0.031624
RNF167	0.282935	0.0110955
LINC01094	0.28213	0.0328903
HPS1	0.282023	0.00688879
C5AR1	0.28168	0.0250076
PRKD3	0.281155	0.017098
GCC2	0.280647	0.0233156
DAB2	0.280119	0.0139947
TCIRG1	0.279963	0.00938367
PEPD	0.279851	0.0221862
DNAJB11	0.279514	0.032583
MRPS16	0.279362	0.016038
SNRPF	0.279096	0.0254998
CCT2	0.278834	0.0171148
SAMHD1	0.278824	0.0329367
PIK3IP1	0.278769	-0.000115493
MTUS1	0.278338	0.0219635
LMO2	0.278029	0.0229669
DDX18	0.277998	0.0392345
ZFAS1	0.277599	0.0356608
CD4	0.277528	0.021322
UBE2L3	0.277375	0.0236624
NCL	0.277238	0.0394717
CHCHD7	0.277186	0.034816
HMGN2	0.277138	0.0289689
SHTN1	0.276821	0.0293372
PFDN1	0.27669	0.0201047
REEP3	0.276491	0.00600616
PRPF38B	0.276369	0.0334039
HERPUD1	0.27631	0.0349616
COPA	0.276142	0.0218289
SLC38A10	0.27608	0.0157179
C3	0.275331	0.061674
MORF4L2	0.275034	0.0235954
PPA1	0.274638	0.0320021
PA2G4	0.274476	0.0397418
SRSF11	0.274353	0.0198566
SESN1	0.274346	-0.00218198
MED28	0.274312	0.0223543
MRPS24	0.274038	0.0245007
SPN	0.273868	0.00984949
HNRNPH1	0.273604	0.0146495
UBE2E1	0.273528	-0.0159044
ROMO1	0.273353	0.0310295
SKIL	0.273311	0.00693885
XRN2	0.272569	0.0289017
POP5	0.272554	0.010629
PARP9	0.272536	-0.00333974
NUMB	0.272242	0.0175916
ADAR	0.272217	-0.00160858
MAF	0.271949	0.0249917
DENR	0.271898	0.0205715
CSKMT	0.271155	0.00168327
ABHD3	0.270982	0.0243935
POLR2G	0.270845	0.023988
NCOR1	0.270224	0.0197049
SPSB3	0.270188	-0.00440301
SCN1B	0.269989	-0.0163321
GCA	0.269649	0.0354504
PHF11	0.269546	0.00148832
NDUFA12	0.269462	0.0323007
MT-ND5	0.269341	0.0587847
BNIP2	0.268169	0.0243327
MGAT4A	0.26799	0.0175566
NOP10	0.267853	0.044753
CIAO2B	0.267693	0.0297835
ST6GAL1	0.267502	0.0218741
RPS6KA1	0.267433	0.0253291
DISC1	0.267103	0.00556177
CTNNB1	0.266697	-0.00687831
SURF4	0.266463	0.00979972
BROX	0.266367	0.0162571
ZNF207	0.266222	0.0153541
UGP2	0.266053	0.0192732
TAOK3	0.265714	0.0278061
REL	0.265557	0.0139
PRKCD	0.265449	0.00421945
CALCOCO2	0.265384	0.0191609
DDIT4	0.265115	0.0164868
EIF2AK2	0.264047	-0.0143617
NCBP2	0.263896	0.0304624
CAMTA1	0.263722	0.0229847
ZMAT3	0.263646	0.0208702
RO60	0.263517	0.0100427
MEF2C	0.262812	0.0456303
ADRM1	0.262807	0.0167232
SMARCC2	0.262761	0.00440543
PAFAH1B1	0.262633	0.00742499
NCK2	0.26243	0.0226914
SAP18	0.262392	0.0305242
PSMD13	0.262237	0.0124811
USF2	0.261948	0.0159224
PNRC2	0.261659	0.0229007
PRKAG2	0.261387	0.00366717
SSB	0.260965	0.0300874
APOBEC3C	0.260709	0.00127457
ATF6B	0.260613	0.0205465
CCDC88B	0.260577	0.0131989
PSMC4	0.260538	0.028364
SCAND1	0.260172	0.0280342
PSMC2	0.26006	0.0206912
COMMD3	0.259789	0.0198391
RAB29	0.259667	0.00674263
PSMA3	0.259638	0.0184623
KDELR1	0.259237	0.0205109
MRPL40	0.259021	0.0153081
PABPC4	0.258845	0.0255651
METTL7A	0.258592	0.00572458
MX1	0.25855	-0.00127079
CHMP5	0.257993	0.0141065
SMCO4	0.257673	0.0292475
ELMO1	0.25663	0.0137426
SERINC1	0.256574	0.0135472
FKBP3	0.255979	0.0222927
PPP1R2	0.255653	0.0132163
SRPRB	0.255256	0.0190891
SLCO2B1	0.255043	0.0344418
RAB18	0.254848	0.0215315
ABI1	0.254787	0.018884
RSRP1	0.254514	-0.0107854
FAAP20	0.254058	0.00686865
FLOT1	0.253733	0.0352533
TM2D1	0.253651	-0.00562006
GIMAP7	0.253535	-0.000814395
CELF2	0.253361	0.0222026
BTK	0.253347	0.0213085
CASP1	0.253213	0.0309319
SFPQ	0.253035	0.0235408
ST13	0.252677	0.036823
COX20	0.252257	0.0341039
PPP1CB	0.252156	0.0219394
P2RY12	0.251853	0.018762
MDM4	0.251682	0.0136584
RPL26L1	0.25154	0.0159896
VPS13C	0.251387	0.0132932
MTIF3	0.250632	0.0162459
GNB2	0.250424	0.0300649
CDK2AP2	0.250403	0.0361879
APEX1	0.250216	0.0232049
SLC9A9	0.250185	0.0137548
SPAG7	0.249943	0.0167772
EMC4	0.249096	0.0120988
RNF166	0.248715	0.0134922
ETV6	0.248689	0.0126641
UBE2F	0.248465	0.0344319
CSF3R	0.248441	0.0203272
DPYSL2	0.248415	0.0305502
GM2A	0.247261	0.0144962
ZMAT2	0.247223	0.0261277
NDUFB6	0.247135	0.030118
AKAP9	0.246963	0.0211177
FBXL15	0.246742	0.00774401
SEPTIN2	0.246614	0.0204982
TMEM126B	0.246254	0.0132419
SRGAP1	0.246222	0.00524722
VMA21	0.246081	0.0107705
TOP1	0.24579	0.0149498
RAD21	0.245438	0.00352512
ZNF562	0.244855	-0.0027585
LGALS1	0.244599	0.0145762
SAT2	0.244555	0.0338116
HM13	0.244431	0.0364309
LHFPL2	0.244408	0.0170856
RBMS1	0.244361	0.0202235
SLC25A39	0.24423	0.0159113
CARD19	0.244117	0.0128535
MITD1	0.24405	0.0017503
IRF3	0.243989	0.0125634
DDX27	0.243653	0.0176147
MBNL1	0.243299	0.0173836
PFDN2	0.243134	0.0357302
SNRNP27	0.242394	0.0150106
C5orf15	0.242126	0.0160667
NOP56	0.242045	0.0265835
BZW1	0.241808	0.0204973
NANS	0.241544	0.0224558
CD86	0.241439	0.0241297
CCDC50	0.241311	0.00331863
CCT3	0.241058	0.0307215
WSB1	0.241023	0.0274138
SRSF3	0.240951	0.0415819
COA3	0.240768	0.0174426
AP3S1	0.240611	0.0141239
COX17	0.240398	0.0251531
STX10	0.240281	0.0181635
RAC2	0.239952	0.0279536
RABGGTB	0.239876	0.00541029
AIP	0.239467	0.00795489
AIG1	0.239113	0.0162457
LILRB4	0.238814	0.0312109
DHRS9	0.238685	0.0243213
PIAS1	0.238623	0.0188643
FRMD4B	0.238577	0.00444521
CLN5	0.238517	0.00261411
HSPA9	0.238396	0.0211211
DIAPH2	0.238126	0.0195817
IAH1	0.238092	0.00156414
THOC2	0.238079	0.0145077
IRS2	0.237819	0.0149629
PAXX	0.237476	0.0185572
RAB6A	0.237397	0.00998853
ARF3	0.237334	0.0194643
PARP14	0.237278	0.00973803
LILRA4	0.237123	0.00538985
GLIPR1	0.236969	0.00318198
MAP1S	0.236876	0.0217399
POLR2I	0.236698	0.027192
MAPRE1	0.236509	0.0194219
MRPS18C	0.236132	0.008245
NDUFA5	0.236122	0.0138434
CORO1B	0.236052	-0.00518735
RALY	0.236042	0.0279194
TCF25	0.235468	0.0277986
PSMC3	0.235216	0.0213564
PSMB1	0.235199	0.0373282
CSNK2A1	0.235026	0.0124142
MAGOH	0.234746	0.0237777
DDX6	0.234592	0.00981646
SRSF4	0.234354	0.00515677
UBE2V2	0.234149	0.00142607
CDK5RAP3	0.234016	0.00674631
CHI3L1	0.233969	0.00741282
STUB1	0.232966	0.0102488
SOD1	0.232929	0.0414252
EHD4	0.232871	0.00764773
SMIM29	0.2328	0.0143486
CDC42SE1	0.232609	0.00843695
G3BP1	0.23246	0.024109
SSBP1	0.232353	0.025973
TXN	0.232157	0.0171843
UBE2L6	0.232131	0.0171776
ARF5	0.23142	0.0203598
CMTM7	0.231293	0.00439526
KLF6	0.231256	0.00639472
PSMD4	0.231026	0.0208276
UQCRFS1	0.230493	0.0178135
SNRPA	0.23044	0.00299996
USP34	0.229477	0.00522031
YWHAQ	0.229463	0.0165526
SCIN	0.229088	0.0299724
OGA	0.228123	0.00229947
TAPBP	0.227872	0.0131387
DNAJB6	0.227769	0.0295475
CIAO2A	0.227449	0.0238581
TIMM13	0.227415	0.0329804
CEP170	0.227384	0.0158211
C9orf78	0.227066	0.0166653
CLN8	0.226705	-0.00702039
RNASE2	0.226629	0.021791
AP1B1	0.22636	0.0265859
CXCL12	0.226152	-0.0102375
MAT2A	0.226102	0.0118528
TMED7	0.225925	0.0161949
CHURC1	0.225465	0.0195418
SUB1	0.225267	0.0347901
CAT	0.225208	0.00384352
COX7B	0.225202	0.0407543
SMARCA2	0.22513	0.00167421
PSMA1	0.225076	0.0256861
CRELD2	0.224795	0.0160855
SRSF10	0.224563	0.0122655
EMC3	0.224513	0.0104408
CRYZL1	0.224485	0.00198646
ANP32A	0.224352	0.0270207
RSL1D1	0.224042	0.0250717
NUP42	0.223959	0.0109747
BBX	0.223849	0.0129819
AIDA	0.223781	0.0254897
HLA-F	0.223668	0.0174249
NUDT16	0.223523	0.0117165
CMPK1	0.223314	0.0020027
PRMT1	0.223268	0.0290788
FDX1	0.223165	0.021421
SPTSSA	0.22316	0.0182499
TANK	0.223077	0.0133382
CALR	0.222994	0.0536744
SELENOP	0.222906	-0.0121523
CYTH4	0.222307	0.0281387
DR1	0.222276	0.00668458
AK2	0.222202	0.0207421
SEC63	0.222155	0.0181573
SCARB2	0.222129	0.013232
RSL24D1	0.222081	0.0346293
GOLGB1	0.222076	0.00469942
NME3	0.221831	0.016913
BOD1L1	0.221773	0.0111356
CHPT1	0.221622	0.00539108
MAF1	0.221517	0.000764267
EIF4H	0.221265	0.00992877
MIA2	0.221154	0.00804051
MGAT1	0.220548	0.00363983
LRRFIP1	0.220511	0.00899272
SLC25A37	0.220353	0.0302513
CIAO1	0.220246	0.00334067
CDC37	0.220002	0.0370638
PPP1R3E	0.21976	0.00737774
CTTNBP2NL	0.219424	0.00718711
PSMA3-AS1	0.219372	0.0113905
MEA1	0.21934	0.0221581
MRPS21	0.218948	0.0174527
LPCAT2	0.218942	0.0251344
SEC61B	0.218901	0.0315073
TPRKB	0.218898	0.0105827
MAFG	0.218695	0.0132862
NDUFV2	0.218495	0.0236827
EPB41L2	0.21848	0.0358876
GNG5	0.218381	0.0434269
PRELID1	0.217951	0.0349133
EVI2A	0.217909	0.0181754
HDLBP	0.217851	0.0281214
PRPF40A	0.217556	0.0243467
GIMAP1	0.217385	0.00475928
NDUFA6	0.21715	0.0228227
KANSL1	0.216803	0.000130504
PARP1	0.216747	0.0276383
ARPC1A	0.216698	0.0112265
PAK1	0.216665	-0.00597839
PTPN18	0.216619	0.0107993
SUMO2	0.216214	0.0441188
TRIM8	0.215782	0.00233312
BCAP29	0.215608	0.0066868
PLA2G15	0.215569	0.00546944
HAX1	0.215524	0.0267257
LYSMD2	0.215427	0.0164962
CAB39	0.215306	0.0149443
OTUB1	0.215239	0.0167071
C12orf75	0.215103	0.0287448
MRPL52	0.215003	0.0304238
SLC11A1	0.214957	0.0362577
LSM7	0.214686	0.0287843
RDX	0.214417	0.011703
PNISR	0.214368	0.0157194
NFIC	0.214201	0.0162657
ATP5MD	0.214018	0.0439998
SH3BP1	0.213882	0.00222671
TPP1	0.213504	0.0208586
CYFIP1	0.213323	0.0230295
PLD3	0.21327	0.0121932
KIAA0355	0.213213	0.0144467
MRPL54	0.213048	0.0129439
TGOLN2	0.21296	0.013053
SEPTIN7	0.212538	0.0317577
IL10RB	0.212389	0.00710662
CCND3	0.212105	-0.00287316
MT-ND4	0.211972	0.0548662
DPY30	0.211797	0.0119307
DEK	0.211176	0.0131492
CCT6A	0.210949	0.0257085
GTF3C6	0.210938	0.0300084
RAB8A	0.210771	0.0246205
C17orf49	0.21074	0.0244848
SET	0.210602	0.0338379
STMP1	0.210544	0.0162979
SDCCAG8	0.210115	0.0155698
YWHAZ	0.210098	0.0207222
VAMP2	0.20989	-0.0056602
RDH11	0.209779	0.00860383
CYB5R1	0.209459	0.0211329
DELE1	0.209257	0.0078697
C19orf53	0.20924	0.034184
FTX	0.208628	0.00598589
2021-03-01	0.208539	0.021746
FUS	0.208527	0.030173
PIGT	0.208446	0.00560086
PCNP	0.208384	0.0157342
TMA7	0.208346	0.0557966
ADAM28	0.208176	0.0146881
GSPT1	0.207982	0.0185819
PSMD8	0.207971	0.0213007
BSG	0.207903	0.0295151
ZFAND6	0.207847	-0.00190188
SNHG6	0.20781	0.0263701
CLPTM1	0.207807	0.0202699
JKAMP	0.207804	0.00669564
SUPT4H1	0.207689	0.0177657
MRPL24	0.207672	0.00637056
SNAP23	0.207399	0.0228112
SERPING1	0.207325	0.0145146
CNOT7	0.207306	0.00540212
USP8	0.207006	0.016432
PABPN1	0.206517	0.00368931
IER3IP1	0.20649	0.0127367
C1orf122	0.206196	0.00636981
PTPRE	0.206104	0.0258349
EIF4A2	0.205981	0.0343197
BANF1	0.205893	0.039279
ENY2	0.205838	0.0257804
MPC2	0.205741	0.0315173
LONP2	0.205497	0.0158445
SH3KBP1	0.205366	0.0115315
DDRGK1	0.205314	0.0178018
IMP4	0.205115	0.00857674
HNRNPAB	0.205027	0.0291301
TMEM30A	0.204479	0.0133469
TKT	0.204449	0.0199825
SRSF9	0.204327	0.0265483
METAP2	0.204257	0.0172549
MBP	0.204152	0.00654921
NOL7	0.203955	0.0269679
CCT4	0.203773	0.0321578
PLAC8	0.203675	0.0104138
FKBP2	0.203639	0.0303388
COMMD7	0.203472	-0.000952679
RBM4	0.203433	0.0139844
DNAJC8	0.203312	0.0341388
NME4	0.203188	0.0210021
DCXR	0.203126	0.0225286
TXN2	0.20292	0.016095
ECH1	0.202906	0.0221175
GPR108	0.202376	-0.000317518
FAM204A	0.202219	-0.00385842
MXD4	0.202076	0.0154007
KTN1	0.202066	0.0314721
GNB4	0.201656	0.0110191
PPP2CA	0.201631	0.0139587
UBE2W	0.201444	0.00339578
RPS27L	0.201275	0.0341569
NECAP2	0.201161	-0.0044782
TMEM156	0.200995	0.0135388
UNC50	0.200807	0.0196257
NDUFA7	0.200693	0.0195166
GRB2	0.200635	0.0287044
GNLY	0.200187	0.0121512
PRMT2	0.199988	0.0137017
EIF3M	0.199744	0.0167537
RAB5IF	0.199191	0.0269579
RCSD1	0.199115	0.0220249
XBP1	0.199103	0.0343902
HNMT	0.1991	0.00768538
SSR1	0.199066	0.0329749
PMVK	0.198989	0.0279263
BX284668.5	0.198653	0.0116119
TSC22D4	0.198646	-0.00235441
TPR	0.198448	0.0153629
PFDN6	0.198432	0.0200668
IKZF1	0.198386	0.021689
GLUD1	0.198265	-0.0043972
ARFGAP2	0.198212	0.016634
SMC3	0.198106	0.0189962
IRF2BPL	0.198062	0.0103836
ERGIC3	0.198015	0.0197594
NDUFS4	0.197889	0.0148617
TBCA	0.19788	0.0395815
NCK1	0.197798	0.0118203
RBM23	0.197278	-0.000621271
HPGDS	0.196811	0.0256971
DGUOK	0.196721	0.00974846
RAB10	0.196343	0.0197643
MAFB	0.196098	0.010576
MLXIPL	0.195958	-0.0110941
RBMX	0.195955	0.0235514
CDK13	0.195903	-0.00383929
AGPAT2	0.195779	0.0105699
YIPF3	0.195715	0.0138733
KIAA0930	0.195702	0.0077712
C11orf58	0.195531	0.0271815
SNAPIN	0.195218	0.00390608
SP100	0.195008	0.032082
WBP2	0.194666	0.0024069
MRPL57	0.194664	0.015147
GNAS	0.194571	0.0385704
ARPC4	0.19448	0.0234896
HNRNPA3	0.194477	0.0291528
VPS29	0.194308	0.0054633
HEXB	0.193805	0.0144187
SUMF2	0.193362	0.0166617
PDXK	0.193349	0.0185739
ARHGAP30	0.192596	0.0113891
CBX3	0.192569	0.0197677
ELOB	0.192402	0.0436816
RIN2	0.192339	-0.00382259
KHDRBS1	0.192273	0.0193402
MRPL34	0.192201	0.0115141
UQCR10	0.191832	0.0399507
MRPL41	0.191788	0.0160959
DYNLRB1	0.191705	0.0210827
SLC25A3	0.191483	0.0274466
CLEC9A	0.191473	0.0187118
RBPJ	0.191418	0.0198642
ABHD11	0.191185	-0.00685331
PPCS	0.191007	0.012077
PSMG2	0.190936	0.00593035
JPT1	0.190915	0.0218432
ETV5	0.19034	-0.0136105
HADHA	0.190207	0.0132502
BASP1	0.190139	0.0197266
TEX264	0.190012	0.0087987
ASCC2	0.189601	0.00303467
CFDP1	0.189589	0.0141737
BUD31	0.18924	0.0156937
SLC35B1	0.189038	0.0115687
UBE2K	0.188872	0.00668115
ADPGK	0.188816	0.0189782
RAP1A	0.188358	0.0221734
TMBIM1	0.188133	0.00767696
NIFK	0.187979	0.013977
MCOLN1	0.187875	0.00724236
CD47	0.187687	0.00912162
POLR2J	0.187476	0.0211649
CTSC	0.186893	0.0501582
TMEM123	0.186651	0.016472
CALHM6	0.186615	0.0194796
VMO1	0.186549	-0.0177766
ERP44	0.186362	0.0247674
PLEKHB2	0.186349	0.0197932
TMEM33	0.186211	0.0156338
PUF60	0.186167	0.0234088
HNRNPC	0.18608	0.0248389
ZSWIM7	0.185781	0.0118998
SRI	0.185529	0.0257965
COPS6	0.18549	0.0287862
TXNDC12	0.185164	0.0155061
PHB2	0.185044	0.0261262
SNX27	0.184763	0.00237786
PSMA4	0.184553	0.0279085
TMIGD2	0.184492	-0.00400502
ORMDL1	0.183899	0.015547
NSFL1C	0.183853	0.0170566
IK	0.183598	0.00591043
DNAJC19	0.183304	0.0137022
CFD	0.183226	0.0054511
NDUFS2	0.182829	0.00425856
SUSD6	0.182754	0.00664517
EIF4G2	0.182575	0.0127299
PDAP1	0.182564	0.0131424
PSMC5	0.182287	0.01788
ATRX	0.182266	0.021985
GPR183	0.182	-0.000416869
CALM1	0.181698	0.0337043
SEM1	0.181549	0.0304036
GSTO1	0.18153	0.0292683
MRPL20	0.181518	0.0111528
YIPF4	0.181396	0.00904199
H2AFZ	0.181187	0.0217356
RAB11A	0.181126	0.0112116
DOK1	0.181032	0.00395254
MRPL33	0.180916	0.0166274
NDUFV3	0.180911	0.00805705
SUMO3	0.180804	0.00801888
LY96	0.1802	0.0221841
THRAP3	0.17983	0.0122421
ERH	0.179742	0.0139102
KLF3	0.179682	-0.00531661
OSTM1	0.179677	0.0162057
SNX5	0.179603	0.0180906
IRF8	0.179553	0.0151404
TM9SF3	0.179074	0.0105541
LAP3	0.178757	0.0328635
PRKDC	0.178318	0.00549202
KCNK6	0.178305	0.00416918
CNPY2	0.178157	0.0184594
CCDC124	0.177972	0.0239755
RIN3	0.177948	0.0152761
CCDC47	0.177889	0.0150949
PIH1D1	0.177622	0.0188751
EIF3I	0.177395	0.026507
AP000439.2	0.177217	0.0112527
SLC50A1	0.177153	0.00563514
SYK	0.176871	0.0172049
MTCH1	0.17666	0.0079671
ARHGAP12	0.176513	3.72385e-05
CSF1R	0.176405	0.0295144
PILRA	0.176259	-0.000203647
IFI6	0.17602	-0.00863438
ENSA	0.175933	0.0252166
HNRNPF	0.175778	0.0297039
FPR1	0.175545	0.034342
KPNB1	0.175493	0.0155232
SRSF2	0.175475	0.0264277
CNIH1	0.175255	0.0154993
NAGK	0.175253	0.0141807
SSR3	0.175191	0.0214469
AC090559.1	0.174733	0.00162072
SNX2	0.174672	0.0200647
NT5C	0.174625	0.0175119
TWF2	0.174599	0.0151421
GLUL	0.174582	0.0286141
MPC1	0.174544	0.00818246
POLR2F	0.174423	0.0163639
UBE2I	0.174325	0.00742422
OTULINL	0.174225	0.00309298
GIMAP5	0.174173	-0.00248582
STX7	0.173966	0.0170649
SIGLEC10	0.17384	0.0139404
VSIR	0.173804	-0.0161737
PDCD6	0.173617	0.0197374
ACTR2	0.173473	0.028707
CSTB	0.172956	0.0361798
DNASE2	0.172902	-0.000246695
IL18	0.172401	0.0105379
SAR1A	0.172256	0.00881708
ANP32B	0.172093	0.0300572
ATF6	0.172058	-0.000636843
TXNL1	0.172035	0.0097335
ARHGAP22	0.171842	0.000729575
CLTC	0.171838	0.0218654
NAA10	0.171601	0.00701204
TMED4	0.171537	0.00766314
NUCKS1	0.171429	0.0267614
ATP1A1	0.171345	0.0215705
MRPS18B	0.171182	0.00346741
ATP6AP1	0.171136	0.0167322
CMTR2	0.1709	0.00757704
TRIR	0.170846	0.024688
TIMM10	0.17079	0.00275407
VPS36	0.17075	0.00899889
YBX1	0.170673	0.0451414
MSR1	0.170173	0.0122381
PSMD2	0.170153	0.0155552
BLOC1S1	0.16994	0.0260929
IRF9	0.169827	0.0139959
TMEM256	0.169799	0.00999404
GNAI2	0.169253	0.0319072
VAMP3	0.169062	0.0120128
MRPL12	0.168817	0.0288645
DUSP23	0.168327	0.030249
B3GAT3	0.168299	0.0189718
LARP7	0.168136	0.0127958
HNRNPDL	0.168128	0.0152265
FCGR1A	0.168013	0.0586647
PNKD	0.167811	0.00922843
DPM3	0.167683	0.0158381
SELPLG	0.167677	0.0114109
TACC1	0.167446	0.0035666
HVCN1	0.166966	-0.00343886
SMIM26	0.166867	0.0129803
ILF2	0.166837	0.018675
TSNAX	0.166635	0.0143899
FAM174C	0.166387	0.0152582
GRHPR	0.166317	0.0106069
ADAM10	0.166259	0.0119924
RBM47	0.166145	-0.00102111
NPL	0.166129	0.0128279
PPP4C	0.166122	0.0145946
TPM4	0.166037	0.0101676
CLTA	0.165851	0.0378132
LSM10	0.165831	0.00676915
IFITM3	0.165731	0.009019
MRPS34	0.165609	0.0188297
ZNF22	0.165586	0.0121342
MAP2K1	0.16539	0.010044
NDUFS5	0.165263	0.0266627
IGFLR1	0.165233	-0.0156065
NDUFAF3	0.165123	0.0203613
NDUFB10	0.164984	0.02397
DCTN2	0.164974	0.0116649
VDAC2	0.16495	0.00667257
CSF2RA	0.164896	0.017219
OXR1	0.164862	0.000471105
DYNLT1	0.164814	0.0128765
NBL1	0.164757	-0.000773186
CCT7	0.164712	0.0139785
SNRPB	0.164655	0.0174248
PTGES3	0.164601	0.0351016
MRPL17	0.164401	0.0142375
ALKBH7	0.164379	0.00934851
PIN1	0.164155	0.0126995
NCOA4	0.164149	0.00346702
DYNC1I2	0.164003	0.0262787
CCR1	0.163966	0.0272688
MCRIP2	0.163833	0.00212222
ELAVL1	0.163785	-0.00699225
PPIA	0.163719	0.0490206
GUK1	0.163664	0.0270446
YBX3	0.163626	0.0209814
NDUFB7	0.16336	0.0232737
PTBP1	0.163336	0.00481691
TMIGD3	0.163298	0.0280832
COX7A2	0.163293	0.0363521
ACTR3	0.163271	0.0334596
CD37	0.163235	0.031913
MED10	0.163205	0.0115673
EIF2S3	0.163132	0.010681
NDUFAB1	0.162955	0.0291251
TRAPPC3	0.162827	0.00860787
CCDC107	0.162681	0.00974687
SUSD3	0.162559	0.004064
GTF2H5	0.162523	0.0116887
UBXN4	0.162302	0.0128061
ATP6V1G1	0.162139	0.031963
NAA20	0.16213	0.0324075
LRRC25	0.162031	0.00323368
DDT	0.161763	0.0239755
NARS	0.161759	0.0296614
HLA-DRB5	0.161493	-0.0311849
HNRNPM	0.161033	0.0242264
EIF1AX	0.160977	0.0166775
A2M	0.160966	0.0371267
RNPS1	0.160927	0.0167763
TAX1BP1	0.160911	0.0170293
NAP1L1	0.160652	0.0240901
TSPAN14	0.160615	0.0155535
ZFP36L2	0.160493	-0.01498
HNRNPA2B1	0.160085	0.0402093
SYNGR2	0.160069	0.0303241
CAST	0.160008	0.0130268
CEBPA	0.159975	-0.000743188
SERF2	0.159927	0.0530345
METTL9	0.159882	0.0162083
H3F3B	0.159827	0.0325853
ATP1B3	0.159731	0.00649013
TMSB10	0.159723	0.0568033
CNDP2	0.159644	0.01957
UBE2N	0.159537	0.0097544
H2AFY	0.159372	0.0303639
SLC29A1	0.159121	-0.0144312
TIMP1	0.15906	0.0130107
PARK7	0.158977	0.0378916
RHEB	0.158971	0.0151298
MRC1	0.158933	-0.015002
APPL2	0.158891	0.00516451
MAGEF1	0.158787	-0.000503299
LEPROT	0.158659	-0.00444801
H3F3A	0.158638	0.0464346
UFC1	0.158524	0.02289
SRP9	0.158424	0.0116148
SRGAP2B	0.158358	0.00344384
PRKAG1	0.158276	0.00531743
SASH3	0.158239	0.0127328
UXT	0.158128	0.0171281
NME1	0.158024	0.0148732
THOC7	0.157969	0.00327585
APMAP	0.157873	0.0246806
BIN2	0.157525	0.0170104
PYCR2	0.156961	0.00643111
CGGBP1	0.156909	0.00625013
TRABD	0.156769	-0.00564738
MIF4GD	0.156681	0.0101492
SAMSN1	0.156171	0.0222464
PLEKHJ1	0.155986	0.0118158
TOMM22	0.15587	0.0100635
DNAJB14	0.155747	0.0114713
SF3B6	0.155721	0.0183975
SWAP70	0.155709	0.0133428
CYBC1	0.15556	0.0173565
GLDN	0.155288	-0.00510215
GLB1	0.155285	0.0119098
IDH3G	0.155279	0.00760126
ALG5	0.155153	0.0133149
EVL	0.154911	0.0172083
LIMS1	0.15459	0.0113393
CCND1	0.154559	0.022023
RPS4Y1	0.15449	-0.0153482
NUDT3	0.154479	0.000958548
SERPINF1	0.154259	0.0175749
LSM2	0.154124	0.00860519
MICOS10	0.154081	0.032869
CTNNA1	0.153886	0.00331869
ATP5MC1	0.153615	0.0204848
HSD17B12	0.153595	0.0184758
VPS35	0.153434	0.0185156
ETFA	0.153259	0.00256846
LRPAP1	0.153256	0.0148011
HNRNPL	0.153246	0.00559397
STT3B	0.153148	-0.00421754
PSMB8	0.152659	0.0130946
H2AFJ	0.152623	0.00336776
ARHGAP21	0.152565	0.00487153
NDUFC1	0.152557	0.0288879
CLEC2B	0.152406	0.0147508
LINC02712	0.152266	0.012928
CISD2	0.152107	0.0253279
ARPP19	0.152002	0.0124413
ARL2	0.151894	0.0156456
CALM3	0.151642	0.0136333
UBE2B	0.151638	0.0235248
FAM50A	0.15158	0.0130481
SPINT2	0.151536	0.0185708
NUBP1	0.151424	0.018565
LYL1	0.151083	0.0150866
DCK	0.151058	-0.00716435
LBR	0.150951	-0.00329856
ATP6V1F	0.150522	0.0412378
PHB	0.150465	0.00918189
PAK2	0.150414	0.00569784
NDRG2	0.150373	0.00783971
NDUFB1	0.15009	0.0320914
PRDX6	0.149787	-0.00132282
ATP5PB	0.149662	0.0129811
VPS4B	0.149583	0.0117959
MPLKIP	0.149532	0.00607196
SPP1	0.149464	0.0438812
ROCK1	0.149301	0.00741746
LINC01141	0.149195	0.00537038
2021-03-02	0.149102	0.00321519
HACD4	0.149045	0.0137098
NDUFV1	0.148805	0.0135064
EMC7	0.148796	0.0117907
NCKAP1L	0.148793	0.0125251
SVBP	0.148646	0.00439665
TBCB	0.148628	0.0201674
C1QBP	0.148612	0.00986333
SNCA	0.148612	0.0155905
ALOX5	0.148427	0.0154361
RNASEH2C	0.148346	0.0199673
MESD	0.14829	0.0191234
PCMT1	0.148139	0.0108571
COX6A1	0.148021	0.038138
ATP6AP2	0.14798	0.00612731
C4orf3	0.147767	0.0208569
EID1	0.147632	0.0133382
CKLF	0.147352	0.0277337
CD84	0.147215	0.006241
MTLN	0.147208	0.0145165
NSD1	0.147065	0.0104554
RNF149	0.14704	0.0150939
PSMB9	0.146728	0.000129805
LAMTOR5	0.14661	0.00981839
PLAAT4	0.146245	0.0129551
ENTPD1	0.146197	0.0107435
KARS	0.146096	0.0199581
NSL1	0.146089	0.0031143
MCTS1	0.146039	0.0150905
RNF13	0.146028	0.0153479
SELENOW	0.145965	0.0238933
UBE2E2	0.145821	-0.00255657
ATP5IF1	0.145723	0.0174007
ERV3-1	0.145703	0.00888561
IGSF21	0.145605	-0.0124279
ELOVL1	0.145578	0.012067
NRROS	0.145355	0.00504419
ADRB2	0.145328	0.0171471
SLC1A5	0.145315	0.0117264
SYF2	0.145133	0.0168786
PLTP	0.144882	0.025505
PSMC6	0.144872	0.0141547
IDH3B	0.144799	0.0153082
RPL22L1	0.144701	0.0203663
G6PC3	0.144609	0.00297759
MLF2	0.144608	0.0138655
GAL3ST4	0.14459	0.00830067
RAN	0.144449	0.0392901
UBB	0.144442	0.0406028
HNRNPH2	0.14424	0.0184505
AUP1	0.144127	0.0208191
NDUFA2	0.14403	0.00769805
CEBPD	0.143908	0.0084077
WDR1	0.143897	0.00944258
SERP1	0.143786	0.029976
EIF4E	0.143716	0.00971468
SPCS3	0.14363	0.0275461
CSNK2B	0.143357	0.0174625
YIF1B	0.14332	0.0111583
TMCO1	0.143126	0.0243705
RTRAF	0.142843	0.0176682
MEAF6	0.142805	0.0113786
MED4	0.142785	0.00995674
ALDOA	0.142632	0.020494
CLNS1A	0.142253	0.0136981
ALDH2	0.142235	0.00106717
RNF181	0.142205	0.0152086
UQCRH	0.142047	0.0256591
ITGB1	0.142046	0.0250432
ATP5F1D	0.141492	0.0179695
NDUFB3	0.141332	0.0244267
PCBP2	0.141237	0.0213607
IRF2	0.141086	0.012059
PJA2	0.141075	0.011749
PHYKPL	0.141007	0.016058
FAM133B	0.140645	0.0049927
MTDH	0.140644	0.0277092
SRSF5	0.140525	0.00431298
HLA-DQA1	0.140328	0.0231055
PTPN6	0.140147	0.016126
FUCA1	0.139828	0.00695407
FNBP1	0.13934	0.0134587
PIK3R1	0.139246	0.0164742
RNF130	0.139052	-0.0100384
RGS19	0.139009	0.0150582
ARMCX3	0.138757	0.0112189
PADI2	0.138652	-0.00593955
LPAR5	0.138573	0.00309881
VAPA	0.138298	0.0200942
GSTM4	0.138262	0.0070727
IFNGR2	0.138143	0.0149809
TMEM248	0.1381	0.0100664
SMIM30	0.138056	0.016648
GMFG	0.138004	0.0228728
EFHD2	0.137969	0.0167177
TMEM35B	0.137895	-0.00310346
CUTA	0.137633	0.0133184
SSR4	0.137375	0.0357519
FSCN1	0.137214	0.0350034
SCAF11	0.137152	0.0201861
PSMA6	0.137008	0.0135203
TCEAL8	0.136974	0.00695581
NEDD8	0.13685	0.0198047
PRDX2	0.136417	0.00835275
ATP5F1C	0.136228	0.0272683
GAS5	0.136141	0.0149525
RPS19BP1	0.136126	0.0110139
PAPOLA	0.13566	0.0145375
PET100	0.135556	0.0135652
SH3BGRL3	0.135541	0.0385938
CAPZA1	0.135356	0.0101358
SNHG3	0.134416	0.00595154
GTF3A	0.134295	0.0299878
VOPP1	0.13428	-0.00155864
SPI1	0.134191	0.0340898
CD33	0.134107	3.41599e-05
NAGA	0.134025	0.00711525
GDI2	0.133885	0.0168345
CFLAR	0.133818	-0.00407284
CLIC1	0.133589	0.0335894
PTTG1IP	0.133529	0.0195265
IL13RA1	0.133408	0.00401799
HMGN3	0.133057	0.0162683
KRT10	0.132999	0.0181566
CHMP4A	0.132999	0.0206468
MRPS36	0.132915	0.0140618
LSM8	0.132844	0.00601516
COX7C	0.132798	0.0393364
PCED1B-AS1	0.132665	0.0238749
ILK	0.132545	0.00217238
BAX	0.132514	0.0240463
RPL37	0.132247	0.0507784
ANXA11	0.132099	0.0119693
BID	0.132034	0.0114941
OCIAD1	0.131744	0.0166979
PTPRC	0.131708	0.0212011
NACA	0.131356	0.0399056
THEMIS2	0.131311	0.00823831
ATP2B1	0.131248	-0.00412761
COX6C	0.131206	0.0360188
BUD23	0.131167	0.00823385
DDX5	0.131081	0.0342218
GNB1	0.13102	0.00993188
OS9	0.130896	0.0259176
CHP1	0.130739	0.00879375
RBM3	0.130675	0.0129442
COMMD6	0.130632	0.0179896
DHRS3	0.13049	0.00691295
TOMM6	0.130438	0.0303158
TAF7	0.130432	0.0111901
PPIB	0.130353	0.0421919
TMED2	0.129725	0.0120757
HSD17B11	0.129623	0.0102528
PELI1	0.12957	-0.000730661
NCF1	0.129435	0.0109972
CHD1	0.129424	0.0121021
NENF	0.128989	0.0113939
MGST2	0.128837	0.0314523
EVI2B	0.128623	0.0143104
RAB31	0.128318	0.00575706
LAMTOR4	0.1283	0.0195172
HSPA8	0.128209	0.0343017
PHPT1	0.128014	0.0256864
CAPZA2	0.127941	0.0167347
EMC6	0.127849	0.0125043
NDUFB8	0.127656	0.0116576
UQCRC2	0.127635	0.0184473
SNRPD2	0.127607	0.0179485
GATM	0.127512	0.0159474
ESD	0.127415	0.00308358
PSMA5	0.12738	0.0227502
ATP5ME	0.127118	0.0380695
TBXAS1	0.126922	0.0233727
TIMP2	0.126577	0.00805869
DMAC1	0.126564	0.00555144
PIN4	0.12656	0.00554611
KDELR2	0.1265	0.0254554
TTC1	0.126435	0.00187896
MT2A	0.126415	0.00793563
IL16	0.126311	0.0102448
ACADVL	0.126293	0.00396616
DNM2	0.126063	0.00382522
SURF1	0.125953	0.00999038
UQCRQ	0.125902	0.0295587
LAT2	0.125683	0.0310951
SCP2	0.125641	0.00925354
LDHB	0.125557	0.0333068
OAS1	0.12532	-0.00159662
PTMA	0.125243	0.0445659
MRPL51	0.124878	0.0146828
MIF	0.124783	0.0337386
CMTM6	0.124748	0.0139618
H1F0	0.124724	0.00107116
HADHB	0.124425	0.0176827
MT-CO2	0.124256	0.038639
NDUFB2	0.124252	0.0330434
CISD3	0.124239	0.00458969
PDIA3	0.124179	0.0301659
COPS9	0.124125	0.0290044
SERBP1	0.124056	0.029442
ARRB2	0.123943	0.00873913
RHOC	0.123923	0.0197624
RABAC1	0.123898	0.0109373
SIGLEC8	0.123779	0.00862151
REEP4	0.123409	0.00185571
NUDT14	0.123262	0.0141228
SEC11C	0.123155	0.00889069
MARCKS	0.123106	0.00870162
ACAA1	0.122922	0.00524782
NUTM2B-AS1	0.12285	-0.0071911
TCEA1	0.122788	0.0101098
AIF1	0.122775	0.0507078
CLTB	0.122261	0.0194072
SUMO1	0.122224	0.00706911
ATP5PF	0.121991	0.0151534
POLR2E	0.121775	0.00486069
SYPL1	0.121613	0.0146382
JTB	0.12146	0.0170034
NDUFA3	0.121393	0.0341408
CTSZ	0.121235	0.0284457
FKBP5	0.121188	0.0177888
TIMM17B	0.121184	0.00992179
GNPTG	0.121047	0.00276141
ABHD12	0.120837	-0.0180468
P4HB	0.120817	0.025484
CPQ	0.120784	-0.00134964
CYB5R3	0.12072	0.00918965
PTMS	0.12059	0.0120735
CD302	0.120585	0.0204685
RPL6	0.120399	0.0463432
HIGD2A	0.120212	0.0231856
PRDX3	0.119882	0.0223738
IFNAR1	0.119819	0.00974213
LYZ	0.119781	0.00623215
COX14	0.119641	0.0168848
LYPLA1	0.119616	-0.000632711
POMP	0.119581	0.0366102
NDUFS6	0.119425	0.025375
SEC61G	0.119409	0.0227162
FERMT3	0.11937	0.0184906
PSMA2	0.119141	0.00966117
RNF114	0.118923	0.00878986
UNC93B1	0.118821	0.00946354
PTPMT1	0.118749	0.0111633
POU2F2	0.11871	0.0138102
GNG10	0.118629	0.0275792
PFDN5	0.118578	0.0333791
MT-CO1	0.118517	0.0381037
ATP5MG	0.11848	0.0365777
DBNDD2	0.118479	0.0127853
WAS	0.118341	0.0118527
UBE2D3	0.118084	0.0134159
ANTKMT	0.118063	-7.18668e-05
ATP5PD	0.117897	0.027724
MRPS28	0.117851	0.00076844
BNIP3L	0.117502	0.00982047
CDC123	0.117379	0.00560222
EIF4A1	0.117237	0.0409369
RANBP1	0.117109	0.00862433
PTGS1	0.117064	0.00326782
NBDY	0.116869	0.0124849
RPL38	0.116754	0.0475192
GNAQ	0.116429	0.010198
EIF6	0.11625	0.0212488
BIN1	0.11608	0.0422328
TECR	0.115957	0.0207075
HLA-DQA2	0.11591	0.0130029
PSME2	0.115833	0.0331524
PDIA6	0.115797	0.0338104
HCK	0.115779	0.0237525
HEXA	0.115677	0.0121897
BRI3	0.115585	0.020937
LEPROTL1	0.115565	0.00456186
TMEM119	0.115434	0.00489997
CHMP1B	0.115378	-0.00489282
EIF3D	0.115355	0.00950888
MDH1	0.115298	0.0113665
COX16	0.115187	0.0101389
AP2S1	0.114962	0.0209167
SLC7A7	0.114832	0.00604198
ADGRG1	0.114797	0.0221901
LGALS3BP	0.11469	0.000370071
NAA38	0.114686	0.0158365
TOMM20	0.114589	0.0119251
VDAC1	0.114488	0.0193762
STXBP2	0.114402	0.0124175
RNF7	0.114256	0.0148282
RAB7A	0.114252	0.019573
OSGEP	0.114237	-0.000121144
CANX	0.114162	0.0255656
ORMDL2	0.114152	0.00568884
UQCRB	0.113801	0.0346161
LAMTOR2	0.113794	0.0251827
PTP4A2	0.113563	0.00686242
ARL6IP1	0.113551	0.0277785
RGS10	0.113424	0.031475
KCTD12	0.113137	0.0169069
HHEX	0.113093	-0.00587495
ANAPC11	0.113	0.000846139
UBXN1	0.112779	0.0160196
RAB2A	0.112692	0.0226862
FAM49B	0.11255	0.0356452
INTS10	0.111952	0.0159818
AP2M1	0.111837	0.0111855
C18orf32	0.11182	0.0223973
SNRPD1	0.111423	0.0156807
LSM3	0.111275	0.0068026
TRIM13	0.111254	-0.000365476
TGFB1	0.111191	0.00824448
LGMN	0.111178	-0.00275399
RTCB	0.111119	0.00886099
RER1	0.110975	0.0119345
GSDMD	0.110942	0.00120619
PABPC1	0.110837	0.0225389
ERCC1	0.110788	0.0115521
VASP	0.110756	0.00823591
SLIRP	0.110719	0.0241948
MMD	0.110548	0.00192244
PICALM	0.110499	0.014027
EBI3	0.11043	-0.00951865
MT-CO3	0.110336	0.0353705
NDUFS3	0.110231	0.00947332
SNU13	0.11012	0.0195228
RHOG	0.10973	0.027163
GLRX	0.109559	0.0203118
LAMP2	0.10955	0.0178662
PRDX1	0.109509	0.0233354
AXL	0.109492	-0.025508
PEA15	0.108912	0.00466323
OLFML3	0.108788	0.0148968
XRCC6	0.108707	0.0163933
SPCS2	0.108652	0.028425
REX1BD	0.108633	0.00675664
SLC39A1	0.108621	-0.00898546
RBX1	0.108563	0.0217782
RPS19	0.108468	0.0478957
TNFSF10	0.108439	0.0107081
RPL35	0.108116	0.0468548
TM2D3	0.108073	0.0016065
MMP24OS	0.108052	0.00520125
TM9SF2	0.108032	0.00429975
IFNGR1	0.107971	0.022461
APOC2	0.107967	0.0191567
COX5B	0.107912	0.026571
CORO1A	0.107824	0.0344263
TRAM1	0.107817	0.0114515
CNBP	0.107806	0.00524612
UBL5	0.107567	0.0325574
ZNHIT1	0.107509	0.0122464
RPS8	0.107442	0.0415136
HMGN1	0.107424	0.0168373
BRK1	0.107184	0.023013
BEX4	0.107147	0.00645446
CBR1	0.106928	0.0092328
SLC25A5	0.106856	0.0275117
MFSD1	0.106745	0.0110139
S100A11	0.10674	0.042932
ATP5F1E	0.10638	0.0454797
FUCA2	0.106332	0.000154749
ERP29	0.106089	0.0236761
GNG7	0.105907	0.0124418
RPL31	0.105834	0.0432257
RBIS	0.105535	0.0180466
PSMD7	0.10549	0.00957679
PRR13	0.105202	0.00901361
EIF3G	0.105155	0.0238727
IFI27L2	0.105132	0.0188783
IFI30	0.105072	0.0282528
DAZAP2	0.105063	0.0132134
TMEM230	0.104896	0.00881795
LIMD2	0.104179	0.00720966
PGLS	0.104157	0.0188366
SERPINB1	0.103703	0.0169976
RPL28	0.103536	0.0492667
APPL1	0.103527	-0.0018716
NDUFS7	0.10341	0.023004
TMEM109	0.103111	0.0044704
FBL	0.103012	-0.0005138
TMX2	0.102965	0.0133446
MYDGF	0.102948	0.0317902
EIF1B	0.102943	0.0174536
NHP2	0.102679	0.00451359
RNASE6	0.10202	0.0110928
SSNA1	0.10173	-0.0012513
ATP6V1E1	0.101675	0.0107553
EDF1	0.101527	0.0253708
GPAA1	0.101441	0.0104303
NFKBIA	0.101411	0.00743604
PCBP1	0.101387	0.0291431
AAMP	0.101362	0.00322922
GPSM3	0.101361	0.0317993
ATP6V0D1	0.101335	0.0106285
CDK2AP1	0.101283	0.0128852
ANXA7	0.101219	0.00311707
IGSF6	0.100977	0.00987435
LMAN2	0.100915	0.0201722
DOCK2	0.100905	0.00599535
EIF3H	0.100571	0.0117978
WDR83OS	0.10027	0.0258627
IDH2	0.0994038	0.0148957
RPS25	0.0993571	0.0457492
ARL6IP4	0.0993351	0.0182355
SLA	0.0990579	0.00992874
NDUFA8	0.0990498	0.00778548
HNRNPR	0.099042	0.00765072
MRPL55	0.098849	0.00485754
RPL4	0.0986646	0.0316214
DUT	0.0985492	0.00969235
TRMT112	0.0985433	0.0240581
EIF4A3	0.0984672	0.0179083
MRPL3	0.098427	-0.000315478
FNTA	0.0981508	0.00726668
TMEM165	0.0981447	0.0123417
SNX6	0.0980762	0.0175298
CX3CR1	0.0979916	0.00603282
MAN2B1	0.0977055	0.0102061
NDUFS8	0.0976309	0.00980687
LAMP1	0.0975858	-0.0151378
C1orf162	0.0975176	0.0282085
FOXN3	0.0974358	0.00580904
SYNGR1	0.0974236	-0.00665971
PPP1R18	0.0973939	0.0130854
LDHA	0.0973609	0.0168052
OSTC	0.0971382	0.011147
BHLHE41	0.0971236	0.0198794
NDUFB4	0.0968143	0.024132
SF3B5	0.0967733	0.0107234
C9orf16	0.0963815	0.0130569
RTN3	0.0961497	0.014362
EEF2	0.0961173	0.0244621
TMEM14C	0.0959772	-0.00699694
ARHGDIA	0.0959663	0.0254189
RPLP1	0.0956135	0.0508594
DRAP1	0.0955221	0.0135275
AKR1A1	0.0954156	0.0237116
SMIM7	0.0952838	0.000721288
HAVCR2	0.0948884	0.014784
ASAH1	0.094756	-0.000887701
MAX	0.0943442	0.0100093
APBB1IP	0.0941891	0.0237731
POLR2K	0.0939177	0.0103684
CYBB	0.0937882	-0.0228747
CTSA	0.0934113	0.0177344
DBNL	0.0932375	0.00396027
SELENOT	0.0931988	0.0200396
ETFB	0.092793	0.00587328
RPL23	0.0926525	0.0352292
[truncated: 470 more rows]
